# Supplementary material for: Dephosphorylation of astrocyte elevated gene-1 protein upregulates eIF4E expression to promote gastric cancer progression
Source: J Biol Chem. 2025 Sep 4;301(10):110687. doi: 10.1016/j.jbc.2025.110687 (PMC12519287; doi:10.1016/j.jbc.2025.110687)
Supplement: Supplementary file S1 [file mmc2.xlsx]

## Sheet: protein-peptides-2
Protein Group	Protein ID	Protein Accession	Peptide	Unique	-10lgP	Mass	Length	ppm	m/z	z	RT	Area Sample 1	Area Sample 2	Fraction	Scan	Source File	#Feature	#Feature Sample 1	#Feature Sample 2	Start	End	PTM	AScore	Found By
1	1	P35579	K.KMEDSVGC(+57.02)LETAEEVKR.K	Y	78.71	1979.93	17	1	660.984	3	30.95	14600000	5730000	1	F1:33517	InGel_sample_1_20211227.raw	3	2	1	1372	1388	Carbamidomethylation	C8:Carbamidomethylation:1000.00	PEAKS DB
1	1	P35579	R.QAQQERDELADEIANSSGK.G	Y	78.53	2087.97	19	1.1	696.999	3	34.65	91700000	41900000	1	F1:38753	InGel_sample_1_20211227.raw	2	1	1	1698	1716			PEAKS DB
1	1	P35579	R.KGAGDGS(+79.97)DEEVDGKADGAEAKPAE	Y	76.97	2381.99	24	1.9	795.004	3	18.93	31900000	15900000	1	F1:17846	InGel_sample_1_20211227.raw	7	4	3	1937	1960	Phosphorylation (STY)	S7:Phosphorylation (STY):1000.00	PEAKS DB
1	1	P35579	R.HEMPPHIYAITDTAYR.S	Y	75.51	1913.91	16	0.9	638.978	3	34.83	17500000	11000000	1	F1:39069	InGel_sample_1_20211227.raw	3	2	1	144	159			PEAKS DB
1	1	P35579	K.DLEAHIDSANK.N	Y	75.06	1211.58	11	0.6	606.797	2	22.31	139000000	34700000	1	F1:22840	InGel_sample_1_20211227.raw	3	2	1	1621	1631			PEAKS DB
1	1	P35579	K.HSQAVEELAEQLEQTKR.V	Y	74.92	1995	17	0.6	499.758	4	38.74	2160000	5650000	1	F1:45061	InGel_sample_1_20211227.raw	2	1	1	1194	1210			PEAKS DB
1	1	P35579	R.SMMQDREDQSILC(+57.02)TGESGAGK.T	Y	74.37	2298.99	21	0.6	767.337	3	35.62	32000000	12600000	1	F1:40244	InGel_sample_1_20211227.raw	2	1	1	160	180	Carbamidomethylation	C13:Carbamidomethylation:1000.00	PEAKS DB
1	1	P35579	R.IAEFTTNLTEEEEKSK.S	Y	74.31	1867.9	16	1.8	623.643	3	35.32	55000000	21100000	1	F1:39757	InGel_sample_1_20211227.raw	2	1	1	1001	1016			PEAKS DB
1	1	P35579	K.Q(-17.03)IATLHAQVADMK.K	Y	73.55	1407.72	13	1.3	704.867	2	41.28	5290000	2280000	1	F1:48563	InGel_sample_1_20211227.raw	2	1	1	1358	1370	Pyro-glu from Q	Q1:Pyro-glu from Q:1000.00	PEAKS DB
1	1	P35579	R.ELEDATETADAMNR.E	Y	72.42	1564.67	14	0.4	783.341	2	33.81	110000000	54400000	1	F1:37480	InGel_sample_1_20211227.raw	6	3	3	1899	1912			PEAKS DB
1	1	P35579	K.DKADFC(+57.02)IIHYAGK.V	Y	71.35	1536.74	13	1.3	513.255	3	35.31	38600000	13400000	1	F1:39691	InGel_sample_1_20211227.raw	3	2	1	564	576	Carbamidomethylation	C6:Carbamidomethylation:1000.00	PEAKS DB
1	1	P35579	K.IAQLEEQLDNETK.E	Y	69.91	1529.76	13	1.7	765.887	2	36.87	131000000	76500000	1	F1:42022	InGel_sample_1_20211227.raw	4	2	2	1816	1828			PEAKS DB
1	1	P35579	R.IAEFTTNLTEEEEK.S	Y	69.67	1652.78	14	2.1	827.398	2	40.01	27300000	12000000	2	F2:48413	InGel_sample_2_20211227.raw	2	1	1	1001	1014			PEAKS DB
1	1	P35579	K.QIATLHAQVADMK.K	Y	69.65	1424.74	13	-0.3	713.379	2	28.47	78000000	39400000	1	F1:30649	InGel_sample_1_20211227.raw	4	2	2	1358	1370			PEAKS DB
1	1	P35579	R.TEMEDLMSSKDDVGK.S	Y	69.09	1683.73	15	2.6	562.253	3	36.46	44800000	23100000	1	F1:41476	InGel_sample_1_20211227.raw	2	1	1	1504	1518			PEAKS DB
1	1	P35579	K.KLEEEQIILEDQNC(+57.02)K.L	Y	68.44	1887.92	15	-0.1	944.97	2	34.89	44700000	27600000	2	F2:40812	InGel_sample_2_20211227.raw	3	1	2	975	989	Carbamidomethylation	C14:Carbamidomethylation:1000.00	PEAKS DB
1	1	P35579	M.A(+42.01)QQAADKYLYVDK.N	Y	67.67	1553.77	13	0.6	777.894	2	41.76	43500000	34200000	1	F1:49278	InGel_sample_1_20211227.raw	3	2	1	2	14	Acetylation (N-term)	A1:Acetylation (N-term):1000.00	PEAKS DB
1	1	P35579	R.EQLEEEEEAKHNLEK.Q	Y	66.79	1853.86	15	0.8	464.474	4	23.6	140000000	57700000	2	F2:26028	InGel_sample_2_20211227.raw	4	2	2	1343	1357			PEAKS DB
1	1	P35579	K.VIQYLAYVASSHK.S	Y	66.73	1477.79	13	1.2	493.606	3	39.57	103000000	62300000	2	F2:47849	InGel_sample_2_20211227.raw	5	3	2	187	199			PEAKS DB
1	1	P35579	R.Q(-17.03)EEEMMAKEEELVK.V	Y	66.43	1704.76	14	2.9	853.389	2	45.61	518000	0	1	F1:55052	InGel_sample_1_20211227.raw	1	1	0	843	856	Pyro-glu from Q	Q1:Pyro-glu from Q:1000.00	PEAKS DB
1	1	P35579	K.TELEDTLDSTAAQQELR.S	Y	66.34	1918.91	17	1.8	960.465	2	44.57	1100000	500000	1	F1:53485	InGel_sample_1_20211227.raw	3	2	1	1146	1162			PEAKS DB
1	1	P35579	R.NTDQASMPDNTAAQK.V	Y	66.11	1590.69	15	1.1	796.355	2	18.86	80600000	38700000	2	F2:19671	InGel_sample_2_20211227.raw	2	1	1	359	373			PEAKS DB
1	1	P35579	K.VEAQLQELQVK.F	Y	65.87	1283.71	11	0.6	642.862	2	35.97	34700000	16600000	1	F1:40813	InGel_sample_1_20211227.raw	2	1	1	1250	1260			PEAKS DB
1	1	P35579	R.VRTELADKVTK.L	Y	65.71	1258.72	11	1.7	420.583	3	13.45	3030000	2340000	1	F1:9934	InGel_sample_1_20211227.raw	2	1	1	1267	1277			PEAKS DB
1	1	P35579	K.IAQLEEQLDNETKER.Q	Y	65.47	1814.9	15	2	605.976	3	34.78	28200000	13900000	1	F1:38948	InGel_sample_1_20211227.raw	3	1	2	1816	1830			PEAKS DB
1	1	P35579	K.Q(-17.03)TLENERGELANEVK.V	Y	65.42	1711.84	15	-0.1	856.926	2	38.34	9850000	4540000	1	F1:44360	InGel_sample_1_20211227.raw	2	1	1	1220	1234	Pyro-glu from Q	Q1:Pyro-glu from Q:1000.00	PEAKS DB
1	1	P35579	K.KVEAQLQELQVK.F	Y	64.3	1411.8	12	0.9	706.91	2	29.67	47600000	13200000	1	F1:31805	InGel_sample_1_20211227.raw	3	2	1	1249	1260			PEAKS DB
1	1	P35579	K.MEDSVGC(+57.02)LETAEEVK.R	Y	63.73	1695.73	15	2.2	848.876	2	39.15	2060000	1680000	2	F2:47198	InGel_sample_2_20211227.raw	2	1	1	1373	1387	Carbamidomethylation	C7:Carbamidomethylation:1000.00	PEAKS DB
1	1	P35579	K.VSHLLGINVTDFTR.G	Y	63.69	1570.85	14	0.4	524.623	3	45.43	9530000	5240000	1	F1:54768	InGel_sample_1_20211227.raw	2	1	1	374	387			PEAKS DB
1	1	P35579	K.HSQAVEELAEQLEQTK.R	Y	63.67	1838.9	16	-0.1	613.974	3	43.24	3080000	0	1	F1:51511	InGel_sample_1_20211227.raw	1	1	0	1194	1209			PEAKS DB
1	1	P35579	K.HEAMITDLEER.L	Y	63.66	1342.62	11	1.3	672.317	2	31.27	24400000	11800000	1	F1:33947	InGel_sample_1_20211227.raw	4	2	2	1025	1035			PEAKS DB
1	1	P35579	R.QLLQANPILEAFGNAK.T	N	63.64	1725.94	16	1.3	863.979	2	55	1980000	791000	1	F1:68290	InGel_sample_1_20211227.raw	2	1	1	210	225			PEAKS DB
1	1	P35579	K.RQLEEAEEEAQR.A	Y	63.6	1486.7	12	1.1	496.575	3	18.72	10100000	2940000	1	F1:17538	InGel_sample_1_20211227.raw	2	1	1	1877	1888			PEAKS DB
1	1	P35579	R.FLSNGHVTIPGQQDK.D	Y	63.2	1639.83	15	1.4	547.619	3	31.97	7220000	2250000	1	F1:34956	InGel_sample_1_20211227.raw	3	2	1	302	316			PEAKS DB
1	1	P35579	K.NFINNPLAQADWAAK.K	Y	63.18	1671.84	15	1.5	836.927	2	50.56	1740000	523000	1	F1:62138	InGel_sample_1_20211227.raw	2	1	1	15	29			PEAKS DB
1	1	P35579	K.KVIQYLAYVASSHK.S	Y	62.97	1605.89	14	1.6	536.304	3	35.87	4230000	2190000	1	F1:40740	InGel_sample_1_20211227.raw	2	1	1	186	199			PEAKS DB
1	1	P35579	R.Q(-17.03)AQQERDELADEIANSSGK.G	Y	62.57	2070.95	19	2.8	691.324	3	43.45	0	268000	1	F1:51885	InGel_sample_1_20211227.raw	1	0	1	1698	1716	Pyro-glu from Q	Q1:Pyro-glu from Q:1000.00	PEAKS DB
1	1	P35579	R.QEEEMMAKEEELVK.V	Y	62.45	1721.79	14	0.4	574.936	3	35.58	26500000	9870000	1	F1:40231	InGel_sample_1_20211227.raw	2	1	1	843	856			PEAKS DB
1	1	P35579	K.LKDVLLQVDDERR.N	Y	61.96	1597.88	13	0.4	400.477	4	30.81	65300000	27900000	1	F1:33443	InGel_sample_1_20211227.raw	4	2	2	1844	1856			PEAKS DB
1	1	P35579	R.AGVLAHLEEER.D	Y	61.82	1222.63	11	0.4	612.323	2	31.31	110000000	53300000	2	F2:35629	InGel_sample_2_20211227.raw	4	2	2	765	775			PEAKS DB
1	1	P35579	K.LEEEQIILEDQNC(+57.02)K.L	Y	61.66	1759.83	14	1	880.923	2	39.49	13000000	5630000	1	F1:45874	InGel_sample_1_20211227.raw	3	2	1	976	989	Carbamidomethylation	C13:Carbamidomethylation:1000.00	PEAKS DB
1	1	P35579	R.LTEMETLQSQLM(+15.99)AEK.L	Y	60.58	1766.84	15	0.1	884.429	2	45.34	899000	615000	1	F1:54637	InGel_sample_1_20211227.raw	2	1	1	868	882	Oxidation (M)	M12:Oxidation (M):113.97	PEAKS DB
1	1	P35579	K.LDPHLVLDQLR.C	Y	60.51	1317.74	11	0.1	440.254	3	45.38	25800000	18000000	1	F1:54457	InGel_sample_1_20211227.raw	5	3	2	683	693			PEAKS DB
1	1	P35579	K.RHEMPPHIYAITDTAYR.S	Y	60.19	2070.01	17	0.4	518.51	4	30.86	3480000	1580000	1	F1:33479	InGel_sample_1_20211227.raw	2	1	1	143	159			PEAKS DB
1	1	P35579	K.ADFC(+57.02)IIHYAGK.V	Y	59.87	1293.62	11	2.1	432.214	3	38.11	183000000	22700000	1	F1:43906	InGel_sample_1_20211227.raw	3	2	1	566	576	Carbamidomethylation	C4:Carbamidomethylation:1000.00	PEAKS DB
1	1	P35579	K.QIATLHAQVADMKK.K	Y	59.83	1552.84	14	-0.4	389.217	4	22.15	34400000	18700000	1	F1:22547	InGel_sample_1_20211227.raw	4	2	2	1358	1371			PEAKS DB
1	1	P35579	R.EMEAELEDERK.Q	Y	59.02	1377.61	11	0.8	689.812	2	22.52	74900000	25300000	1	F1:22947	InGel_sample_1_20211227.raw	3	2	1	1593	1603			PEAKS DB
1	1	P35579	R.ALEQQVEEMK.T	Y	59.01	1203.58	10	2.4	602.799	2	32.34	180000000	45900000	2	F2:37282	InGel_sample_2_20211227.raw	2	1	1	1529	1538			PEAKS DB
1	1	P35579	R.ELEDATETADAM(+15.99)NR.E	Y	58.98	1580.66	14	0.4	791.339	2	24.77	11800000	4030000	1	F1:25609	InGel_sample_1_20211227.raw	2	1	1	1899	1912	Oxidation (M)	M12:Oxidation (M):1000.00	PEAKS DB
1	1	P35579	R.T(+79.97)EMEDLMSSKDDVGK.S	Y	58.55	1763.7	15	-4.3	882.853	2	39.3		2290000	2	F2:47425	InGel_sample_2_20211227.raw	1	0	1	1504	1518	Phosphorylation (STY)	T1:Phosphorylation (STY):35.74	PEAKS DB
1	1	P35579	R.Q(-17.03)LEEAEEEAQR.A	Y	58.23	1313.57	11	1.2	657.795	2	42.12	14500000		1	F1:49788	InGel_sample_1_20211227.raw	1	1	0	1878	1888	Pyro-glu from Q	Q1:Pyro-glu from Q:1000.00	PEAKS DB
1	1	P35579	K.KQELEEIC(+57.02)HDLEAR.V	Y	58.1	1768.84	14	0.9	443.218	4	36.81	4770000	2490000	1	F1:42042	InGel_sample_1_20211227.raw	2	1	1	910	923	Carbamidomethylation	C8:Carbamidomethylation:1000.00	PEAKS DB
1	1	P35579	R.NT(+79.97)DQASMPDNTAAQK.V	Y	58.1	1670.66	15	-8.1	836.331	2	23.96	734000	0	1	F1:24711	InGel_sample_1_20211227.raw	1	1	0	359	373	Phosphorylation (STY)	T2:Phosphorylation (STY):31.56	PEAKS DB
1	1	P35579	K.KEEELQAALAR.V	N	58.08	1256.67	11	1	629.344	2	25.7	134000000	64500000	2	F2:28835	InGel_sample_2_20211227.raw	4	2	2	1081	1091			PEAKS DB
1	1	P35579	K.RQAQQERDELADEIANSSGK.G	Y	58.05	2244.07	20	2	562.027	4	29.85	3840000	601000	1	F1:32139	InGel_sample_1_20211227.raw	3	2	1	1697	1716			PEAKS DB
1	1	P35579	K.TLEEEAKTHEAQIQEMR.Q	Y	57.34	2041.97	17	2.8	681.667	3	36.02	267000		1	F1:40924	InGel_sample_1_20211227.raw	1	1	0	1175	1191			PEAKS DB
1	1	P35579	R.YEILTPNSIPK.G	Y	57.27	1273.69	11	0.5	637.854	2	41.6	67500000	35800000	1	F1:49455	InGel_sample_1_20211227.raw	2	1	1	721	731			PEAKS DB
1	1	P35579	R.AGVLAHLEEERDLK.I	Y	57.25	1578.84	14	-9.5	527.281	3	33.02	12800000	6960000	2	F2:38051	InGel_sample_2_20211227.raw	2	1	1	765	778			PEAKS DB
1	1	P35579	K.Q(-17.03)VEDEKNSFR.E	Y	57.13	1233.56	10	2.5	617.79	2	25.98	5370000	2430000	1	F1:27362	InGel_sample_1_20211227.raw	2	1	1	1333	1342	Pyro-glu from Q	Q1:Pyro-glu from Q:1000.00	PEAKS DB
1	1	P35579	R.KGAGDGSDEEVDGKADGAEAKPAE	Y	56.48	2302.02	24	1.9	576.513	4	17.55	0		1	F1:15850	InGel_sample_1_20211227.raw	0	0	0	1937	1960			PEAKS DB
1	1	P35579	R.EDQSILC(+57.02)TGESGAGK.T	N	56.43	1550.69	15	0.6	776.352	2	30.99	37100000	20900000	2	F2:35032	InGel_sample_2_20211227.raw	3	2	1	166	180	Carbamidomethylation	C7:Carbamidomethylation:1000.00	PEAKS DB
1	1	P35579	R.ASREEILAQAK.E	Y	56.24	1214.66	11	1.2	405.895	3	19.08	63400000	29100000	1	F1:18056	InGel_sample_1_20211227.raw	4	2	2	1659	1669			PEAKS DB
1	1	P35579	K.LKDVLLQVDDER.R	Y	56.17	1441.78	12	1	481.6	3	36.12	3830000	1670000	1	F1:41115	InGel_sample_1_20211227.raw	2	1	1	1844	1855			PEAKS DB
1	1	P35579	K.TLEEEAKTHEAQIQEM(+15.99)R.Q	Y	55.98	2057.97	17	-0.8	686.996	3	31.02	2190000		1	F1:33700	InGel_sample_1_20211227.raw	1	1	0	1175	1191	Oxidation (M)	M16:Oxidation (M):1000.00	PEAKS DB
1	1	P35579	K.NM(+15.99)DPLNDNIATLLHQSSDK.F	Y	55.02	2141.01	19	1.6	714.677	3	46.85	2060000	850000	2	F2:58550	InGel_sample_2_20211227.raw	2	1	1	588	606	Oxidation (M)	M2:Oxidation (M):1000.00	PEAKS DB
1	1	P35579	K.FDQLLAEEK.T	N	54.78	1091.55	9	1.7	546.783	2	34.39	50100000		1	F1:38337	InGel_sample_1_20211227.raw	1	1	0	1446	1454			PEAKS DB
1	1	P35579	R.ELEDAT(+79.97)ETADAMNR.E	Y	54.78	1644.63	14	-5.7	823.319	2	36.64	8330000	3790000	1	F1:41842	InGel_sample_1_20211227.raw	4	2	2	1899	1912	Phosphorylation (STY)	T6:Phosphorylation (STY):32.28	PEAKS DB
1	1	P35579	R.TEMEDLMSSK.D	Y	54.69	1169.49	10	1.6	585.755	2	37.29	41600000	22500000	1	F1:42717	InGel_sample_1_20211227.raw	2	1	1	1504	1513			PEAKS DB
1	1	P35579	R.SMM(+15.99)QDREDQSILC(+57.02)TGESGAGK.T	Y	54.53	2314.98	21	1.2	772.669	3	30.92	2430000	1090000	1	F1:33564	InGel_sample_1_20211227.raw	2	1	1	160	180	Oxidation (M); Carbamidomethylation	M3:Oxidation (M):30.46;C13:Carbamidomethylation:1000.00	PEAKS DB
1	1	P35579	K.QIATLHAQVADM(+15.99)KK.K	Y	54.29	1568.83	14	2.4	523.953	3	16.09	1450000	726000	2	F2:15503	InGel_sample_2_20211227.raw	2	1	1	1358	1371	Oxidation (M)	M12:Oxidation (M):1000.00	PEAKS DB
1	1	P35579	K.DVLLQVDDERR.N	Y	54.26	1356.7	11	1.4	453.241	3	33.24	54400000	26900000	1	F1:36650	InGel_sample_1_20211227.raw	3	2	1	1846	1856			PEAKS DB
1	1	P35579	K.KLVWVPSDK.S	Y	54	1070.61	9	-0.4	536.313	2	29.64	5800000	953000	1	F1:31860	InGel_sample_1_20211227.raw	2	1	1	30	38			PEAKS DB
1	1	P35579	R.T(+79.97)VGQLYKEQLAK.L	Y	53.87	1456.73	12	-6.6	729.369	2	32.02	1340000	637000	1	F1:35182	InGel_sample_1_20211227.raw	2	1	1	645	656	Phosphorylation (STY)	T1:Phosphorylation (STY):33.29	PEAKS DB
1	1	P35579	R.NTDQAS(+79.97)MPDNTAAQK.V	Y	53.79	1670.66	15	-8.8	836.33	2	23.79	0		1	F1:24588	InGel_sample_1_20211227.raw	0	0	0	359	373	Phosphorylation (STY)	S6:Phosphorylation (STY):13.83	PEAKS DB
1	1	P35579	K.ASITALEAK.I	Y	53.52	902.507	9	1.1	452.261	2	25.74	174000000	80200000	2	F2:28911	InGel_sample_2_20211227.raw	3	2	1	1807	1815			PEAKS DB
1	1	P35579	K.VKLQEMEGTVK.S	Y	53.49	1260.67	11	1.4	421.233	3	24.45	21400000	11600000	1	F1:25480	InGel_sample_1_20211227.raw	2	1	1	1792	1802			PEAKS DB
1	1	P35579	R.LTEMETLQSQLMAEK.L	Y	53.43	1750.85	15	0.9	876.432	2	49.39	1190000	310000	1	F1:60397	InGel_sample_1_20211227.raw	2	1	1	868	882			PEAKS DB
1	1	P35579	K.VAAYDKLEK.T	Y	53.3	1035.56	9	0.7	518.788	2	17.97	0	17900000	1	F1:16479	InGel_sample_1_20211227.raw	1	0	1	1405	1413			PEAKS DB
1	1	P35579	K.MEDS(+79.97)VGC(+57.02)LETAEEVKR.K	Y	53.23	1931.8	16	-5.4	966.902	2	37.85	857000	344000	1	F1:43734	InGel_sample_1_20211227.raw	2	1	1	1373	1388	Phosphorylation (STY); Carbamidomethylation	S4:Phosphorylation (STY):57.25;C7:Carbamidomethylation:1000.00	PEAKS DB
1	1	P35579	K.QTLENERGELANEVK.V	Y	53.12	1728.86	15	2.4	577.297	3	30.35	82100000	38600000	2	F2:34204	InGel_sample_2_20211227.raw	2	1	1	1220	1234			PEAKS DB
1	1	P35579	R.RGDLPFVVPR.R	Y	52.91	1154.66	10	1.2	385.893	3	36.88	81200000	67800000	2	F2:44270	InGel_sample_2_20211227.raw	3	1	2	1923	1932			PEAKS DB
1	1	P35579	R.QLEEAEEEAQR.A	Y	52.83	1330.6	11	1.8	666.308	2	21.66	94500000	46100000	2	F2:23476	InGel_sample_2_20211227.raw	4	2	2	1878	1888			PEAKS DB
1	1	P35579	K.KFDQLLAEEK.T	N	52.66	1219.64	10	0	610.83	2	30.25	104000000	55000000	1	F1:32910	InGel_sample_1_20211227.raw	4	2	2	1445	1454			PEAKS DB
1	1	P35579	R.IAEFT(+79.97)TNLTEEEEKSK.S	Y	52.64	1947.87	16	-3.3	974.94	2	40.81	6290000	2060000	2	F2:49691	InGel_sample_2_20211227.raw	5	4	1	1001	1016	Phosphorylation (STY)	T5:Phosphorylation (STY):17.01	PEAKS DB
1	1	P35579	K.VKVNKDDIQK.M	Y	52.45	1185.67	10	-0.6	396.231	3	9.78	2350000	2290000	1	F1:5321	InGel_sample_1_20211227.raw	2	1	1	65	74			PEAKS DB
1	1	P35579	R.EMEAELEDER.K	Y	52.3	1249.51	10	1.4	625.765	2	30.28	38000000	20000000	1	F1:32747	InGel_sample_1_20211227.raw	2	1	1	1593	1602			PEAKS DB
1	1	P35579	K.THEAQIQEMR.Q	Y	52.25	1241.58	10	1.6	414.869	3	16.54	55000000	26000000	1	F1:14261	InGel_sample_1_20211227.raw	2	1	1	1182	1191			PEAKS DB
1	1	P35579	K.Q(-17.03)IATLHAQVADMKK.K	Y	52.16	1535.81	14	0.6	512.945	3	35.36	0	0	2	F2:41607	InGel_sample_2_20211227.raw	0	0	0	1358	1371	Pyro-glu from Q	Q1:Pyro-glu from Q:1000.00	PEAKS DB
1	1	P35579	K.ALELDSNLYR.I	Y	52.01	1192.61	10	2.3	597.313	2	41.06	130000000	69800000	2	F2:49853	InGel_sample_2_20211227.raw	4	3	1	746	755			PEAKS DB
1	1	P35579	K.KMEDSVGC(+57.02)LET(+79.97)AEEVKR.K	Y	51.9	2059.9	17	-3.5	687.637	3	33.67	5440000	1430000	1	F1:37485	InGel_sample_1_20211227.raw	4	2	2	1372	1388	Carbamidomethylation; Phosphorylation (STY)	C8:Carbamidomethylation:1000.00;T11:Phosphorylation (STY):12.19	PEAKS DB
1	1	P35579	R.TEM(+15.99)EDLMSSKDDVGK.S	Y	51.65	1699.73	15	0.8	567.584	3	26.52	2130000		1	F1:28284	InGel_sample_1_20211227.raw	2	2	0	1504	1518	Oxidation (M)	M3:Oxidation (M):42.89	PEAKS DB
1	1	P35579	K.LKQVEDEKNSFR.E	Y	51.54	1491.77	12	1.2	498.264	3	16.68	22700000	8480000	2	F2:16298	InGel_sample_2_20211227.raw	5	3	2	1331	1342			PEAKS DB
1	1	P35579	K.QVEDEKNSFR.E	Y	50.9	1250.59	10	0.9	417.871	3	14.63	13100000	5880000	1	F1:11558	InGel_sample_1_20211227.raw	2	1	1	1333	1342			PEAKS DB
1	1	P35579	K.ANLQIDQINTDLNLER.S	Y	50.38	1868.96	16	0.6	935.487	2	48.64	458000		1	F1:59370	InGel_sample_1_20211227.raw	1	1	0	1755	1770			PEAKS DB
1	1	P35579	R.EQLEEEEEAK.H	Y	50.04	1232.54	10	-0.1	617.278	2	18.76	8210000	4330000	1	F1:17587	InGel_sample_1_20211227.raw	2	1	1	1343	1352			PEAKS DB
1	1	P35579	R.SMMQDREDQS(+79.97)ILC(+57.02)TGESGAGK.T	Y	49.95	2378.95	21	-3.8	793.989	3	39.97	896000		1	F1:46773	InGel_sample_1_20211227.raw	1	1	0	160	180	Phosphorylation (STY); Carbamidomethylation	S10:Phosphorylation (STY):15.97;C13:Carbamidomethylation:1000.00	PEAKS DB
1	1	P35579	K.TDLLLEPYNK.Y	Y	49.67	1204.63	10	1	603.325	2	41.48	166000000	79300000	2	F2:50451	InGel_sample_2_20211227.raw	3	2	1	290	299			PEAKS DB
1	1	P35579	R.SM(+15.99)MQDREDQSILC(+57.02)TGESGAGK.T	Y	49.6	2314.98	21	0.7	772.669	3	31.27	3010000		1	F1:34177	InGel_sample_1_20211227.raw	1	1	0	160	180	Oxidation (M); Carbamidomethylation	M2:Oxidation (M):11.06;C13:Carbamidomethylation:1000.00	PEAKS DB
1	1	P35579	R.LEVNLQAMK.A	Y	49.23	1044.56	9	0.3	523.289	2	37.89	33600000	12800000	1	F1:43647	InGel_sample_1_20211227.raw	2	1	1	1558	1566			PEAKS DB
1	1	P35579	K.QAC(+57.02)VLMIK.A	Y	48.8	961.509	8	0.6	481.762	2	32.87	125000000	59300000	1	F1:36655	InGel_sample_1_20211227.raw	3	2	1	738	745	Carbamidomethylation	C3:Carbamidomethylation:1000.00	PEAKS DB
1	1	P35579	K.M(+15.99)EDSVGC(+57.02)LETAEEVKR.K	Y	48.78	1867.83	16	0.3	623.617	3	31.61	915000		1	F1:34820	InGel_sample_1_20211227.raw	1	1	0	1373	1388	Oxidation (M); Carbamidomethylation	M1:Oxidation (M):1000.00;C7:Carbamidomethylation:1000.00	PEAKS DB
1	1	P35579	R.ALEQQVEEM(+15.99)K.T	Y	48.78	1219.58	10	0.5	610.795	2	22	10700000	4130000	2	F2:23728	InGel_sample_2_20211227.raw	2	1	1	1529	1538	Oxidation (M)	M9:Oxidation (M):1000.00	PEAKS DB
1	1	P35579	R.C(+57.02)IIPNHEKK.A	Y	48.76	1137.6	9	1.1	380.207	3	10.02	2230000	2290000	1	F1:5740	InGel_sample_1_20211227.raw	2	1	1	671	679	Carbamidomethylation	C1:Carbamidomethylation:1000.00	PEAKS DB
1	1	P35579	R.QEEEMM(+15.99)AKEEELVK.V	Y	48.46	1737.78	14	9.4	580.273	3	29.26	1930000		1	F1:31504	InGel_sample_1_20211227.raw	1	1	0	843	856	Oxidation (M)	M6:Oxidation (M):17.01	PEAKS DB
1	1	P35579	K.DLEAHIDS(+79.97)ANK.N	Y	48.44	1291.54	11	-6.4	646.775	2	29.57	0	913000	1	F1:31822	InGel_sample_1_20211227.raw	1	0	1	1621	1631	Phosphorylation (STY)	S8:Phosphorylation (STY):1000.00	PEAKS DB
1	1	P35579	K.AKQTLENERGELANEVK.V	Y	48.28	1928	17	-0.7	483.006	4	24.87	10800000	2860000	1	F1:25873	InGel_sample_1_20211227.raw	3	2	1	1218	1234			PEAKS DB
1	1	P35579	R.IM(+15.99)GIPEEEQMGLLR.V	Y	47.95	1630.81	14	0.7	816.411	2	46.04	16000000	11400000	1	F1:55758	InGel_sample_1_20211227.raw	2	1	1	328	341	Oxidation (M)	M2:Oxidation (M):112.24	PEAKS DB
1	1	P35579	R.HEM(+15.99)PPHIYAITDTAYR.S	Y	47.87	1929.9	16	3.3	644.311	3	33.28	5060000	1420000	1	F1:37365	InGel_sample_1_20211227.raw	2	1	1	144	159	Oxidation (M)	M3:Oxidation (M):1000.00	PEAKS DB
1	1	P35579	R.C(+57.02)NGVLEGIR.I	N	47.85	1016.51	9	0	509.261	2	30.88	70100000	33000000	2	F2:35047	InGel_sample_2_20211227.raw	2	1	1	694	702	Carbamidomethylation	C1:Carbamidomethylation:1000.00	PEAKS DB
1	1	P35579	R.KKVEAQLQELQVK.F	Y	47.78	1539.9	13	-11	514.301	3	23.31	15100000	5220000	1	F1:24024	InGel_sample_1_20211227.raw	2	1	1	1248	1260			PEAKS DB
1	1	P35579	R.Q(-17.03)RYEILTPNSIPK.G	Y	47.78	1540.83	13	-7.2	771.414	2	43.12	48300000	29100000	1	F1:52216	InGel_sample_1_20211227.raw	5	3	2	719	731	Pyro-glu from Q	Q1:Pyro-glu from Q:1000.00	PEAKS DB
1	1	P35579	R.EM(+15.99)EAELEDERK.Q	Y	47.19	1393.6	11	1.2	465.542	3	15.73	3620000	1490000	2	F2:15009	InGel_sample_2_20211227.raw	2	1	1	1593	1603	Oxidation (M)	M2:Oxidation (M):1000.00	PEAKS DB
1	1	P35579	K.Q(-17.03)AC(+57.02)VLMIK.A	Y	47.03	944.482	8	1.3	473.249	2	47.78	11800000	6590000	1	F1:58299	InGel_sample_1_20211227.raw	2	1	1	738	745	Pyro-glu from Q; Carbamidomethylation	Q1:Pyro-glu from Q:1000.00;C3:Carbamidomethylation:1000.00	PEAKS DB
1	1	P35579	R.TELADKVTK.L	Y	47	1003.55	9	2	502.786	2	13.39	2630000	1910000	2	F2:11621	InGel_sample_2_20211227.raw	2	1	1	1269	1277			PEAKS DB
1	1	P35579	K.KMEDSVGC(+57.02)LETAEEVK.R	Y	46.83	1823.83	16	1.4	608.951	3	35.02	4440000	1670000	1	F1:39391	InGel_sample_1_20211227.raw	2	1	1	1372	1387	Carbamidomethylation	C8:Carbamidomethylation:1000.00	PEAKS DB
1	1	P35579	R.EQEVNILKK.T	Y	46.49	1099.62	9	0	550.819	2	19.28	10800000	7750000	1	F1:18316	InGel_sample_1_20211227.raw	2	1	1	1166	1174			PEAKS DB
1	1	P35579	K.QIATLHAQVADM(+15.99)K.K	Y	45.98	1440.74	13	2.6	481.255	3	20.97	9930000	0	2	F2:22657	InGel_sample_2_20211227.raw	2	2	0	1358	1370	Oxidation (M)	M12:Oxidation (M):1000.00	PEAKS DB
1	1	P35579	K.EQADFAIEALAK.A	N	45.78	1304.66	12	2.3	653.339	2	45.61	3170000	2000000	1	F1:54696	InGel_sample_1_20211227.raw	2	1	1	408	419			PEAKS DB
1	1	P35579	K.KRHEMPPHIYAITDTAYR.S	Y	45.71	2198.11	18	0.8	550.534	4	26.92		0	2	F2:30560	InGel_sample_2_20211227.raw	0	0	0	142	159			PEAKS DB
1	1	P35579	K.KLEMDLK.D	Y	45.66	875.479	7	0	438.747	2	21.06	14800000	8580000	1	F1:21081	InGel_sample_1_20211227.raw	2	1	1	1614	1620			PEAKS DB
1	1	P35579	K.LQEMEGTVK.S	Y	45.53	1033.51	9	1.9	517.764	2	19.91	91600000	45200000	1	F1:19243	InGel_sample_1_20211227.raw	2	1	1	1794	1802			PEAKS DB
1	1	P35579	R.IAEFT(+79.97)TNLTEEEEK.S	Y	45.45	1732.74	14	-4.5	867.376	2	46.63	1040000	557000	1	F1:56397	InGel_sample_1_20211227.raw	2	1	1	1001	1014	Phosphorylation (STY)	T5:Phosphorylation (STY):17.01	PEAKS DB
1	1	P35579	K.QELEEIC(+57.02)HDLEAR.V	Y	45.19	1640.75	13	0.9	547.923	3	41.06	3210000	1610000	1	F1:48317	InGel_sample_1_20211227.raw	2	1	1	911	923	Carbamidomethylation	C7:Carbamidomethylation:1000.00	PEAKS DB
1	1	P35579	K.DVLLQVDDER.R	Y	45.05	1200.6	10	0.2	601.307	2	39.56	2260000	424000	1	F1:45996	InGel_sample_1_20211227.raw	2	1	1	1846	1855			PEAKS DB
1	1	P35579	R.QQQLTAMK.V	Y	44.88	946.491	8	-0.1	947.498	1	17.12	95700000	34200000	2	F2:17056	InGel_sample_2_20211227.raw	4	2	2	803	810			PEAKS DB
1	1	P35579	K.EEELQAALAR.V	N	44.87	1128.58	10	-0.2	565.296	2	34.53	4840000	2790000	1	F1:38688	InGel_sample_1_20211227.raw	2	1	1	1082	1091			PEAKS DB
1	1	P35579	R.QRYEILTPNSIPK.G	Y	44.49	1557.85	13	1.2	779.934	2	36.36	55200000	26300000	1	F1:41395	InGel_sample_1_20211227.raw	4	2	2	719	731			PEAKS DB
1	1	P35579	R.EEILAQAK.E	Y	44.18	900.492	8	2.3	451.254	2	20.28	77800000	32600000	1	F1:19881	InGel_sample_1_20211227.raw	2	1	1	1662	1669			PEAKS DB
1	1	P35579	K.GALALEEKR.R	Y	44.18	985.556	9	1.3	493.786	2	16.83	11400000	8850000	2	F2:16663	InGel_sample_2_20211227.raw	2	1	1	1717	1725			PEAKS DB
1	1	P35579	R.IMGIPEEEQM(+15.99)GLLR.V	Y	43.81	1630.81	14	0.7	816.411	2	46.04	16000000	11400000	1	F1:55462	InGel_sample_1_20211227.raw	2	1	1	328	341	Oxidation (M)	M10:Oxidation (M):113.97	PEAKS DB
1	1	P35579	R.Q(-17.03)QQLTAMK.V	Y	43.66	929.464	8	4.1	465.741	2	33.95	8760000	7260000	1	F1:37698	InGel_sample_1_20211227.raw	2	1	1	803	810	Pyro-glu from Q	Q1:Pyro-glu from Q:1000.00	PEAKS DB
1	1	P35579	K.FVSELWK.D	Y	43.6	907.48	7	1.9	454.748	2	40.92	7870000	2550000	1	F1:47994	InGel_sample_1_20211227.raw	2	1	1	607	613			PEAKS DB
1	1	P35579	K.DLEGLSQR.H	Y	43.55	916.461	8	1.5	459.239	2	28.65	105000000		1	F1:30931	InGel_sample_1_20211227.raw	1	1	0	1393	1400			PEAKS DB
1	1	P35579	R.NC(+57.02)AAYLK.L	N	43.29	838.401	7	1.1	420.208	2	17.28	0	0	2	F2:17250	InGel_sample_2_20211227.raw	0	0	0	815	821	Carbamidomethylation	C2:Carbamidomethylation:1000.00	PEAKS DB
1	1	P35579	R.IMGIPEEEQMGLLR.V	Y	43.19	1614.81	14	1	808.414	2	50.64		3460000	2	F2:63744	InGel_sample_2_20211227.raw	1	0	1	328	341			PEAKS DB
1	1	P35579	K.NKHEAMITDLEER.L	Y	42.98	1584.76	13	1.1	793.386	2	25.24	15800000	1240000	2	F2:28205	InGel_sample_2_20211227.raw	2	1	1	1023	1035			PEAKS DB
1	1	P35579	R.EDQS(+79.97)ILC(+57.02)TGESGAGK.T	N	42.92	1630.65	15	-4.7	816.331	2	38.89	1140000	362000	1	F1:45324	InGel_sample_1_20211227.raw	2	1	1	166	180	Phosphorylation (STY); Carbamidomethylation	S4:Phosphorylation (STY):49.79;C7:Carbamidomethylation:1000.00	PEAKS DB
1	1	P35579	R.EM(+15.99)EAELEDER.K	Y	42.92	1265.51	10	0.7	633.762	2	21.93		339000	2	F2:24098	InGel_sample_2_20211227.raw	1	0	1	1593	1602	Oxidation (M)	M2:Oxidation (M):1000.00	PEAKS DB
1	1	P35579	R.TEMEDLM(+15.99)SSKDDVGK.S	Y	42.55	1699.73	15	1.9	567.584	3	27.02	2880000		1	F1:28872	InGel_sample_1_20211227.raw	1	1	0	1504	1518	Oxidation (M)	M7:Oxidation (M):22.99	PEAKS DB
1	1	P35579	R.LEVNLQAM(+15.99)K.A	Y	42.38	1060.56	9	-0.4	531.286	2	28.8	4200000		1	F1:30697	InGel_sample_1_20211227.raw	1	1	0	1558	1566	Oxidation (M)	M8:Oxidation (M):1000.00	PEAKS DB
1	1	P35579	K.KANLQIDQINTDLNLER.S	Y	42.17	1997.05	17	1.7	666.693	3	42.7	0		1	F1:50783	InGel_sample_1_20211227.raw	0	0	0	1754	1770			PEAKS DB
1	1	P35579	R.C(+57.02)IIPNHEK.K	Y	41.99	1009.5	8	1.4	505.759	2	15.37	14800000	10200000	1	F1:12951	InGel_sample_1_20211227.raw	2	1	1	671	678	Carbamidomethylation	C1:Carbamidomethylation:1000.00	PEAKS DB
1	1	P35579	R.Q(-17.03)SAC(+57.02)NLEK.K	Y	41.88	931.407	8	0.2	466.711	2	22.93	4990000	2870000	1	F1:23429	InGel_sample_1_20211227.raw	2	1	1	1434	1441	Pyro-glu from Q; Carbamidomethylation	Q1:Pyro-glu from Q:1000.00;C4:Carbamidomethylation:1000.00	PEAKS DB
1	1	P35579	V.AAYDKLEK.T	Y	41.62	936.492	8	1	469.253	2	18.01	1860000	834000	1	F1:16501	InGel_sample_1_20211227.raw	2	1	1	1406	1413			PEAKS DB
1	1	P35579	K.VIQY(+79.97)LAYVASSHK.S	Y	41.44	1557.76	13	-5.7	779.882	2	45.06	5540000	3110000	1	F1:53971	InGel_sample_1_20211227.raw	4	2	2	187	199	Phosphorylation (STY)	Y4:Phosphorylation (STY):47.09	PEAKS DB
1	1	P35579	R.NTNPNFVR.C	Y	41.39	960.478	8	1.2	481.247	2	19.13	158000000	86600000	2	F2:19654	InGel_sample_2_20211227.raw	2	1	1	663	670			PEAKS DB
1	1	P35579	K.QAC(+57.02)VLM(+15.99)IK.A	Y	40.82	977.504	8	-0.3	489.759	2	28.26	13400000	4070000	1	F1:30259	InGel_sample_1_20211227.raw	2	1	1	738	745	Carbamidomethylation; Oxidation (M)	C3:Carbamidomethylation:1000.00;M6:Oxidation (M):1000.00	PEAKS DB
1	1	P35579	R.DLGEELEALK.T	Y	40.77	1115.57	10	1.9	558.794	2	50.26	4430000	3390000	2	F2:63282	InGel_sample_2_20211227.raw	2	1	1	1136	1145			PEAKS DB
1	1	P35579	K.MEDSVGC(+57.02)LETAEEVKR.K	Y	40.64	1851.83	16	1.3	926.926	2	34.68	0		1	F1:38962	InGel_sample_1_20211227.raw	0	0	0	1373	1388	Carbamidomethylation	C7:Carbamidomethylation:1000.00	PEAKS DB
1	1	P35579	K.RALEQQVEEMK.T	Y	40.55	1359.68	11	0.7	454.235	3	25.13	2310000		1	F1:26231	InGel_sample_1_20211227.raw	2	2	0	1528	1538			PEAKS DB
1	1	P35579	K.VIQYLAYVAS(+79.97)SHK.S	Y	40.06	1557.76	13	-4.6	779.883	2	44.14	3090000		1	F1:52919	InGel_sample_1_20211227.raw	1	1	0	187	199	Phosphorylation (STY)	S10:Phosphorylation (STY):0.00	PEAKS DB
1	1	P35579	K.Q(-17.03)AC(+57.02)VLM(+15.99)IK.A	Y	40.03	960.477	8	-0.2	481.246	2	43.56	0		1	F1:52043	InGel_sample_1_20211227.raw	0	0	0	738	745	Pyro-glu from Q; Carbamidomethylation; Oxidation (M)	Q1:Pyro-glu from Q:1000.00;C3:Carbamidomethylation:1000.00;M6:Oxidation (M):1000.00	PEAKS DB
1	1	P35579	K.VKLQEM(+15.99)EGTVK.S	Y	39.56	1276.67	11	1.5	426.565	3	14.91	0	0	1	F1:12140	InGel_sample_1_20211227.raw	0	0	0	1792	1802	Oxidation (M)	M6:Oxidation (M):1000.00	PEAKS DB
1	1	P35579	R.EQEVNILK.K	Y	39.32	971.529	8	1.7	486.772	2	27.99	124000000	67700000	2	F2:31407	InGel_sample_2_20211227.raw	4	2	2	1166	1173			PEAKS DB
1	1	P35579	R.VVFQEFR.Q	Y	38.95	923.486	7	2	462.751	2	36.77	206000000	116000000	1	F1:41922	InGel_sample_1_20211227.raw	2	1	1	712	718			PEAKS DB
1	1	P35579	R.NAEQYKDQADKASTR.L	Y	38.47	1723.81	15	0.2	575.612	3	14.63	288000		1	F1:11747	InGel_sample_1_20211227.raw	1	1	0	1857	1871			PEAKS DB
1	1	P35579	K.ADEWLMK.N	Y	37.81	891.416	7	0.5	446.716	2	37.24	6800000	0	1	F1:42729	InGel_sample_1_20211227.raw	1	1	0	581	587			PEAKS DB
1	1	P35579	R.TVGQLYK.E	N	37.75	807.449	7	1	404.732	2	19.5	110000000	58400000	1	F1:18560	InGel_sample_1_20211227.raw	2	1	1	645	651			PEAKS DB
1	1	P35579	K.NMDPLNDNIATLLHQSSDK.F	Y	36.89	2125.01	19	8.7	709.351	3	49.94	994000	0	2	F2:62986	InGel_sample_2_20211227.raw	1	1	0	588	606			PEAKS DB
1	1	P35579	K.IAQLEEQLDNET(+79.97)KER.Q	Y	36.81	1894.87	15	-3.7	948.437	2	36.4	4450000		1	F1:41439	InGel_sample_1_20211227.raw	1	1	0	1816	1830	Phosphorylation (STY)	T12:Phosphorylation (STY):1000.00	PEAKS DB
1	1	P35579	K.GALALEEK.R	Y	36.56	829.455	8	0.5	415.735	2	22.19	125000000	65900000	1	F1:22466	InGel_sample_1_20211227.raw	2	1	1	1717	1724			PEAKS DB
1	1	P35579	R.KKLEMDLK.D	Y	36.38	1003.57	8	-4.6	502.792	2	13.97	0	0	2	F2:12466	InGel_sample_2_20211227.raw	0	0	0	1613	1620			PEAKS DB
1	1	P35579	R.GDLPFVVPR.R	Y	35.68	998.555	9	2.4	500.286	2	44.32		20200000	2	F2:55183	InGel_sample_2_20211227.raw	1	0	1	1924	1932			PEAKS DB
1	1	P35579	Y.AITDTAYR.S	Y	35.45	909.456	8	1	455.736	2	21.9	8930000		1	F1:22050	InGel_sample_1_20211227.raw	1	1	0	152	159			PEAKS DB
1	1	P35579	K.T(+79.97)DLLLEPYNK.Y	Y	35.24	1284.6	10	-5.9	643.304	2	47.71	3480000	1430000	1	F1:58181	InGel_sample_1_20211227.raw	2	1	1	290	299	Phosphorylation (STY)	T1:Phosphorylation (STY):46.37	PEAKS DB
1	1	P35579	K.SGFEPASLK.E	Y	34.53	934.476	9	0.2	468.245	2	29.29	0		1	F1:31627	InGel_sample_1_20211227.raw	0	0	0	39	47			PEAKS DB
1	1	P35579	K.KMEDS(+79.97)VGC(+57.02)LETAEEVK.R	Y	33.95	1903.79	16	-5.3	952.899	2	39.55	1670000		1	F1:46090	InGel_sample_1_20211227.raw	1	1	0	1372	1387	Phosphorylation (STY); Carbamidomethylation	S5:Phosphorylation (STY):43.89;C8:Carbamidomethylation:1000.00	PEAKS DB
1	1	P35579	R.GELANEVK.V	Y	33.79	858.445	8	0.8	430.23	2	16.33	14800000	9600000	2	F2:15868	InGel_sample_2_20211227.raw	2	1	1	1227	1234			PEAKS DB
1	1	P35579	K.VKPLLQVSR.Q	Y	33.45	1038.65	9	2	520.336	2	22.14		31200000	2	F2:24220	InGel_sample_2_20211227.raw	1	0	1	834	842			PEAKS DB
1	1	P35579	K.ERNTDQASMPDNTAAQK.V	Y	33	1875.84	17	-0.2	626.287	3	15.89		0	2	F2:15250	InGel_sample_2_20211227.raw	0	0	0	357	373			PEAKS DB
1	1	P35579	R.ELEDAT(+79.97)ETADAM(+15.99)NR.E	Y	32.99	1660.63	14	-4.7	831.318	2	32.3	450000		1	F1:35543	InGel_sample_1_20211227.raw	1	1	0	1899	1912	Phosphorylation (STY); Oxidation (M)	T6:Phosphorylation (STY):32.28;M12:Oxidation (M):1000.00	PEAKS DB
1	1	P35579	K.KVIQYLAY.V	Y	32.77	996.564	8	0.6	499.29	2	38.94	5080000	2160000	1	F1:45222	InGel_sample_1_20211227.raw	2	1	1	186	193			PEAKS DB
1	1	P35579	R.T(+79.97)EMEDLMSSK.D	Y	32.61	1249.46	10	-7.2	625.733	2	42.35	1340000		1	F1:50275	InGel_sample_1_20211227.raw	1	1	0	1504	1513	Phosphorylation (STY)	T1:Phosphorylation (STY):55.73	PEAKS DB
1	1	P35579	K.NKHEAMIT(+79.97)DLEER.L	Y	32.39	1664.72	13	-4.8	555.912	3	33.14		3130000	2	F2:38260	InGel_sample_2_20211227.raw	1	0	1	1023	1035	Phosphorylation (STY)	T8:Phosphorylation (STY):1000.00	PEAKS DB
1	1	P35579	K.Q(-17.03)IATLHAQVADM(+15.99)KK.K	Y	32.31	1551.81	14	4.9	518.279	3	28.66	0		1	F1:30741	InGel_sample_1_20211227.raw	0	0	0	1358	1371	Pyro-glu from Q; Oxidation (M)	Q1:Pyro-glu from Q:1000.00;M12:Oxidation (M):1000.00	PEAKS DB
1	1	P35579	K.REQEVNILK.K	Y	31.96	1127.63	9	1.2	564.823	2	19.54	4570000		1	F1:18797	InGel_sample_1_20211227.raw	1	1	0	1165	1173			PEAKS DB
1	1	P35579	K.YKASITALEAK.I	Y	31.28	1193.67	11	0.5	398.896	3	26.72	679000		1	F1:28642	InGel_sample_1_20211227.raw	1	1	0	1805	1815			PEAKS DB
1	1	P35579	R.Q(-17.03)EEEMMAK.E	Y	31.16	977.383	8	2	489.7	2	32.63		392000	2	F2:37587	InGel_sample_2_20211227.raw	1	0	1	843	850	Pyro-glu from Q	Q1:Pyro-glu from Q:1000.00	PEAKS DB
1	1	P35579	R.QEEEM(+15.99)MAKEEELVK.V	Y	31.12	1737.78	14	5.1	580.27	3	29.23		0	2	F2:33232	InGel_sample_2_20211227.raw	0	0	0	843	856	Oxidation (M)	M5:Oxidation (M):0.00	PEAKS DB
1	1	P35579	R.SMAVAAR.K	Y	30.73	704.364	7	0	353.189	2	21.56	1630000		1	F1:21537	InGel_sample_1_20211227.raw	1	1	0	1606	1612			PEAKS DB
1	1	P35579	R.DLQGRDEQSEEK.K	Y	30.67	1432.64	12	2.1	478.556	3	12.24	2860000	486000	1	F1:8101	InGel_sample_1_20211227.raw	2	1	1	1572	1583			PEAKS DB
1	1	P35579	H.LVLDQLR.C	N	30.5	855.518	7	0.5	428.766	2	37.28	5650000	2420000	1	F1:42721	InGel_sample_1_20211227.raw	2	1	1	687	693			PEAKS DB
1	1	P35579	F.ILEQEEYQR.E	Y	30.33	1206.59	9	1.7	604.302	2	25.7		9200000	2	F2:28631	InGel_sample_2_20211227.raw	1	0	1	486	494			PEAKS DB
1	1	P35579	K.Q(-17.03)LAAENR.L	Y	30.19	783.388	7	0	392.701	2	23.49		2280000	2	F2:25770	InGel_sample_2_20211227.raw	1	0	1	861	867	Pyro-glu from Q	Q1:Pyro-glu from Q:1000.00	PEAKS DB
1	1	P35579	K.QLKRQLEEAEEEAQR.A	Y	29.35	1855.94	15	-0.4	619.653	3	18.23	0		1	F1:16879	InGel_sample_1_20211227.raw	0	0	0	1874	1888			PEAKS DB
1	1	P35579	R.IM(+15.99)GIPEEEQM(+15.99)GLLR.V	Y	29.01	1646.8	14	1.1	824.409	2	41.42	4890000		1	F1:48771	InGel_sample_1_20211227.raw	1	1	0	328	341	Oxidation (M)	M2:Oxidation (M):1000.00;M10:Oxidation (M):1000.00	PEAKS DB
1	1	P35579	K.KMEDS(+79.97)VGC(+57.02)LETAEEVKR.K	Y	28.76	2059.9	17	-3.7	687.637	3	33.6		774000	2	F2:39026	InGel_sample_2_20211227.raw	1	0	1	1372	1388	Phosphorylation (STY); Carbamidomethylation	S5:Phosphorylation (STY):0.00;C8:Carbamidomethylation:1000.00	PEAKS DB
1	1	P35579	R.TEM(+15.99)EDLM(+15.99)SSKDDVGK.S	Y	28.49	1715.72	15	0	572.915	3	18.38	451000		1	F1:17173	InGel_sample_1_20211227.raw	1	1	0	1504	1518	Oxidation (M)	M3:Oxidation (M):1000.00;M7:Oxidation (M):1000.00	PEAKS DB
1	1	P35579	K.ALELDS(+79.97)NLYR.I	Y	28.41	1272.58	10	-6.9	637.29	2	49.07	3220000		1	F1:59932	InGel_sample_1_20211227.raw	1	1	0	746	755	Phosphorylation (STY)	S6:Phosphorylation (STY):38.16	PEAKS DB
2	3	P04264	R.GGGGGGYGSGGSSYGSGGGSYGSGGGGGGGR.G	Y	81.08	2382.94	31	-2.9	1192.48	2	24.5	14200000	14000000	1	F1:25475	InGel_sample_1_20211227.raw	4	2	2	519	549			PEAKS DB
2	3	P04264	K.SKAEAESLYQSK.Y	Y	80.85	1339.66	12	0.6	670.839	2	17.68	387000000	342000000	1	F1:16015	InGel_sample_1_20211227.raw	4	2	2	365	376			PEAKS DB
2	3	P04264	R.SGGGFSSGSAGIINYQR.R	Y	79.55	1656.79	17	0.4	829.4	2	38.37	28700000	21000000	1	F1:44421	InGel_sample_1_20211227.raw	3	2	1	13	29			PEAKS DB
2	3	P04264	R.FLEQQNQVLQTK.W	N	73.78	1474.78	12	1	738.397	2	34.22	1690000000	1600000000	1	F1:38041	InGel_sample_1_20211227.raw	4	2	2	200	211			PEAKS DB
2	3	P04264	K.LNDLEDALQQAK.E	Y	72.73	1356.69	12	0.6	679.352	2	42.51	310000000	340000000	2	F2:52148	InGel_sample_2_20211227.raw	4	1	3	444	455			PEAKS DB
2	3	P04264	R.TNAENEFVTIKK.D	Y	72	1392.72	12	0.1	465.249	3	26.22	541000000	523000000	1	F1:28239	InGel_sample_1_20211227.raw	4	2	2	278	289			PEAKS DB
2	3	P04264	K.NKLNDLEDALQQAK.E	Y	70.28	1598.83	14	1.1	533.95	3	43.49	13400000	13500000	1	F1:51957	InGel_sample_1_20211227.raw	3	1	2	442	455			PEAKS DB
2	3	P04264	K.QISNLQQSISDAEQR.G	Y	68.03	1715.84	15	0.3	858.929	2	39.32	383000000	265000000	1	F1:45524	InGel_sample_1_20211227.raw	8	4	4	418	432			PEAKS DB
2	3	P04264	R.TNAENEFVTIK.K	Y	65.31	1264.63	11	1.3	633.323	2	35.31	384000000	343000000	1	F1:39843	InGel_sample_1_20211227.raw	4	2	2	278	288			PEAKS DB
2	3	P04264	K.KDVDGAYMTK.V	Y	63.88	1126.53	10	2.2	376.519	3	15.17	17100000	12200000	1	F1:12524	InGel_sample_1_20211227.raw	5	3	2	289	298			PEAKS DB
2	3	P04264	K.SLNNQFASFIDK.V	Y	63.74	1382.68	12	2.1	692.35	2	46.8	353000000	335000000	2	F2:58375	InGel_sample_2_20211227.raw	6	3	3	186	197			PEAKS DB
2	3	P04264	R.NKYEDEINKR.T	N	63.67	1307.65	10	1.2	436.89	3	17.42	244000000	258000000	1	F1:15752	InGel_sample_1_20211227.raw	2	1	1	268	277			PEAKS DB
2	3	P04264	K.AEAESLYQSK.Y	Y	61.39	1124.53	10	0.2	563.275	2	22.11	248000000	231000000	1	F1:22253	InGel_sample_1_20211227.raw	3	1	2	367	376			PEAKS DB
2	3	P04264	R.LDSELKNM(+15.99)QDM(+15.99)VEDYR.N	Y	60.97	2016.88	16	0.5	673.3	3	32.89	10200000	7540000	2	F2:37995	InGel_sample_2_20211227.raw	3	2	1	252	267	Oxidation (M)	M8:Oxidation (M):1000.00;M11:Oxidation (M):1000.00	PEAKS DB
2	3	P04264	R.SLDLDSIIAEVK.A	Y	60.71	1301.71	12	1.9	651.862	2	56	4690000	5130000	1	F1:69660	InGel_sample_1_20211227.raw	4	2	2	344	355			PEAKS DB
2	3	P04264	K.S(+79.97)KAEAESLYQSK.Y	Y	60.67	1419.63	12	-5.2	710.818	2	22.44	41100000	29800000	1	F1:22837	InGel_sample_1_20211227.raw	4	2	2	365	376	Phosphorylation (STY)	S1:Phosphorylation (STY):68.47	PEAKS DB
2	3	P04264	K.DVDGAYMTK.V	Y	59.56	998.438	9	0.4	500.226	2	25.32	283000000	254000000	1	F1:26719	InGel_sample_1_20211227.raw	3	2	1	290	298			PEAKS DB
2	3	P04264	R.T(+79.97)NAENEFVTIKK.D	Y	58.57	1472.69	12	-5.2	737.349	2	35.54	34000000	23800000	2	F2:41817	InGel_sample_2_20211227.raw	4	2	2	278	289	Phosphorylation (STY)	T1:Phosphorylation (STY):80.00	PEAKS DB
2	3	P04264	K.YEELQITAGR.H	N	58.4	1178.59	10	1.5	590.305	2	35.02	184000000	186000000	1	F1:40017	InGel_sample_1_20211227.raw	2	1	1	377	386			PEAKS DB
2	3	P04264	N.KYEDEINKR.T	N	58.26	1193.6	9	-0.7	398.875	3	12.64	26100000	13000000	2	F2:10463	InGel_sample_2_20211227.raw	2	1	1	269	277			PEAKS DB
2	3	P04264	K.WELLQQVDTSTR.T	Y	58.23	1474.74	12	2.5	738.38	2	46.59	15700000	10400000	1	F1:56392	InGel_sample_1_20211227.raw	3	2	1	212	223			PEAKS DB
2	3	P04264	K.AQYEDIAQK.S	Y	57.63	1064.51	9	1.4	533.265	2	21.62	562000000	528000000	1	F1:22130	InGel_sample_1_20211227.raw	2	1	1	356	364			PEAKS DB
2	3	P04264	R.NKYEDEINK.R	N	57.33	1151.55	9	0.4	576.78	2	17.6	14600000	5010000	1	F1:15955	InGel_sample_1_20211227.raw	3	2	1	268	276			PEAKS DB
2	3	P04264	R.LRSEIDNVKK.Q	Y	57.18	1200.68	10	-0.3	401.235	3	11.98	329000000	275000000	1	F1:7800	InGel_sample_1_20211227.raw	5	3	2	408	417			PEAKS DB
2	3	P04264	K.KQISNLQQSISDAEQR.G	Y	57.04	1843.94	16	0.7	615.654	3	33.15	13800000	10000000	1	F1:36428	InGel_sample_1_20211227.raw	2	1	1	417	432			PEAKS DB
2	3	P04264	K.NMQDM(+15.99)VEDYR.N	Y	56.73	1315.52	10	0.4	658.766	2	34.2	103000000	94400000	1	F1:38152	InGel_sample_1_20211227.raw	6	2	4	258	267	Oxidation (M)	M5:Oxidation (M):101.94	PEAKS DB
2	3	P04264	R.GGSGGGGGGSSGGRGSGGGSSGGSIGGR.G	Y	55.45	2078.91	28	1	693.977	3	9.47		291000	2	F2:6391	InGel_sample_2_20211227.raw	1	0	1	589	616			PEAKS DB
2	3	P04264	R.SLVNLGGSK.S	Y	55.27	873.492	9	0.9	437.754	2	27.08	545000000	565000000	1	F1:28889	InGel_sample_1_20211227.raw	3	2	1	66	74			PEAKS DB
2	3	P04264	K.NM(+15.99)QDMVEDYR.N	Y	54.96	1315.52	10	1.2	658.767	2	30.39	28900000	22400000	2	F2:34325	InGel_sample_2_20211227.raw	2	1	1	258	267	Oxidation (M)	M2:Oxidation (M):78.06	PEAKS DB
2	3	P04264	K.NMQDMVEDYR.N	Y	54.87	1299.52	10	0.7	650.769	2	40.52	256000000	250000000	1	F1:47362	InGel_sample_1_20211227.raw	5	3	2	258	267			PEAKS DB
2	3	P04264	K.RTNAENEFVTIKK.D	Y	54.61	1548.83	13	-1.2	517.282	3	20.24	0	0	2	F2:21573	InGel_sample_2_20211227.raw	0	0	0	277	289			PEAKS DB
2	3	P04264	K.Q(-17.03)ISNLQQSISDAEQR.G	Y	53.91	1698.82	15	0.7	850.417	2	51.71	3960000	3680000	2	F2:65335	InGel_sample_2_20211227.raw	5	3	2	418	432	Pyro-glu from Q	Q1:Pyro-glu from Q:1000.00	PEAKS DB
2	3	P04264	R.DYQELMNTK.L	Y	53.58	1140.51	9	2.8	571.265	2	36.46	348000000	301000000	1	F1:41347	InGel_sample_1_20211227.raw	3	2	1	464	472			PEAKS DB
2	3	P04264	R.LLRDYQELMNTK.L	Y	53.23	1522.78	12	1.7	508.602	3	38.19	3290000		1	F1:44268	InGel_sample_1_20211227.raw	1	1	0	461	472			PEAKS DB
2	3	P04264	K.QIS(+79.97)NLQQSISDAEQR.G	Y	53.17	1795.81	15	-6.1	898.907	2	46.35	14800000	6660000	2	F2:57808	InGel_sample_2_20211227.raw	4	2	2	418	432	Phosphorylation (STY)	S3:Phosphorylation (STY):76.17	PEAKS DB
2	3	P04264	K.S(+79.97)LNNQFASFIDK.V	Y	52.81	1462.65	12	-5.4	732.328	2	54.27	4320000	3010000	1	F1:67153	InGel_sample_1_20211227.raw	4	2	2	186	197	Phosphorylation (STY)	S1:Phosphorylation (STY):58.30	PEAKS DB
2	3	P04264	Q.FASFIDKVR.F	N	52.07	1081.59	9	1.7	361.539	3	34.47	5570000	7120000	2	F2:40368	InGel_sample_2_20211227.raw	4	2	2	191	199			PEAKS DB
2	3	P04264	R.LRSEIDNVK.K	Y	51.36	1072.59	9	1.4	358.537	3	15.44	89900000	73700000	1	F1:12870	InGel_sample_1_20211227.raw	4	2	2	408	416			PEAKS DB
2	3	P04264	K.NM(+15.99)QDM(+15.99)VEDYR.N	Y	51.19	1331.51	10	0.4	666.764	2	24.15	42500000	24600000	2	F2:26819	InGel_sample_2_20211227.raw	5	3	2	258	267	Oxidation (M)	M2:Oxidation (M):1000.00;M5:Oxidation (M):1000.00	PEAKS DB
2	3	P04264	R.GSGFGGGYGGGGF.G	Y	50.57	1075.44	13	1.6	538.726	2	45.97	2720000	2250000	2	F2:57228	InGel_sample_2_20211227.raw	2	1	1	87	99			PEAKS DB
2	3	P04264	R.DYQELM(+15.99)NTK.L	Y	49.9	1156.51	9	0.2	579.261	2	24.1	112000000	121000000	1	F1:24990	InGel_sample_1_20211227.raw	4	2	2	464	472	Oxidation (M)	M6:Oxidation (M):1000.00	PEAKS DB
2	3	P04264	L.NVEIDPEIQK.V	N	48.15	1183.61	10	1.3	592.812	2	32.38	129000000	125000000	2	F2:37567	InGel_sample_2_20211227.raw	2	1	1	166	175			PEAKS DB
2	3	P04264	R.GSGGGSSGGSIGGRGSSSGGVK.S	Y	47.22	1750.82	22	1.5	584.615	3	9.66		1370000	2	F2:6687	InGel_sample_2_20211227.raw	1	0	1	603	624			PEAKS DB
2	3	P04264	R.T(+79.97)NAENEFVTIK.K	Y	45.62	1344.6	11	-5.7	673.302	2	41.96	13300000	11600000	2	F2:51475	InGel_sample_2_20211227.raw	4	2	2	278	288	Phosphorylation (STY)	T1:Phosphorylation (STY):71.60	PEAKS DB
2	3	P04264	L.LQPLNVEIDPEIQK.V	Y	44.18	1634.89	14	3	818.454	2	45.48		26500000	2	F2:57200	InGel_sample_2_20211227.raw	1	0	1	162	175			PEAKS DB
2	3	P04264	R.TLLEGEESR.M	Y	43.8	1032.51	9	1.6	517.263	2	23.57	770000000	656000000	1	F1:24570	InGel_sample_1_20211227.raw	4	2	2	484	492			PEAKS DB
2	3	P04264	R.S(+79.97)GGGFSSGSAGIINYQR.R	Y	43.35	1736.75	17	-2.5	869.381	2	45.63	0	0	1	F1:55057	InGel_sample_1_20211227.raw	0	0	0	13	29	Phosphorylation (STY)	S1:Phosphorylation (STY):0.00	PEAKS DB
2	3	P04264	Q.FASFIDK.V	N	42.49	826.423	7	2.7	414.22	2	34.7	242000000	210000000	1	F1:38811	InGel_sample_1_20211227.raw	6	3	3	191	197			PEAKS DB
2	3	P04264	K.YEDEINKR.T	N	42.13	1065.51	8	2.3	356.178	3	13.14	11000000	0	2	F2:11254	InGel_sample_2_20211227.raw	1	1	0	270	277			PEAKS DB
2	3	P04264	K.IEISELNR.V	N	40.35	972.524	8	1.2	487.27	2	33.34	687000000	531000000	2	F2:38865	InGel_sample_2_20211227.raw	4	2	2	396	403			PEAKS DB
2	3	P04264	K.DVDGAYM(+15.99)TK.V	Y	39.28	1014.43	9	-0.3	508.224	2	18.11	18800000		1	F1:16872	InGel_sample_1_20211227.raw	1	1	0	290	298	Oxidation (M)	M7:Oxidation (M):1000.00	PEAKS DB
2	3	P04264	K.AEAES(+79.97)LYQSK.Y	Y	39.09	1204.5	10	-6.1	603.254	2	30.7	0		1	F1:33295	InGel_sample_1_20211227.raw	0	0	0	367	376	Phosphorylation (STY)	S5:Phosphorylation (STY):22.85	PEAKS DB
2	3	P04264	L.YQS(+79.97)KYEELQITAGR.H	Y	38.14	1764.81	14	-18.4	589.266	3	34.81	0		1	F1:39166	InGel_sample_1_20211227.raw	0	0	0	373	386	Phosphorylation (STY)	S3:Phosphorylation (STY):0.00	PEAKS DB
2	3	P04264	R.LRS(+79.97)EIDNVKK.Q	Y	37.92	1280.65	10	-7	427.887	3	15.88		16900000	2	F2:15284	InGel_sample_2_20211227.raw	1	0	1	408	417	Phosphorylation (STY)	S3:Phosphorylation (STY):1000.00	PEAKS DB
2	3	P04264	Y.RTLLEGEESR.M	Y	37.4	1188.61	10	0.6	397.211	3	18.99		2690000	2	F2:19666	InGel_sample_2_20211227.raw	1	0	1	483	492			PEAKS DB
2	3	P04264	L.RSEIDNVKK.Q	Y	37.03	1087.6	9	-0.2	363.54	3	11.98	3810000	1790000	1	F1:7808	InGel_sample_1_20211227.raw	2	1	1	409	417			PEAKS DB
2	3	P04264	K.YEDEINK.R	N	36.03	909.408	7	1	455.712	2	16.88	892000	973000	1	F1:14840	InGel_sample_1_20211227.raw	2	1	1	270	276			PEAKS DB
2	3	P04264	S.VSTSHTTISGGGSR.G	Y	35.98	1345.66	14	0.4	449.56	3	9.84	938000	1620000	1	F1:5450	InGel_sample_1_20211227.raw	2	1	1	505	518			PEAKS DB
2	3	P04264	A.SFIDKVRFLEQQNQVLQTK.W	N	35.83	2320.25	19	-17.1	774.412	3	34.66	0		1	F1:38933	InGel_sample_1_20211227.raw	0	0	0	193	211			PEAKS DB
2	3	P04264	K.SISISVAR.G	Y	35.02	831.481	8	2	416.749	2	27.9	225000000	263000000	1	F1:30003	InGel_sample_1_20211227.raw	3	1	2	75	82			PEAKS DB
2	3	P04264	K.SLNNQFASFIDKVR.F	Y	34.1	1637.85	14	1.6	546.959	3	47.86	231000	367000	1	F1:58229	InGel_sample_1_20211227.raw	2	1	1	186	199			PEAKS DB
2	3	P04264	R.NKY(+79.97)EDEINKR.T	N	33.47	1387.61	10	-7.6	463.541	3	22.51	1970000		1	F1:22960	InGel_sample_1_20211227.raw	1	1	0	268	277	Phosphorylation (STY)	Y3:Phosphorylation (STY):1000.00	PEAKS DB
2	3	P04264	L.EQQNQVLQTK.W	N	32.36	1214.63	10	-10.7	608.313	2	34.07		0	2	F2:39714	InGel_sample_2_20211227.raw	0	0	0	202	211			PEAKS DB
2	3	P04264	R.FLEQQNQVLQT(+79.97)K.W	N	32.35	1554.74	12	-3.9	778.376	2	40.73		2760000	2	F2:49484	InGel_sample_2_20211227.raw	1	0	1	200	211	Phosphorylation (STY)	T11:Phosphorylation (STY):1000.00	PEAKS DB
2	3	P04264	R.GSGFGGGY.G	Y	32.31	700.282	8	1	701.29	1	33.63	8970000	7790000	1	F1:37162	InGel_sample_1_20211227.raw	2	1	1	87	94			PEAKS DB
2	3	P04264	N.LQQSISDAEQR.G	Y	32.28	1273.63	11	1.2	637.821	2	21.2		400000	2	F2:23027	InGel_sample_2_20211227.raw	1	0	1	422	432			PEAKS DB
2	3	P04264	N.KYEDEINK.R	N	31.73	1037.5	8	1	519.759	2	13.4	280000		1	F1:9936	InGel_sample_1_20211227.raw	1	1	0	269	276			PEAKS DB
2	3	P04264	R.THNLEPYFESF.I	Y	31.58	1382.61	11	1.7	692.316	2	48.99	1040000	890000	1	F1:59980	InGel_sample_1_20211227.raw	2	1	1	224	234			PEAKS DB
2	3	P04264	R.DY(+79.97)QELMNTK.L	Y	31.5	1220.48	9	-8	611.242	2	42.19		2710000	2	F2:51528	InGel_sample_2_20211227.raw	1	0	1	464	472	Phosphorylation (STY)	Y2:Phosphorylation (STY):42.78	PEAKS DB
2	3	P04264	Y.EELQITAGR.H	N	31.35	1015.53	9	-0.4	508.772	2	27.94		0	2	F2:31541	InGel_sample_2_20211227.raw	0	0	0	378	386			PEAKS DB
2	3	P04264	Q.YEDIAQK.S	Y	30.76	865.418	7	2	866.427	1	21.13		3440000	2	F2:23589	InGel_sample_2_20211227.raw	1	0	1	358	364			PEAKS DB
2	3	P04264	Q.ISETNVILSM(+15.99)DNNR.S	Y	30.11	1620.78	14	1.6	811.397	2	35.35		1340000	2	F2:41593	InGel_sample_2_20211227.raw	1	0	1	330	343	Oxidation (M)	M10:Oxidation (M):1000.00	PEAKS DB
2	3	P04264	Q.FAS(+79.97)FIDKVR.F	N	29.83	1161.56	9	-6.2	581.783	2	42.95	875000		1	F1:51152	InGel_sample_1_20211227.raw	1	1	0	191	199	Phosphorylation (STY)	S3:Phosphorylation (STY):1000.00	PEAKS DB
2	3	P04264	N.VEIDPEIQK.V	N	29.13	1069.57	9	-5.3	535.787	2	30.79		4130000	2	F2:34926	InGel_sample_2_20211227.raw	1	0	1	167	175			PEAKS DB
2	3	P04264	K.RTNAENEFVTIK.K	Y	28.87	1420.73	12	-4.9	711.369	2	26.91	0	278000	1	F1:28875	InGel_sample_1_20211227.raw	1	0	1	277	288			PEAKS DB
2	3	P04264	Y.GSGGGSYGSGGGGGGHGSYGSGSSSGGYR.G	Y	28.7	2408.96	29	2.9	803.996	3	18.53		292000	2	F2:19065	InGel_sample_2_20211227.raw	1	0	1	560	588			PEAKS DB
5	2	P35908	R.TSQNSELNNMQDLVEDYKK.K	Y	78.32	2255.04	19	0.6	752.687	3	44.61	4070000	4950000	1	F1:53480	InGel_sample_1_20211227.raw	2	1	1	248	266			PEAKS DB
5	2	P35908	R.GSSSGGGYSSGSSSYGSGGR.Q	Y	76.32	1739.7	20	0.4	870.857	2	17.92	6820000	10700000	1	F1:16379	InGel_sample_1_20211227.raw	2	1	1	525	544			PEAKS DB
5	2	P35908	R.HGGGGGGFGGGGFGSR.S	Y	74.89	1319.58	16	0.7	660.795	2	19.77	150000000	107000000	1	F1:19008	InGel_sample_1_20211227.raw	3	2	1	46	61			PEAKS DB
5	2	P35908	R.TSQNSELNNM(+15.99)QDLVEDYKK.K	Y	74.15	2271.03	19	0.1	758.018	3	33.38	17500000	15200000	1	F1:37013	InGel_sample_1_20211227.raw	3	2	1	248	266	Oxidation (M)	M10:Oxidation (M):1000.00	PEAKS DB
5	2	P35908	R.FLEQQNQVLQTK.W	N	73.78	1474.78	12	1	738.397	2	34.22	1690000000	1600000000	1	F1:38041	InGel_sample_1_20211227.raw	4	2	2	198	209			PEAKS DB
5	2	P35908	R.SKEEAEALYHSK.Y	Y	72.79	1390.67	12	0.2	696.344	2	14.69	152000000	149000000	1	F1:11897	InGel_sample_1_20211227.raw	4	2	2	363	374			PEAKS DB
5	2	P35908	R.GGSGGGGSISGGGYGSGGGSGGR.Y	Y	71.96	1740.74	23	0.1	871.378	2	18.5	7410000	9910000	1	F1:17407	InGel_sample_1_20211227.raw	2	1	1	550	572			PEAKS DB
5	2	P35908	R.TAAENDFVTLKK.D	Y	68.71	1335.7	12	1.6	446.242	3	26.68	173000000	156000000	1	F1:28298	InGel_sample_1_20211227.raw	6	3	3	276	287			PEAKS DB
5	2	P35908	R.GFSSGSAVVSGGSR.R	Y	68.14	1253.6	14	0.8	627.808	2	24.16	238000000	205000000	2	F2:26885	InGel_sample_2_20211227.raw	2	1	1	21	34			PEAKS DB
5	2	P35908	K.VDLLNQEIEFLK.V	Y	65.5	1459.79	12	2.2	730.905	2	55.1	1550000	1030000	1	F1:68438	InGel_sample_1_20211227.raw	2	1	1	303	314			PEAKS DB
5	2	P35908	K.LNDLEEALQQAK.E	Y	65	1370.7	12	1.4	686.36	2	44.01	80100000	60900000	2	F2:54463	InGel_sample_2_20211227.raw	4	2	2	442	453			PEAKS DB
5	2	P35908	R.TAAENDFVTLK.K	Y	64.94	1207.61	11	2.4	604.813	2	35.89	131000000	119000000	2	F2:42327	InGel_sample_2_20211227.raw	2	1	1	276	286			PEAKS DB
5	2	P35908	R.RSTSSFSC(+57.02)LSR.H	Y	62.44	1286.6	11	1	429.876	3	19.48	0	0	1	F1:18715	InGel_sample_1_20211227.raw	0	0	0	35	45	Carbamidomethylation	C8:Carbamidomethylation:1000.00	PEAKS DB
5	2	P35908	K.VDPEIQNVK.A	Y	60.12	1040.55	9	0.2	521.283	2	22.97	296000000	261000000	1	F1:23346	InGel_sample_1_20211227.raw	2	1	1	167	175			PEAKS DB
5	2	P35908	K.NVQDAIADAEQR.G	Y	59.46	1328.63	12	1.5	665.324	2	37.1	108000000	86200000	1	F1:42368	InGel_sample_1_20211227.raw	4	2	2	419	430			PEAKS DB
5	2	P35908	F.SGGGFGGGGFGGGR.F	Y	59.08	1125.5	14	0.7	563.755	2	28.35	8580000	7590000	1	F1:30280	InGel_sample_1_20211227.raw	2	1	1	109	122			PEAKS DB
5	2	P35908	K.KYEDEINKR.T	N	58.26	1193.6	9	-0.7	398.875	3	12.64	26100000	13000000	2	F2:10463	InGel_sample_2_20211227.raw	2	1	1	267	275			PEAKS DB
5	2	P35908	K.KDVDNAYMIK.V	Y	58.18	1195.59	10	1.2	598.803	2	22.98	14100000	8990000	1	F1:23402	InGel_sample_1_20211227.raw	3	2	1	287	296			PEAKS DB
5	2	P35908	R.S(+79.97)KEEAEALYHSK.Y	Y	58.11	1470.64	12	-4.8	491.218	3	20.13	3420000	1590000	1	F1:19641	InGel_sample_1_20211227.raw	4	3	1	363	374	Phosphorylation (STY)	S1:Phosphorylation (STY):51.24	PEAKS DB
5	2	P35908	R.T(+79.97)AAENDFVTLKK.D	Y	57.75	1415.67	12	-6.1	708.838	2	37.43	9520000	6440000	1	F1:42958	InGel_sample_1_20211227.raw	4	2	2	276	287	Phosphorylation (STY)	T1:Phosphorylation (STY):66.67	PEAKS DB
5	2	P35908	K.AQYEEIAQR.S	N	56.96	1106.54	9	1.9	554.276	2	23.6	232000000	176000000	2	F2:25935	InGel_sample_2_20211227.raw	2	1	1	354	362			PEAKS DB
5	2	P35908	R.NKLNDLEEALQQAK.E	Y	56.6	1612.84	14	1.7	538.622	3	44.66	2520000	2680000	1	F1:53517	InGel_sample_1_20211227.raw	2	1	1	440	453			PEAKS DB
5	2	P35908	K.GGSISGGGYGSGGGK.H	Y	56.14	1196.54	15	1.8	599.279	2	15.33	15400000	14300000	2	F2:14197	InGel_sample_2_20211227.raw	2	1	1	581	595			PEAKS DB
5	2	P35908	R.GGSSSGGGYGSGGGGSSSVK.G	Y	56.06	1587.68	20	0.3	794.846	2	12.57	907000		1	F1:8643	InGel_sample_1_20211227.raw	1	1	0	604	623			PEAKS DB
5	2	P35908	R.YLDGLTAER.T	Y	54.81	1036.52	9	1.9	519.268	2	35.02	177000000	159000000	1	F1:39361	InGel_sample_1_20211227.raw	3	1	2	239	247			PEAKS DB
5	2	P35908	R.GFS(+79.97)SGSAVVSGGSR.R	Y	54.28	1333.57	14	-5	667.787	2	34.79	1430000	0	1	F1:39084	InGel_sample_1_20211227.raw	1	1	0	21	34	Phosphorylation (STY)	S3:Phosphorylation (STY):17.01	PEAKS DB
5	2	P35908	K.KDVDNAYM(+15.99)IK.V	Y	53.94	1211.59	10	0	606.8	2	18.63	1130000	771000	1	F1:17423	InGel_sample_1_20211227.raw	2	1	1	287	296	Oxidation (M)	M8:Oxidation (M):1000.00	PEAKS DB
5	2	P35908	R.NLDLDSIIAEVK.A	N	53.58	1328.72	12	2.1	665.368	2	55.99	1300000	718000	1	F1:69663	InGel_sample_1_20211227.raw	3	2	1	342	353			PEAKS DB
5	2	P35908	R.KLLEGEEC(+57.02)R.M	N	53.26	1132.55	9	0.8	378.526	3	15.29	36000000	27900000	2	F2:14221	InGel_sample_2_20211227.raw	2	1	1	482	490	Carbamidomethylation	C8:Carbamidomethylation:1000.00	PEAKS DB
5	2	P35908	K.YEELQVTVGR.H	Y	53.24	1192.61	10	1.6	597.313	2	35.98	0	3230000	2	F2:42478	InGel_sample_2_20211227.raw	1	0	1	375	384			PEAKS DB
5	2	P35908	R.DYQELMNVK.L	N	52.67	1138.53	9	1.9	570.275	2	40.66	136000000	113000000	2	F2:49300	InGel_sample_2_20211227.raw	3	2	1	462	470			PEAKS DB
5	2	P35908	K.FASFIDKVR.F	N	52.07	1081.59	9	1.7	361.539	3	34.47	5570000	7120000	2	F2:40368	InGel_sample_2_20211227.raw	4	2	2	189	197			PEAKS DB
5	2	P35908	R.LQGEIAHVK.K	Y	51.75	993.561	9	2.1	497.789	2	14.33	53200000	61100000	2	F2:12727	InGel_sample_2_20211227.raw	4	2	2	406	414			PEAKS DB
5	2	P35908	K.DVDNAYMIK.V	Y	51.7	1067.5	9	1.3	534.756	2	35.67	109000000	0	1	F1:40738	InGel_sample_1_20211227.raw	1	1	0	288	296			PEAKS DB
5	2	P35908	K.DVDNAYM(+15.99)IK.V	Y	50.74	1083.49	9	0.5	542.753	2	29.78	39400000	29400000	1	F1:31895	InGel_sample_1_20211227.raw	2	1	1	288	296	Oxidation (M)	M7:Oxidation (M):1000.00	PEAKS DB
5	2	P35908	R.LQGEIAHVKK.Q	Y	49.6	1121.66	10	1	374.893	3	9.73	928000	1920000	1	F1:5280	InGel_sample_1_20211227.raw	2	1	1	406	415			PEAKS DB
5	2	P35908	R.GFSS(+79.97)GSAVVSGGSR.R	Y	49.5	1333.57	14	-5	667.787	2	34.79	1430000	0	1	F1:39312	InGel_sample_1_20211227.raw	1	1	0	21	34	Phosphorylation (STY)	S4:Phosphorylation (STY):0.00	PEAKS DB
5	2	P35908	R.SLVGLGGTK.S	Y	48.23	830.486	9	2.2	416.251	2	25.95	195000000	176000000	2	F2:28872	InGel_sample_2_20211227.raw	2	1	1	62	70			PEAKS DB
5	2	P35908	R.STSSFSC(+57.02)LSR.H	Y	46.89	1130.5	10	-0.5	566.258	2	27.03	132000000	101000000	2	F2:30656	InGel_sample_2_20211227.raw	3	2	1	36	45	Carbamidomethylation	C7:Carbamidomethylation:1000.00	PEAKS DB
5	2	P35908	R.T(+79.97)AAENDFVTLK.K	Y	46.81	1287.57	11	-5.6	644.791	2	42.9	3760000	2990000	1	F1:50993	InGel_sample_1_20211227.raw	4	2	2	276	286	Phosphorylation (STY)	T1:Phosphorylation (STY):64.76	PEAKS DB
5	2	P35908	R.DYQELM(+15.99)NVK.L	N	46.26	1154.53	9	-0.4	578.271	2	30.82	46000000	38400000	1	F1:33221	InGel_sample_1_20211227.raw	2	1	1	462	470	Oxidation (M)	M6:Oxidation (M):1000.00	PEAKS DB
5	2	P35908	R.HGGGGGGFGGGGFGS(+79.97)R.S	Y	44.92	1399.54	16	-7.1	700.773	2	29.37	0		1	F1:31691	InGel_sample_1_20211227.raw	0	0	0	46	61	Phosphorylation (STY)	S15:Phosphorylation (STY):1000.00	PEAKS DB
5	2	P35908	K.FASFIDK.V	N	42.49	826.423	7	2.7	414.22	2	34.7	242000000	210000000	1	F1:38811	InGel_sample_1_20211227.raw	6	3	3	189	195			PEAKS DB
5	2	P35908	L.QGEIAHVK.K	Y	42.13	880.477	8	1.2	441.246	2	14.22	1390000	1190000	1	F1:11054	InGel_sample_1_20211227.raw	2	1	1	407	414			PEAKS DB
5	2	P35908	K.YEDEINKR.T	N	42.13	1065.51	8	2.3	356.178	3	13.14	11000000	0	2	F2:11254	InGel_sample_2_20211227.raw	1	1	0	268	275			PEAKS DB
5	2	P35908	D.PEIQNVK.A	Y	41.93	826.455	7	0.2	414.235	2	23.16	1430000	1130000	2	F2:25376	InGel_sample_2_20211227.raw	2	1	1	169	175			PEAKS DB
5	2	P35908	R.YGSGGGSKGGSISGGGYGSGGGK.H	Y	40.55	1889.85	23	1.9	630.959	3	16.18		226000	2	F2:15754	InGel_sample_2_20211227.raw	1	0	1	573	595			PEAKS DB
5	2	P35908	M.S(+42.01)C(+57.02)QISC(+57.02)K.S	Y	40.54	923.384	7	0.8	462.7	2	20.11		9150000	2	F2:21497	InGel_sample_2_20211227.raw	1	0	1	2	8	Acetylation (N-term); Carbamidomethylation	S1:Acetylation (N-term):1000.00;C2:Carbamidomethylation:1000.00;C6:Carbamidomethylation:1000.00	PEAKS DB
5	2	P35908	K.IEISELNR.V	N	40.35	972.524	8	1.2	487.27	2	33.34	687000000	531000000	2	F2:38865	InGel_sample_2_20211227.raw	4	2	2	394	401			PEAKS DB
5	2	P35908	K.LLEGEEC(+57.02)R.M	N	38.51	1004.46	8	-0.4	503.237	2	19.59	119000000	81900000	1	F1:18817	InGel_sample_1_20211227.raw	2	1	1	483	490	Carbamidomethylation	C7:Carbamidomethylation:1000.00	PEAKS DB
5	2	P35908	L.Q(-17.03)GEIAHVK.K	Y	36.29	863.45	8	1.2	432.733	2	14.22	0		1	F1:11132	InGel_sample_1_20211227.raw	0	0	0	407	414	Pyro-glu from Q	Q1:Pyro-glu from Q:1000.00	PEAKS DB
5	2	P35908	K.YEDEINK.R	N	36.03	909.408	7	1	455.712	2	16.88	892000	973000	1	F1:14840	InGel_sample_1_20211227.raw	2	1	1	268	274			PEAKS DB
5	2	P35908	A.SFIDKVRFLEQQNQVLQTK.W	N	35.83	2320.25	19	-17.1	774.412	3	34.66	0		1	F1:38933	InGel_sample_1_20211227.raw	0	0	0	191	209			PEAKS DB
5	2	P35908	F.RGFSSGSAVVSGGSR.R	Y	35.21	1409.7	15	-4.3	470.906	3	18.34	3540000		1	F1:16917	InGel_sample_1_20211227.raw	1	1	0	20	34			PEAKS DB
5	2	P35908	N.QSLLQPLNVK.V	Y	33.68	1138.67	10	2.8	570.344	2	40.01	1170000	519000	2	F2:48453	InGel_sample_2_20211227.raw	2	1	1	157	166			PEAKS DB
5	2	P35908	L.EQQNQVLQTK.W	N	32.36	1214.63	10	-10.7	608.313	2	34.07		0	2	F2:39714	InGel_sample_2_20211227.raw	0	0	0	200	209			PEAKS DB
5	2	P35908	R.FLEQQNQVLQT(+79.97)K.W	N	32.35	1554.74	12	-3.9	778.376	2	40.73		2760000	2	F2:49484	InGel_sample_2_20211227.raw	1	0	1	198	209	Phosphorylation (STY)	T11:Phosphorylation (STY):1000.00	PEAKS DB
5	2	P35908	K.KYEDEINK.R	N	31.73	1037.5	8	1	519.759	2	13.4	280000		1	F1:9936	InGel_sample_1_20211227.raw	1	1	0	267	274			PEAKS DB
5	2	P35908	T.SSTISSNVASK.A	Y	30.78	1079.55	11	1.1	540.781	2	13.83		857000	2	F2:12234	InGel_sample_2_20211227.raw	1	0	1	505	515			PEAKS DB
5	2	P35908	N.VQDAIADAEQR.G	Y	30.53	1214.59	11	-2.9	608.3	2	25.15		0	2	F2:27988	InGel_sample_2_20211227.raw	0	0	0	420	430			PEAKS DB
5	2	P35908	K.FAS(+79.97)FIDKVR.F	N	29.83	1161.56	9	-6.2	581.783	2	42.95	875000		1	F1:51152	InGel_sample_1_20211227.raw	1	1	0	189	197	Phosphorylation (STY)	S3:Phosphorylation (STY):1000.00	PEAKS DB
5	2	P35908	K.EEAEALYHSK.Y	Y	29.66	1175.55	10	0.9	392.856	3	17.62		2400000	2	F2:17752	InGel_sample_2_20211227.raw	1	0	1	365	374			PEAKS DB
5	2	P35908	R.S(+79.97)TSSFSC(+57.02)LSR.H	Y	29.64	1210.47	10	-4.2	606.239	2	36.66		0	2	F2:43547	InGel_sample_2_20211227.raw	0	0	0	36	45	Phosphorylation (STY); Carbamidomethylation	S1:Phosphorylation (STY):0.00;C7:Carbamidomethylation:1000.00	PEAKS DB
5	2	P35908	N.Q(-17.03)SLLQPLNVK.V	Y	28.78	1121.64	10	0.8	561.83	2	51.95		697000	2	F2:65820	InGel_sample_2_20211227.raw	1	0	1	157	166	Pyro-glu from Q	Q1:Pyro-glu from Q:1000.00	PEAKS DB
4	8	P13645	R.SGGGGGGGGC(+57.02)GGGGGVSSLR.I	Y	88.93	1548.67	20	0.7	775.343	2	18.46	18600000	16600000	1	F1:17151	InGel_sample_1_20211227.raw	2	1	1	16	35	Carbamidomethylation	C10:Carbamidomethylation:1000.00	PEAKS DB
4	8	P13645	R.AETEC(+57.02)QNTEYQQLLDIK.I	Y	77.26	2081.96	17	0.8	1041.99	2	46.74	37300000	28000000	2	F2:58258	InGel_sample_2_20211227.raw	2	1	1	423	439	Carbamidomethylation	C5:Carbamidomethylation:1000.00	PEAKS DB
4	8	P13645	R.ALEESNYELEGK.I	Y	64.47	1380.64	12	2	691.329	2	31.92	841000000	755000000	1	F1:34692	InGel_sample_1_20211227.raw	4	2	2	166	177			PEAKS DB
4	8	P13645	R.SQYEQLAEQNR.K	Y	63.69	1364.63	11	1.2	683.324	2	26.74	123000000	107000000	2	F2:30112	InGel_sample_2_20211227.raw	4	2	2	323	333			PEAKS DB
4	8	P13645	K.QSLEASLAETEGR.Y	Y	62.83	1389.67	13	0.9	695.845	2	38.02	221000000	152000000	1	F1:43810	InGel_sample_1_20211227.raw	4	2	2	387	399			PEAKS DB
4	8	P13645	R.SQYEQLAEQNRK.D	Y	62.46	1492.73	12	1.8	498.584	3	19.59	313000000	260000000	1	F1:18814	InGel_sample_1_20211227.raw	3	2	1	323	334			PEAKS DB
4	8	P13645	K.IRLENEIQTYR.S	Y	61.9	1433.76	11	0.2	717.889	2	33.85	135000000	81300000	1	F1:37741	InGel_sample_1_20211227.raw	3	2	1	440	450			PEAKS DB
4	8	P13645	R.AET(+79.97)EC(+57.02)QNTEYQQLLDIK.I	Y	61.88	2161.92	17	-1.4	1081.97	2	54.5	241000	133000	1	F1:67526	InGel_sample_1_20211227.raw	2	1	1	423	439	Phosphorylation (STY); Carbamidomethylation	T3:Phosphorylation (STY):45.16;C5:Carbamidomethylation:1000.00	PEAKS DB
4	8	P13645	R.SLLEGEGSSGGGGR.G	Y	60.01	1261.59	14	0.7	631.803	2	22.91	336000000	324000000	1	F1:23251	InGel_sample_1_20211227.raw	4	2	2	451	464			PEAKS DB
4	8	P13645	K.NHEEEMKDLR.N	Y	58.13	1299.59	10	0.8	434.204	3	13.26	155000000	121000000	1	F1:9716	InGel_sample_1_20211227.raw	4	3	1	286	295			PEAKS DB
4	8	P13645	R.ALEES(+79.97)NYELEGK.I	Y	57.25	1460.61	12	-5.3	731.307	2	39.55	29400000	20100000	2	F2:47738	InGel_sample_2_20211227.raw	4	2	2	166	177	Phosphorylation (STY)	S5:Phosphorylation (STY):32.28	PEAKS DB
4	8	P13645	K.KNHEEEMKDLR.N	Y	56.63	1427.68	11	-0.6	476.901	3	11.94	7250000	8410000	1	F1:7655	InGel_sample_1_20211227.raw	2	1	1	285	295			PEAKS DB
4	8	P13645	K.VTMQNLNDR.L	N	55.5	1089.52	9	2.7	545.771	2	23.61	510000000	457000000	2	F2:25849	InGel_sample_2_20211227.raw	4	2	2	148	156			PEAKS DB
4	8	P13645	Q.ISALEEQLQQIR.A	Y	54.53	1426.78	12	2.5	714.398	2	44.97	5230000	6650000	2	F2:55699	InGel_sample_2_20211227.raw	3	2	1	411	422			PEAKS DB
4	8	P13645	R.VLDELTLTK.A	Y	54.5	1030.59	9	1.5	516.304	2	38.65	765000000	626000000	1	F1:44757	InGel_sample_1_20211227.raw	7	4	3	258	266			PEAKS DB
4	8	P13645	R.QSVEADINGLR.R	N	54.45	1200.61	11	2.1	601.313	2	37	97900000	73500000	1	F1:42580	InGel_sample_1_20211227.raw	2	1	1	246	256			PEAKS DB
4	8	P13645	R.LASYLDKVR.A	N	54.23	1063.6	9	0.3	355.542	3	26.9	22600000	23600000	1	F1:28752	InGel_sample_1_20211227.raw	2	1	1	157	165			PEAKS DB
4	8	P13645	R.QSVEADINGLRR.V	N	54.08	1356.71	12	1.8	453.245	3	31.87	273000000	180000000	1	F1:35183	InGel_sample_1_20211227.raw	5	2	3	246	257			PEAKS DB
4	8	P13645	R.RVLDELTLTK.A	Y	53.72	1186.69	10	1	594.354	2	34.7	25000000	16900000	2	F2:40697	InGel_sample_2_20211227.raw	4	2	2	257	266			PEAKS DB
4	8	P13645	L.RQSVEADINGLR.R	N	53.72	1356.71	12	-0.3	453.244	3	29.26	12500000	9230000	1	F1:31464	InGel_sample_1_20211227.raw	2	1	1	245	256			PEAKS DB
4	8	P13645	R.YC(+57.02)VQLSQIQAQ.I	Y	51.72	1336.64	11	1.3	669.33	2	43.91	2400000	1330000	2	F2:54197	InGel_sample_2_20211227.raw	2	1	1	400	410	Carbamidomethylation	C2:Carbamidomethylation:1000.00	PEAKS DB
4	8	P13645	F.SSGGFSGGSFSR.G	Y	51.46	1131.49	12	1.2	566.755	2	26.68	54400000	0	1	F1:28531	InGel_sample_1_20211227.raw	1	1	0	48	59			PEAKS DB
4	8	P13645	K.DAEAWFNEK.S	N	51.46	1108.48	9	1.1	555.249	2	42.48	38700000	35000000	1	F1:50355	InGel_sample_1_20211227.raw	2	1	1	335	343			PEAKS DB
4	8	P13645	R.S(+79.97)LLEGEGSSGGGGR.G	Y	51.07	1341.56	14	-5.4	671.782	2	34	8150000	7800000	1	F1:37977	InGel_sample_1_20211227.raw	3	1	2	451	464	Phosphorylation (STY)	S1:Phosphorylation (STY):58.78	PEAKS DB
4	8	P13645	L.GGGFSSGGFSGGSFSR.G	Y	50.8	1449.63	16	0.5	725.821	2	38.47	6940000	13300000	1	F1:44559	InGel_sample_1_20211227.raw	2	1	1	44	59			PEAKS DB
4	8	P13645	K.YENEVALR.Q	Y	50.74	992.493	8	0.3	497.254	2	24.67	127000000	96100000	1	F1:25891	InGel_sample_1_20211227.raw	2	1	1	238	245			PEAKS DB
4	8	P13645	R.KDAEAWFNEK.S	Y	50.4	1236.58	10	0.5	413.2	3	31.17	2970000	2040000	1	F1:33823	InGel_sample_1_20211227.raw	2	1	1	334	343			PEAKS DB
4	8	P13645	R.LENEIQTYR.S	Y	50.21	1164.58	9	1.3	583.297	2	28.11	324000000	264000000	2	F2:32032	InGel_sample_2_20211227.raw	4	2	2	442	450			PEAKS DB
4	8	P13645	R.Q(-17.03)SVEADINGLRR.V	N	49.67	1339.68	12	1.5	670.851	2	40.9	39500000	35700000	2	F2:49732	InGel_sample_2_20211227.raw	2	1	1	246	257	Pyro-glu from Q	Q1:Pyro-glu from Q:1000.00	PEAKS DB
4	8	P13645	K.Q(-17.03)SLEASLAETEGR.Y	Y	48.05	1372.65	13	0.8	687.331	2	48.14	927000	739000	2	F2:60538	InGel_sample_2_20211227.raw	2	1	1	387	399	Pyro-glu from Q	Q1:Pyro-glu from Q:1000.00	PEAKS DB
4	8	P13645	R.LKYENEVALR.Q	Y	47.27	1233.67	10	1.9	412.232	3	27.52	508000000	275000000	1	F1:29597	InGel_sample_1_20211227.raw	3	2	1	236	245			PEAKS DB
4	8	P13645	R.S(+79.97)QYEQLAEQNRK.D	Y	46	1572.69	12	-5.1	787.35	2	26.29	28100000	17100000	1	F1:27800	InGel_sample_1_20211227.raw	4	2	2	323	334	Phosphorylation (STY)	S1:Phosphorylation (STY):0.00	PEAKS DB
4	8	P13645	R.LAADDFR.L	N	46	806.392	7	1.3	807.401	1	27.47	984000000	764000000	1	F1:29336	InGel_sample_1_20211227.raw	4	2	2	229	235			PEAKS DB
4	8	P13645	M.S(+42.01)VRYSSSKHYSSSR.S	Y	45.76	1671.8	14	0.7	418.957	4	13.04		917000	2	F2:11146	InGel_sample_2_20211227.raw	1	0	1	2	15	Acetylation (N-term)	S1:Acetylation (N-term):1000.00	PEAKS DB
4	8	P13645	K.IKEWYEK.H	Y	45.22	994.512	7	0.8	498.264	2	22.41	14500000	10900000	1	F1:22849	InGel_sample_1_20211227.raw	2	1	1	178	184			PEAKS DB
4	8	P13645	K.VTM(+15.99)QNLNDR.L	N	44.07	1105.52	9	0.5	553.767	2	20.04	71500000	58000000	1	F1:19573	InGel_sample_1_20211227.raw	4	2	2	148	156	Oxidation (M)	M3:Oxidation (M):1000.00	PEAKS DB
4	8	P13645	K.SSSSGSVGESSSKGP.R	Y	43.95	1338.59	15	2.3	670.304	2	11.85		2710000	2	F2:9189	InGel_sample_2_20211227.raw	1	0	1	568	582			PEAKS DB
4	8	P13645	K.SEITELRR.N	Y	43.67	1002.55	8	3.9	502.282	2	18.19	149000000	162000000	2	F2:19598	InGel_sample_2_20211227.raw	4	2	2	363	370			PEAKS DB
4	8	P13645	R.Q(-17.03)SVEADINGLR.R	N	43.55	1183.58	11	1.3	592.8	2	47.16	4670000	3820000	2	F2:59145	InGel_sample_2_20211227.raw	2	1	1	246	256	Pyro-glu from Q	Q1:Pyro-glu from Q:1000.00	PEAKS DB
4	8	P13645	Y.GGLGGFGGGSFR.G	Y	43	1067.51	12	-0.1	534.765	2	38.65	2470000		1	F1:44824	InGel_sample_1_20211227.raw	1	1	0	75	86			PEAKS DB
4	8	P13645	K.QS(+79.97)LEASLAETEGR.Y	Y	42.71	1469.64	13	-3.3	735.825	2	42.87	0		1	F1:51032	InGel_sample_1_20211227.raw	0	0	0	387	399	Phosphorylation (STY)	S2:Phosphorylation (STY):61.69	PEAKS DB
4	8	P13645	S.SGGYGGLGGFGGGSFR.G	Y	42.63	1431.65	16	0.2	716.834	2	43.67	2390000	2260000	1	F1:52093	InGel_sample_1_20211227.raw	2	1	1	71	86			PEAKS DB
4	8	P13645	R.S(+79.97)QYEQLAEQNR.K	Y	42.49	1444.6	11	-6.1	723.302	2	34.83	5020000	2350000	1	F1:39101	InGel_sample_1_20211227.raw	4	2	2	323	333	Phosphorylation (STY)	S1:Phosphorylation (STY):0.00	PEAKS DB
4	8	P13645	R.LASYLDK.V	N	41.74	808.433	7	0.6	405.224	2	23.36	736000000	645000000	1	F1:24421	InGel_sample_1_20211227.raw	6	3	3	157	163			PEAKS DB
4	8	P13645	R.SLLEGEGS(+79.97)SGGGGR.G	Y	40.46	1341.56	14	-5.8	671.782	2	38.42	3450000		1	F1:44436	InGel_sample_1_20211227.raw	1	1	0	451	464	Phosphorylation (STY)	S8:Phosphorylation (STY):0.00	PEAKS DB
4	8	P13645	N.TEYQQLLDIK.I	Y	39.94	1249.66	10	1.5	625.836	2	44.48	546000	256000	1	F1:53417	InGel_sample_1_20211227.raw	2	1	1	430	439			PEAKS DB
4	8	P13645	K.VT(+79.97)MQNLNDR.L	N	38.68	1169.49	9	-6.4	585.749	2	33.54	17500000	12700000	2	F2:38915	InGel_sample_2_20211227.raw	2	1	1	148	156	Phosphorylation (STY)	T2:Phosphorylation (STY):1000.00	PEAKS DB
4	8	P13645	Q.YEQLAEQNRK.D	Y	38.01	1277.64	10	1.9	639.827	2	20.31	958000	1120000	2	F2:21658	InGel_sample_2_20211227.raw	2	1	1	325	334			PEAKS DB
4	8	P13645	R.QS(+79.97)VEADINGLR.R	N	37.75	1280.58	11	-4.3	641.293	2	45.67		0	2	F2:56788	InGel_sample_2_20211227.raw	0	0	0	246	256	Phosphorylation (STY)	S2:Phosphorylation (STY):1000.00	PEAKS DB
4	8	P13645	F.GGGFGGGFGGDGGLLSGNEK.V	Y	37.08	1738.79	20	-0.8	870.402	2	46.88	435000	267000	2	F2:58605	InGel_sample_2_20211227.raw	2	1	1	128	147			PEAKS DB
4	8	P13645	F.GGDGGLLSGNEK.V	N	35.6	1102.53	12	3.5	552.272	2	23.23	0	647000	2	F2:25609	InGel_sample_2_20211227.raw	1	0	1	136	147			PEAKS DB
4	8	P13645	K.SEITELR.R	Y	35.39	846.445	7	0.1	424.23	2	24.42	112000000	89500000	2	F2:27106	InGel_sample_2_20211227.raw	2	1	1	363	369			PEAKS DB
4	8	P13645	R.LAS(+79.97)YLDKVR.A	N	33.5	1143.57	9	-7	572.788	2	36.87	7480000		1	F1:42111	InGel_sample_1_20211227.raw	1	1	0	157	165	Phosphorylation (STY)	S3:Phosphorylation (STY):17.01	PEAKS DB
4	8	P13645	K.GSLGGGF.S	Y	29.02	593.281	7	1.5	594.289	1	36.96		6180000	2	F2:44008	InGel_sample_2_20211227.raw	1	0	1	41	47			PEAKS DB
4	8	P13645	K.GSLGGGFSSGGF.S	Y	28.84	1028.46	12	1.5	1029.47	1	48.01	527000		1	F1:58545	InGel_sample_1_20211227.raw	1	1	0	41	52			PEAKS DB
4	8	P13645	L.DELTLTK.A	Y	28.75	818.438	7	-0.2	819.446	1	38.84		1540000	2	F2:46661	InGel_sample_2_20211227.raw	1	0	1	260	266			PEAKS DB
6	7	P35527	R.GGSGGSYGGGGSGGGYGGGSGSR.G	Y	89.66	1790.72	23	0.3	896.368	2	17.68	25900000	40800000	1	F1:16019	InGel_sample_1_20211227.raw	3	1	2	491	513			PEAKS DB
6	7	P35527	R.SGGGGGGGLGSGGSIR.S	Y	79.11	1231.59	16	1.6	616.803	2	18.25	139000000	201000000	1	F1:16781	InGel_sample_1_20211227.raw	3	1	2	14	29			PEAKS DB
6	7	P35527	R.GSRGGSGGSYGGGGSGGGYGGGSGSR.G	Y	70.63	2090.88	26	0.1	697.966	3	13.19		1150000	2	F2:11335	InGel_sample_2_20211227.raw	1	0	1	488	513			PEAKS DB
6	7	P35527	K.VQALEEANNDLENK.I	Y	69.04	1585.76	14	1.3	529.594	3	33.72	149000000	145000000	1	F1:37524	InGel_sample_1_20211227.raw	4	2	2	171	184			PEAKS DB
6	7	P35527	R.S(+79.97)GGGGGGGLGSGGSIR.S	Y	64.36	1311.56	16	-5	656.782	2	27.95	2530000	1730000	1	F1:29691	InGel_sample_1_20211227.raw	2	1	1	14	29	Phosphorylation (STY)	S1:Phosphorylation (STY):89.02	PEAKS DB
6	7	P35527	R.FSSSSGYGGGSSR.V	Y	61.44	1234.52	13	0.2	618.268	2	17.68	89600000	95400000	1	F1:15927	InGel_sample_1_20211227.raw	3	1	2	47	59			PEAKS DB
6	7	P35527	R.QGVDADINGLR.Q	Y	59.98	1156.58	11	0.6	579.299	2	34.23	218000000	213000000	1	F1:38151	InGel_sample_1_20211227.raw	2	1	1	251	261			PEAKS DB
6	7	P35527	R.Q(-17.03)EYEQLIAK.N	Y	59.53	1103.55	9	1.6	552.783	2	45.85	17500000	26400000	1	F1:55529	InGel_sample_1_20211227.raw	2	1	1	328	336	Pyro-glu from Q	Q1:Pyro-glu from Q:1000.00	PEAKS DB
6	7	P35527	R.QEYEQLIAK.N	Y	59.5	1120.58	9	1.1	561.296	2	32.75	204000000	7830000	1	F1:35982	InGel_sample_1_20211227.raw	3	2	1	328	336			PEAKS DB
6	7	P35527	R.IKFEM(+15.99)EQNLR.Q	Y	57.4	1322.67	10	0.8	441.896	3	24.87	72800000	39200000	1	F1:26400	InGel_sample_1_20211227.raw	3	2	1	241	250	Oxidation (M)	M5:Oxidation (M):1000.00	PEAKS DB
6	7	P35527	R.Q(-17.03)GVDADINGLR.Q	Y	57.38	1139.56	11	0.5	570.786	2	44.07	23800000	21800000	1	F1:52745	InGel_sample_1_20211227.raw	2	1	1	251	261	Pyro-glu from Q	Q1:Pyro-glu from Q:1000.00	PEAKS DB
6	7	P35527	L.SRSGGGGGGGLGSGGSIR.S	Y	57.02	1474.72	18	0.6	492.582	3	13.14		17000000	2	F2:11261	InGel_sample_2_20211227.raw	1	0	1	12	29			PEAKS DB
6	7	P35527	R.Q(-17.03)VLDNLTMEK.S	Y	56.53	1172.57	10	1.5	587.295	2	49.61	27000000	21400000	1	F1:60654	InGel_sample_1_20211227.raw	2	1	1	262	271	Pyro-glu from Q	Q1:Pyro-glu from Q:1000.00	PEAKS DB
6	7	P35527	K.EIETYHNLLEGGQEDFESSGAGK.I	Y	56.31	2509.12	23	0.4	837.382	3	44.51	1320000	1140000	2	F2:55075	InGel_sample_2_20211227.raw	2	1	1	450	472			PEAKS DB
6	7	P35527	S.GGGGGGGLGSGGSIR.S	Y	56.26	1144.56	15	0.4	573.287	2	18.11	5650000	17500000	1	F1:16663	InGel_sample_1_20211227.raw	2	1	1	15	29			PEAKS DB
6	7	P35527	R.GFGGASGGGY.S	Y	56.24	828.34	10	0.2	829.348	1	32.92	4700000		1	F1:36467	InGel_sample_1_20211227.raw	1	1	0	96	105			PEAKS DB
6	7	P35527	K.STMQELNSR.L	Y	55.61	1064.49	9	2.4	533.255	2	19.55	123000000	143000000	2	F2:20355	InGel_sample_2_20211227.raw	2	1	1	155	163			PEAKS DB
6	7	P35527	R.QVLDNLTMEK.S	Y	54.75	1189.6	10	1.1	595.809	2	36.95	126000000	130000000	1	F1:42109	InGel_sample_1_20211227.raw	4	2	2	262	271			PEAKS DB
6	7	P35527	Y.GGGSGGGFSASSLGGGFGGGSR.G	Y	54.6	1771.79	22	-0.3	886.901	2	40.44	0	649000	2	F2:49166	InGel_sample_2_20211227.raw	1	0	1	74	95			PEAKS DB
6	7	P35527	R.Q(-17.03)VLDNLTM(+15.99)EK.S	Y	53.22	1188.57	10	0.7	595.293	2	45.62	10600000	12100000	2	F2:56728	InGel_sample_2_20211227.raw	2	1	1	262	271	Pyro-glu from Q; Oxidation (M)	Q1:Pyro-glu from Q:1000.00;M8:Oxidation (M):1000.00	PEAKS DB
6	7	P35527	K.TLNDM(+15.99)RQEYEQLIAK.N	Y	51.64	1866.91	15	3.2	623.314	3	38.74	21200000	17200000	1	F1:44961	InGel_sample_1_20211227.raw	4	2	2	322	336	Oxidation (M)	M5:Oxidation (M):1000.00	PEAKS DB
6	7	P35527	R.IKFEMEQNLR.Q	Y	51.52	1306.67	10	1.9	436.565	3	34.38	7310000	12400000	2	F2:40019	InGel_sample_2_20211227.raw	3	1	2	241	250			PEAKS DB
6	7	P35527	L.EGGQEDFESSGAGK.I	Y	51.39	1396.57	14	2.2	699.296	2	20.47		2640000	2	F2:21869	InGel_sample_2_20211227.raw	1	0	1	459	472			PEAKS DB
6	7	P35527	F.GGFGGGAGGGDGGILTANEK.S	Y	50.98	1690.79	20	1.1	846.404	2	38.42	974000	834000	1	F1:44562	InGel_sample_1_20211227.raw	2	1	1	135	154			PEAKS DB
6	7	P35527	R.QFSSSYLSR.S	Y	50.42	1073.51	9	1.6	537.765	2	31.6	29400000	26600000	1	F1:34590	InGel_sample_1_20211227.raw	2	1	1	5	13			PEAKS DB
6	7	P35527	K.NYSPYYNTIDDLK.D	Y	49.74	1604.74	13	2.3	803.377	2	43.91	2660000	2510000	2	F2:54198	InGel_sample_2_20211227.raw	2	1	1	200	212			PEAKS DB
6	7	P35527	R.QVLDNLTM(+15.99)EK.S	Y	49.62	1205.6	10	1.9	603.807	2	32.55	98800000	87900000	2	F2:37423	InGel_sample_2_20211227.raw	3	1	2	262	271	Oxidation (M)	M8:Oxidation (M):1000.00	PEAKS DB
6	7	P35527	Q.ISNLEAQITDVR.Q	Y	48.93	1357.72	12	-0.7	679.867	2	40.06	1280000		1	F1:46928	InGel_sample_1_20211227.raw	1	1	0	416	427			PEAKS DB
6	7	P35527	S.RSGGGGGGGLGSGGSIR.S	Y	48.46	1387.69	17	0.9	463.572	3	13		0	2	F2:11043	InGel_sample_2_20211227.raw	0	0	0	13	29			PEAKS DB
6	7	P35527	R.SGGGGGGGLGSGGSIRSS.Y	Y	48.1	1405.65	18	1.1	703.835	2	18.98		1890000	2	F2:19626	InGel_sample_2_20211227.raw	1	0	1	14	31			PEAKS DB
6	7	P35527	K.TLLDIDNTR.M	Y	47.55	1059.56	9	1.7	530.786	2	37.43	287000000	253000000	2	F2:44554	InGel_sample_2_20211227.raw	6	3	3	225	233			PEAKS DB
6	7	P35527	F.SASSLGGGFGGGSR.G	Y	47.26	1195.56	14	1.1	598.787	2	25.47	5780000	7990000	1	F1:26523	InGel_sample_1_20211227.raw	2	1	1	82	95			PEAKS DB
6	7	P35527	R.M(+15.99)TLDDFR.I	Y	44.48	912.401	7	0.4	457.208	2	30.57	79700000	75000000	1	F1:33165	InGel_sample_1_20211227.raw	4	2	2	234	240	Oxidation (M)	M1:Oxidation (M):1000.00	PEAKS DB
6	7	P35527	K.DQIVDLTVGNNK.T	Y	44.2	1314.68	12	0.8	658.347	2	39.4		0	2	F2:47626	InGel_sample_2_20211227.raw	0	0	0	213	224			PEAKS DB
6	7	P35527	G.GGGGGGLGSGGSIR.S	Y	42.83	1087.54	14	0.4	544.776	2	17.78		905000	2	F2:17958	InGel_sample_2_20211227.raw	1	0	1	16	29			PEAKS DB
6	7	P35527	R.Q(-17.03)FSSSYLSR.S	Y	42.77	1056.49	9	1.5	529.252	2	46.29	4860000	4330000	2	F2:57586	InGel_sample_2_20211227.raw	2	1	1	5	13	Pyro-glu from Q	Q1:Pyro-glu from Q:1000.00	PEAKS DB
6	7	P35527	S.SLGGGFGGGSR.G	Y	42	950.457	11	-0.3	476.236	2	22.68	12100000	20100000	1	F1:23124	InGel_sample_1_20211227.raw	2	1	1	85	95			PEAKS DB
6	7	P35527	K.T(+79.97)LLDIDNTR.M	Y	41.76	1139.52	9	-7.5	570.764	2	45.22	5070000	3580000	1	F1:54513	InGel_sample_1_20211227.raw	2	1	1	225	233	Phosphorylation (STY)	T1:Phosphorylation (STY):46.37	PEAKS DB
6	7	P35527	R.LASYLDK.V	N	41.74	808.433	7	0.6	405.224	2	23.36	736000000	645000000	1	F1:24421	InGel_sample_1_20211227.raw	6	3	3	164	170			PEAKS DB
6	7	P35527	K.FEM(+15.99)EQNLR.Q	Y	41.2	1081.49	8	0.8	541.751	2	21.06	9050000	5290000	2	F2:22654	InGel_sample_2_20211227.raw	3	2	1	243	250	Oxidation (M)	M3:Oxidation (M):1000.00	PEAKS DB
6	7	P35527	R.FS(+79.97)SSSGYGGGSSR.V	Y	39.8	1314.49	13	-6.7	658.247	2	25	3310000	1710000	2	F2:27742	InGel_sample_2_20211227.raw	5	3	2	47	59	Phosphorylation (STY)	S2:Phosphorylation (STY):17.01	PEAKS DB
6	7	P35527	Y.LSRSGGGGGGGLGSGGSIR.S	Y	39.3	1587.81	19	1.5	530.277	3	17.34		0	2	F2:17331	InGel_sample_2_20211227.raw	0	0	0	11	29			PEAKS DB
6	7	P35527	K.FEMEQNLR.Q	Y	38.73	1065.49	8	0.8	533.753	2	32.41	16100000	14000000	1	F1:35661	InGel_sample_1_20211227.raw	2	1	1	243	250			PEAKS DB
6	7	P35527	F.SSSGGGGGGGRFSSSSGYGGGSSR.V	Y	38.57	2050.87	24	0.2	684.63	3	16.74		313000	2	F2:16435	InGel_sample_2_20211227.raw	1	0	1	36	59			PEAKS DB
6	7	P35527	N.LLEGGQEDFESSGAGK.I	Y	37.95	1622.74	16	1.5	812.38	2	34.29		266000	2	F2:40053	InGel_sample_2_20211227.raw	1	0	1	457	472			PEAKS DB
6	7	P35527	V.Q(-17.03)ALEEANNDLENK.I	Y	37.6	1469.66	13	3.4	735.841	2	40.7		0	2	F2:49499	InGel_sample_2_20211227.raw	0	0	0	172	184	Pyro-glu from Q	Q1:Pyro-glu from Q:1000.00	PEAKS DB
6	7	P35527	R.MTLDDFR.I	Y	36.81	896.406	7	1.5	449.211	2	40.34	157000000	183000000	2	F2:48784	InGel_sample_2_20211227.raw	5	2	3	234	240			PEAKS DB
6	7	P35527	R.QVLDNLT(+79.97)MEK.S	Y	34.9	1269.57	10	-6.8	635.787	2	43.15	5730000	4130000	1	F1:51337	InGel_sample_1_20211227.raw	2	1	1	262	271	Phosphorylation (STY)	T7:Phosphorylation (STY):1000.00	PEAKS DB
6	7	P35527	K.IQDWYDK.K	Y	33.93	966.445	7	1.2	484.23	2	31.86	3580000	3160000	1	F1:34924	InGel_sample_1_20211227.raw	2	1	1	185	191			PEAKS DB
6	7	P35527	K.S(+79.97)TMQELNSR.L	Y	33.85	1144.46	9	-6.7	573.233	2	27.1	4260000	2190000	2	F2:30800	InGel_sample_2_20211227.raw	3	2	1	155	163	Phosphorylation (STY)	S1:Phosphorylation (STY):0.00	PEAKS DB
6	7	P35527	R.FSS(+79.97)SSGYGGGSSR.V	Y	33.81	1314.49	13	-6.3	658.247	2	26.58	223000		1	F1:28455	InGel_sample_1_20211227.raw	1	1	0	47	59	Phosphorylation (STY)	S3:Phosphorylation (STY):0.00	PEAKS DB
6	7	P35527	K.IGLGGRGGSGGSYGR.G	Y	30.25	1349.68	15	1.1	450.901	3	19.62		8490000	2	F2:20503	InGel_sample_2_20211227.raw	1	0	1	473	487			PEAKS DB
8	5	P60709	R.VAPEEHPVLLTEAPLNPK.A	Y	89.11	1953.06	18	0.5	977.536	2	38.52	843000000	393000000	1	F1:44529	InGel_sample_1_20211227.raw	4	2	2	96	113			PEAKS DB
8	5	P60709	A.PEEHPVLLTEAPLNPK.A	Y	78.38	1782.95	16	0.5	892.484	2	38.47	578000		1	F1:44669	InGel_sample_1_20211227.raw	1	1	0	98	113			PEAKS DB
8	5	P60709	K.Q(-17.03)EYDESGPSIVHR.K	Y	73.6	1498.67	13	1.9	750.343	2	35.21	95600000	40600000	1	F1:39641	InGel_sample_1_20211227.raw	2	1	1	360	372	Pyro-glu from Q	Q1:Pyro-glu from Q:1000.00	PEAKS DB
8	5	P60709	K.QEYDESGPSIVHR.K	Y	72.53	1515.7	13	2.1	506.24	3	25.71	307000000	142000000	1	F1:27228	InGel_sample_1_20211227.raw	4	1	3	360	372			PEAKS DB
8	5	P60709	K.SYELPDGQVITIGNER.F	N	72.3	1789.88	16	-0.2	895.949	2	49.61	24800000	11100000	1	F1:60817	InGel_sample_1_20211227.raw	4	2	2	239	254			PEAKS DB
8	5	P60709	R.HQGVMVGMGQK.D	N	68.03	1170.56	11	0.7	586.29	2	17.48	242000000	141000000	1	F1:15489	InGel_sample_1_20211227.raw	4	2	2	40	50			PEAKS DB
8	5	P60709	R.AVFPSIVGRPR.H	N	63.2	1197.7	11	1.4	400.24	3	34.23	308000000	149000000	1	F1:38033	InGel_sample_1_20211227.raw	4	2	2	29	39			PEAKS DB
8	5	P60709	K.IWHHTFYNELR.V	N	62.93	1514.74	11	1.3	505.922	3	30.86	76200000	21800000	1	F1:33265	InGel_sample_1_20211227.raw	5	3	2	85	95			PEAKS DB
8	5	P60709	R.HQGVM(+15.99)VGMGQK.D	N	60.8	1186.56	11	0.8	396.527	3	13.24	17900000	8170000	2	F2:11336	InGel_sample_2_20211227.raw	2	1	1	40	50	Oxidation (M)	M5:Oxidation (M):77.24	PEAKS DB
8	5	P60709	K.EITALAPSTMK.I	N	58.94	1160.61	11	1.1	581.313	2	34	387000000	201000000	1	F1:37681	InGel_sample_1_20211227.raw	5	4	1	316	326			PEAKS DB
8	5	P60709	M.D(+42.01)DDIAALVVDNGSGMC(+57.02)K.A	Y	58.72	1820.79	17	0.5	911.404	2	57.04	1220000	743000	1	F1:71174	InGel_sample_1_20211227.raw	2	1	1	2	18	Acetylation (N-term); Carbamidomethylation	D1:Acetylation (N-term):1000.00;C16:Carbamidomethylation:1000.00	PEAKS DB
8	5	P60709	M.D(+42.01)DDIAALVVDNGSGM(+15.99)C(+57.02)K.A	Y	57.76	1836.79	17	1.2	919.402	2	55.18	6470000	3670000	2	F2:70291	InGel_sample_2_20211227.raw	2	1	1	2	18	Acetylation (N-term); Oxidation (M); Carbamidomethylation	D1:Acetylation (N-term):1000.00;M15:Oxidation (M):1000.00;C16:Carbamidomethylation:1000.00	PEAKS DB
8	5	P60709	K.DSYVGDEAQSK.R	N	56.17	1197.51	11	1.3	599.765	2	19.5	92800000	42300000	1	F1:18548	InGel_sample_1_20211227.raw	2	1	1	51	61			PEAKS DB
8	5	P60709	K.DSYVGDEAQSKR.G	N	53.64	1353.62	12	2.3	452.214	3	16.18	27200000	12100000	2	F2:15623	InGel_sample_2_20211227.raw	4	2	2	51	62			PEAKS DB
8	5	P60709	K.EITALAPSTM(+15.99)K.I	N	53.02	1176.61	11	0.9	589.311	2	26.78	56800000	25100000	1	F1:28803	InGel_sample_1_20211227.raw	2	1	1	316	326	Oxidation (M)	M10:Oxidation (M):1000.00	PEAKS DB
8	5	P60709	K.LC(+57.02)YVALDFEQEMATAASSSSLEK.S	Y	52.83	2549.17	23	0.3	850.73	3	57.04	610000	174000	1	F1:71310	InGel_sample_1_20211227.raw	2	1	1	216	238	Carbamidomethylation	C2:Carbamidomethylation:1000.00	PEAKS DB
8	5	P60709	R.GYSFTTTAER.E	Y	52.7	1131.52	10	0.8	566.768	2	29.75	438000000	193000000	1	F1:31792	InGel_sample_1_20211227.raw	5	3	2	197	206			PEAKS DB
8	5	P60709	K.AGFAGDDAPR.A	N	52.54	975.441	10	1.4	488.728	2	20.89	420000000	170000000	2	F2:22486	InGel_sample_2_20211227.raw	4	2	2	19	28			PEAKS DB
8	5	P60709	N.TVLSGGTTMYPGIADR.M	Y	51.69	1637.81	16	-0.2	819.911	2	41.76	9820000		1	F1:49374	InGel_sample_1_20211227.raw	1	1	0	297	312			PEAKS DB
8	5	P60709	R.TTGIVMDSGDGVTH.T	Y	50.98	1388.62	14	2.3	695.321	2	32.29	9450000	3130000	1	F1:35458	InGel_sample_1_20211227.raw	2	1	1	148	161			PEAKS DB
8	5	P60709	K.QEYDES(+79.97)GPSIVHR.K	Y	50.07	1595.66	13	-4.5	798.835	2	32.83	34800000	7250000	2	F2:38022	InGel_sample_2_20211227.raw	3	2	1	360	372	Phosphorylation (STY)	S6:Phosphorylation (STY):0.00	PEAKS DB
8	5	P60709	K.EIT(+79.97)ALAPSTMK.I	N	48.26	1240.58	11	-6.3	621.292	2	42.75	49100000	30000000	1	F1:50761	InGel_sample_1_20211227.raw	8	3	5	316	326	Phosphorylation (STY)	T3:Phosphorylation (STY):56.99	PEAKS DB
8	5	P60709	R.DLTDYLMK.I	N	47.64	997.479	8	1.3	998.487	1	49.95	468000000	180000000	2	F2:62856	InGel_sample_2_20211227.raw	9	4	5	184	191			PEAKS DB
8	5	P60709	K.QEYDESGPSIVH.R	Y	46.63	1359.59	12	2.7	680.806	2	31.22	2110000	826000	1	F1:34024	InGel_sample_1_20211227.raw	2	1	1	360	371			PEAKS DB
8	5	P60709	K.Q(-17.03)EYDES(+79.97)GPSIVHR.K	Y	42.43	1578.64	13	-4.8	790.321	2	42.31	1290000		1	F1:50158	InGel_sample_1_20211227.raw	1	1	0	360	372	Pyro-glu from Q; Phosphorylation (STY)	Q1:Pyro-glu from Q:1000.00;S6:Phosphorylation (STY):0.00	PEAKS DB
8	5	P60709	R.GYS(+79.97)FTTTAER.E	Y	42.42	1211.49	10	-5.8	606.747	2	39.04	5270000	571000	1	F1:45468	InGel_sample_1_20211227.raw	3	2	1	197	206	Phosphorylation (STY)	S3:Phosphorylation (STY):0.00	PEAKS DB
8	5	P60709	K.QEY(+79.97)DESGPSIVHR.K	Y	42.34	1595.66	13	-4.5	798.835	2	32.83	23200000	7250000	2	F2:37727	InGel_sample_2_20211227.raw	2	1	1	360	372	Phosphorylation (STY)	Y3:Phosphorylation (STY):47.09	PEAKS DB
8	5	P60709	Y.ANTVLSGGTTMYPGIADR.M	Y	39.35	1822.89	18	8.6	912.459	2	42.83	0		1	F1:50965	InGel_sample_1_20211227.raw	0	0	0	295	312			PEAKS DB
8	5	P60709	R.DLTDYLM(+15.99)K.I	N	39.24	1013.47	8	1.1	507.745	2	44.11	69000000		1	F1:52671	InGel_sample_1_20211227.raw	1	1	0	184	191	Oxidation (M)	M7:Oxidation (M):1000.00	PEAKS DB
8	5	P60709	R.AVFPSIVGR.P	N	39.2	944.544	9	1.3	473.28	2	40.54	241000000	116000000	1	F1:47625	InGel_sample_1_20211227.raw	2	1	1	29	37			PEAKS DB
8	5	P60709	N.TVLSGGTTM(+15.99)YPGIADR.M	Y	38.18	1653.8	16	-0.2	827.909	2	37.97	0		1	F1:43879	InGel_sample_1_20211227.raw	0	0	0	297	312	Oxidation (M)	M9:Oxidation (M):1000.00	PEAKS DB
8	5	P60709	R.TTGIVM(+15.99)DSGDGVTH.T	Y	37.91	1404.62	14	-2	703.315	2	24.86	2250000		1	F1:25710	InGel_sample_1_20211227.raw	1	1	0	148	161	Oxidation (M)	M6:Oxidation (M):1000.00	PEAKS DB
8	5	P60709	K.QEYDESGPSIVHRK.C	Y	37.51	1643.79	14	0.2	548.938	3	18.76	2350000		1	F1:17591	InGel_sample_1_20211227.raw	1	1	0	360	373			PEAKS DB
8	5	P60709	K.IWHHT(+79.97)FYNELR.V	N	36.96	1594.71	11	-2.6	532.575	3	36.26	324000		1	F1:41356	InGel_sample_1_20211227.raw	1	1	0	85	95	Phosphorylation (STY)	T5:Phosphorylation (STY):9.40	PEAKS DB
8	5	P60709	K.DS(+79.97)YVGDEAQSKR.G	N	34.4	1433.58	12	-5.6	717.794	2	20.55	3020000		1	F1:20317	InGel_sample_1_20211227.raw	1	1	0	51	62	Phosphorylation (STY)	S2:Phosphorylation (STY):14.02	PEAKS DB
8	5	P60709	R.DLT(+79.97)DYLMK.I	N	33.85	1077.45	8	-8.6	539.725	2	56.25	1710000		1	F1:70032	InGel_sample_1_20211227.raw	1	1	0	184	191	Phosphorylation (STY)	T3:Phosphorylation (STY):22.85	PEAKS DB
8	5	P60709	K.IIAPPER.K	N	33.85	794.465	7	0.8	398.24	2	19.82	392000000		1	F1:19107	InGel_sample_1_20211227.raw	1	1	0	329	335			PEAKS DB
8	5	P60709	K.EIT(+79.97)ALAPSTM(+15.99)K.I	N	33.36	1256.57	11	-6.8	629.289	2	36.12	1550000	0	1	F1:41069	InGel_sample_1_20211227.raw	2	2	0	316	326	Phosphorylation (STY); Oxidation (M)	T3:Phosphorylation (STY):39.44;M10:Oxidation (M):1000.00	PEAKS DB
8	5	P60709	C.GIHETTFNSIMK.C	Y	32.06	1376.68	12	3.5	459.901	3	32.93	1190000		1	F1:36347	InGel_sample_1_20211227.raw	1	1	0	273	284			PEAKS DB
8	5	P60709	R.VAPEEHPVLLT(+79.97)EAPLNPK.A	Y	31.86	2033.02	18	-2.8	1017.52	2	44.97	6210000		1	F1:53844	InGel_sample_1_20211227.raw	1	1	0	96	113	Phosphorylation (STY)	T11:Phosphorylation (STY):1000.00	PEAKS DB
8	5	P60709	K.IIAPPERK.Y	N	30.13	922.56	8	2.3	462.288	2	13.36	15800000	13500000	1	F1:9911	InGel_sample_1_20211227.raw	2	1	1	329	336			PEAKS DB
8	5	P60709	F.PSIVGRPR.H	N	29.14	880.524	8	2.8	441.271	2	34.23	12300000		1	F1:37792	InGel_sample_1_20211227.raw	1	1	0	32	39			PEAKS DB
7	4	P12956	R.IMLFTNEDNPHGNDSAK.A	Y	79.46	1901.86	17	1.1	951.937	2	33.81	167000000	105000000	1	F1:37602	InGel_sample_1_20211227.raw	7	4	3	166	182			PEAKS DB
7	4	P12956	R.SDSFENPVLQQHFR.N	Y	75.27	1702.81	14	1.3	568.61	3	38.94	187000000	157000000	1	F1:45742	InGel_sample_1_20211227.raw	6	3	3	475	488			PEAKS DB
7	4	P12956	R.TFNTSTGGLLLPSDTKR.S	Y	74.9	1806.95	17	0.7	904.482	2	38.22	158000000	106000000	1	F1:44236	InGel_sample_1_20211227.raw	5	3	2	302	318			PEAKS DB
7	4	P12956	R.Q(-17.03)IILEKEETEELKR.F	Y	74.44	1739.93	14	1	580.985	3	38.66	18000000	15000000	1	F1:44955	InGel_sample_1_20211227.raw	2	1	1	326	339	Pyro-glu from Q	Q1:Pyro-glu from Q:1000.00	PEAKS DB
7	4	P12956	R.TFNTSTGGLLLPSDTK.R	Y	70.37	1650.85	16	-0.2	826.43	2	43.6	64400000	50000000	1	F1:51945	InGel_sample_1_20211227.raw	2	1	1	302	317			PEAKS DB
7	4	P12956	K.NIYVLQELDNPGAK.R	Y	68.77	1572.81	14	1.5	787.416	2	47.29	53900000	44600000	1	F1:57660	InGel_sample_1_20211227.raw	3	2	1	101	114			PEAKS DB
7	4	P12956	R.IM(+15.99)LFTNEDNPHGNDSAK.A	Y	65.49	1917.85	17	1	640.292	3	30.45	23000000	16000000	1	F1:33129	InGel_sample_1_20211227.raw	2	1	1	166	182	Oxidation (M)	M2:Oxidation (M):1000.00	PEAKS DB
7	4	P12956	R.Q(-17.03)IILEKEETEELK.R	Y	64.54	1583.83	13	2.1	792.924	2	43.81	2550000	3020000	2	F2:53990	InGel_sample_2_20211227.raw	2	1	1	326	338	Pyro-glu from Q	Q1:Pyro-glu from Q:1000.00	PEAKS DB
7	4	P12956	K.VEYSEEELKTHISK.G	Y	64.27	1690.84	14	0.4	564.621	3	27.49	64300000	0	1	F1:29419	InGel_sample_1_20211227.raw	3	3	0	557	570			PEAKS DB
7	4	P12956	R.QIILEKEETEELKR.F	Y	64.14	1756.96	14	-0.2	440.247	4	28.79	111000000	65000000	2	F2:32652	InGel_sample_2_20211227.raw	4	2	2	326	339			PEAKS DB
7	4	P12956	K.ELVYPPDYNPEGK.V	Y	60.85	1519.72	13	1.1	760.868	2	39.71	152000000	113000000	2	F2:48831	InGel_sample_2_20211227.raw	4	2	2	527	539			PEAKS DB
7	4	P12956	R.IMLFT(+79.97)NEDNPHGNDSAK.A	Y	60.03	1981.82	17	-4.6	991.915	2	40.03	13900000	7490000	2	F2:48497	InGel_sample_2_20211227.raw	5	3	2	166	182	Phosphorylation (STY)	T5:Phosphorylation (STY):101.25	PEAKS DB
7	4	P12956	R.T(+79.97)FNTSTGGLLLPSDTKR.S	Y	59.1	1886.91	17	-5.8	944.459	2	43.63	16800000	9850000	1	F1:52055	InGel_sample_1_20211227.raw	4	2	2	302	318	Phosphorylation (STY)	T1:Phosphorylation (STY):16.03	PEAKS DB
7	4	P12956	K.VEYS(+79.97)EEELKTHISK.G	Y	57.16	1770.81	14	-4.5	591.274	3	32.41	16800000	12700000	1	F1:35577	InGel_sample_1_20211227.raw	2	1	1	557	570	Phosphorylation (STY)	S4:Phosphorylation (STY):0.00	PEAKS DB
7	4	P12956	R.DTGIFLDLMHLK.K	Y	54.49	1401.73	12	1.5	468.252	3	55.7	506000	357000	1	F1:69260	InGel_sample_1_20211227.raw	2	1	1	195	206			PEAKS DB
7	4	P12956	K.KQELLEALTK.H	Y	54.34	1171.68	10	1.9	586.849	2	33.67	79000000	48100000	1	F1:37303	InGel_sample_1_20211227.raw	4	2	2	596	605			PEAKS DB
7	4	P12956	K.RILELDQFK.G	Y	53.69	1160.66	9	1.1	581.336	2	37.38	7930000	5880000	2	F2:44594	InGel_sample_2_20211227.raw	2	1	1	115	123			PEAKS DB
7	4	P12956	R.QIILEKEETEELK.R	Y	52.46	1600.86	13	0.8	534.626	3	32.67	12500000	9820000	1	F1:36089	InGel_sample_1_20211227.raw	2	1	1	326	338			PEAKS DB
7	4	P12956	K.IMATPEQVGK.M	Y	52.15	1072.56	10	1	537.287	2	23.57	206000000	158000000	1	F1:24495	InGel_sample_1_20211227.raw	2	1	1	452	461			PEAKS DB
7	4	P12956	K.VEYSEEELK.T	Y	51.3	1124.52	9	1.4	563.27	2	27.4	55100000	40800000	1	F1:29276	InGel_sample_1_20211227.raw	2	1	1	557	565			PEAKS DB
7	4	P12956	K.IM(+15.99)ATPEQVGK.M	Y	50.74	1088.55	10	1.8	545.285	2	18.63	22200000	12400000	1	F1:17469	InGel_sample_1_20211227.raw	2	1	1	452	461	Oxidation (M)	M2:Oxidation (M):1000.00	PEAKS DB
7	4	P12956	A.LVPQEEELDDQK.I	Y	49.6	1441.69	12	7	721.859	2	30.12	2070000	1900000	2	F2:34404	InGel_sample_2_20211227.raw	2	1	1	413	424			PEAKS DB
7	4	P12956	R.DTGIFLDLM(+15.99)HLK.K	Y	46.8	1417.73	12	-0.8	709.87	2	49.66	3720000		1	F1:61019	InGel_sample_1_20211227.raw	2	2	0	195	206	Oxidation (M)	M9:Oxidation (M):1000.00	PEAKS DB
7	4	P12956	R.S(+79.97)DSFENPVLQQHFR.N	Y	46.44	1782.77	14	-3.8	892.39	2	45.51		4280000	2	F2:56377	InGel_sample_2_20211227.raw	1	0	1	475	488	Phosphorylation (STY)	S1:Phosphorylation (STY):0.00	PEAKS DB
7	4	P12956	R.TFNT(+79.97)STGGLLLPSDTK.R	Y	45.26	1730.81	16	-1.6	866.412	2	51.48	278000	137000	1	F1:63324	InGel_sample_1_20211227.raw	2	1	1	302	317	Phosphorylation (STY)	T4:Phosphorylation (STY):9.42	PEAKS DB
7	4	P12956	R.SDS(+79.97)FENPVLQQHFR.N	Y	44.36	1782.77	14	-3.8	892.39	2	45.51	5750000	4280000	2	F2:56937	InGel_sample_2_20211227.raw	2	1	1	475	488	Phosphorylation (STY)	S3:Phosphorylation (STY):8.22	PEAKS DB
7	4	P12956	K.KPGGFDISLFYR.D	Y	44.23	1398.73	12	3	467.252	3	47.83	686000	270000	2	F2:59924	InGel_sample_2_20211227.raw	2	1	1	207	218			PEAKS DB
7	4	P12956	K.FTVPMLK.E	Y	44.1	834.467	7	2.5	418.242	2	42.31	97100000	82800000	1	F1:49781	InGel_sample_1_20211227.raw	2	1	1	576	582			PEAKS DB
7	4	P12956	K.Q(-17.03)ELLEALTK.H	Y	43.85	1026.56	9	0.9	514.288	2	56.59	1670000	1660000	1	F1:70597	InGel_sample_1_20211227.raw	2	1	1	597	605	Pyro-glu from Q	Q1:Pyro-glu from Q:1000.00	PEAKS DB
7	4	P12956	R.LGSLVDEFK.E	Y	43.33	1006.53	9	0.7	504.274	2	51.61	2490000	1620000	1	F1:63602	InGel_sample_1_20211227.raw	3	2	1	518	526			PEAKS DB
7	4	P12956	K.QELLEALTK.H	Y	42.58	1043.59	9	1.3	522.801	2	42.12	33700000	27500000	1	F1:49968	InGel_sample_1_20211227.raw	2	1	1	597	605			PEAKS DB
7	4	P12956	R.DSLIFLVDASK.A	Y	42.15	1206.65	11	0.2	604.332	2	53.19	62700	0	1	F1:65906	InGel_sample_1_20211227.raw	1	1	0	36	46			PEAKS DB
7	4	P12956	R.TFNT(+79.97)STGGLLLPSDTKR.S	Y	41.79	1886.91	17	-4.7	944.46	2	44.66	8770000		1	F1:54617	InGel_sample_1_20211227.raw	1	1	0	302	318	Phosphorylation (STY)	T4:Phosphorylation (STY):11.06	PEAKS DB
7	4	P12956	K.ALKPPPIK.L	Y	40.67	862.564	8	2.3	432.29	2	16.28	0	0	2	F2:15842	InGel_sample_2_20211227.raw	0	0	0	280	287			PEAKS DB
7	4	P12956	D.SFENPVLQQHFR.N	Y	39.93	1500.75	12	13.3	751.391	2	39.02	539000		1	F1:45305	InGel_sample_1_20211227.raw	1	1	0	477	488			PEAKS DB
7	4	P12956	R.ILELDQFK.G	Y	39.7	1004.55	8	1	503.285	2	40.99	187000000	148000000	1	F1:48243	InGel_sample_1_20211227.raw	3	2	1	116	123			PEAKS DB
7	4	P12956	R.KMPFTEK.I	Y	37.89	879.452	7	0.7	440.734	2	16.51	24100000	22400000	2	F2:16408	InGel_sample_2_20211227.raw	2	1	1	445	451			PEAKS DB
7	4	P12956	N.LFSDVQFK.M	Y	36.15	982.512	8	0.3	492.264	2	39.62	29900000	16000000	1	F1:46064	InGel_sample_1_20211227.raw	2	1	1	153	160			PEAKS DB
7	4	P12956	R.LGS(+79.97)LVDEFK.E	Y	35.95	1086.5	9	-7.6	544.253	2	51.61	2250000		1	F1:63641	InGel_sample_1_20211227.raw	1	1	0	518	526	Phosphorylation (STY)	S3:Phosphorylation (STY):1000.00	PEAKS DB
7	4	P12956	R.SDSFENPVLQQHF.R	Y	35.77	1546.71	13	0	774.36	2	46.92	1450000	1030000	1	F1:56800	InGel_sample_1_20211227.raw	2	1	1	475	487			PEAKS DB
7	4	P12956	R.ILELDQFKGQQGQK.R	Y	35.4	1630.87	14	1.6	816.442	2	35.08	273000	1250000	1	F1:39660	InGel_sample_1_20211227.raw	2	1	1	116	129			PEAKS DB
7	4	P12956	K.EVAALC(+57.02)R.Y	Y	34.85	817.412	7	0	409.713	2	18.21	74200000	51800000	1	F1:16711	InGel_sample_1_20211227.raw	2	1	1	393	399	Carbamidomethylation	C6:Carbamidomethylation:1000.00	PEAKS DB
7	4	P12956	K.RLGSLVDEFK.E	Y	34.34	1162.63	10	1.8	582.326	2	37	2240000	1650000	1	F1:42394	InGel_sample_1_20211227.raw	2	1	1	517	526			PEAKS DB
7	4	P12956	K.IMAT(+79.97)PEQVGK.M	Y	33.78	1152.53	10	-6.3	577.266	2	35.35	0	0	2	F2:41601	InGel_sample_2_20211227.raw	0	0	0	452	461	Phosphorylation (STY)	T4:Phosphorylation (STY):1000.00	PEAKS DB
7	4	P12956	R.IM(+15.99)LFT(+79.97)NEDNPHGNDSAK.A	Y	33.11	1997.82	17	-2.6	999.914	2	37.09	516000		1	F1:42557	InGel_sample_1_20211227.raw	1	1	0	166	182	Oxidation (M); Phosphorylation (STY)	M2:Oxidation (M):1000.00;T5:Phosphorylation (STY):57.10	PEAKS DB
7	4	P12956	K.FTVPM(+15.99)LK.E	Y	32.81	850.462	7	4.1	426.24	2	38.18	15700000	10300000	1	F1:44023	InGel_sample_1_20211227.raw	2	1	1	576	582	Oxidation (M)	M5:Oxidation (M):1000.00	PEAKS DB
16	11	P02768	K.KVPQVSTPTLVEVSR.N	Y	76.03	1638.93	15	1.1	547.318	3	35.63	279000000	199000000	1	F1:40375	InGel_sample_1_20211227.raw	2	1	1	438	452			PEAKS DB
16	11	P02768	T.EC(+57.02)C(+57.02)HGDLLEC(+57.02)ADDRADLAK.Y	Y	66.55	2246.94	19	0.8	562.742	4	34.12	17600000	12800000	1	F1:38085	InGel_sample_1_20211227.raw	2	1	1	268	286	Carbamidomethylation	C2:Carbamidomethylation:1000.00;C3:Carbamidomethylation:1000.00;C10:Carbamidomethylation:1000.00	PEAKS DB
16	11	P02768	K.ALVLIAFAQYLQQC(+57.02)PFEDHVK.L	Y	64.99	2489.28	21	2.7	830.769	3	58.47	0	364000	2	F2:75111	InGel_sample_2_20211227.raw	1	0	1	45	65	Carbamidomethylation	C14:Carbamidomethylation:1000.00	PEAKS DB
16	11	P02768	K.QNC(+57.02)ELFEQLGEYKFQNALLVR.Y	Y	64.54	2598.29	21	0.7	867.105	3	54.6	920000	918000	1	F1:67786	InGel_sample_1_20211227.raw	2	1	1	414	434	Carbamidomethylation	C3:Carbamidomethylation:1000.00	PEAKS DB
16	11	P02768	K.NYAEAKDVFLGMFLYEYAR.R	Y	62.6	2299.1	19	2.7	767.375	3	57.66	169000		1	F1:72177	InGel_sample_1_20211227.raw	1	1	0	342	360			PEAKS DB
16	11	P02768	K.ADDKETC(+57.02)FAEEGKK.L	Y	61.45	1626.72	14	2	543.248	3	14.28	726000	712000	2	F2:12972	InGel_sample_2_20211227.raw	2	1	1	585	598	Carbamidomethylation	C7:Carbamidomethylation:1000.00	PEAKS DB
16	11	P02768	K.LKEC(+57.02)C(+57.02)EKPLLEK.S	Y	60.39	1545.79	12	-0.1	516.27	3	17.59	3670000	4640000	1	F1:15934	InGel_sample_1_20211227.raw	4	2	2	299	310	Carbamidomethylation	C4:Carbamidomethylation:1000.00;C5:Carbamidomethylation:1000.00	PEAKS DB
16	11	P02768	K.C(+57.02)C(+57.02)TESLVNR.R	Y	59.88	1137.49	9	1.9	569.754	2	20.27	66000000	48400000	1	F1:19737	InGel_sample_1_20211227.raw	3	2	1	500	508	Carbamidomethylation	C1:Carbamidomethylation:1000.00;C2:Carbamidomethylation:1000.00	PEAKS DB
16	11	P02768	K.EFNAETFTFHADIC(+57.02)TLSEKER.Q	Y	58.66	2544.16	21	1.5	637.048	4	46.3	2380000	2110000	2	F2:57731	InGel_sample_2_20211227.raw	3	2	1	525	545	Carbamidomethylation	C14:Carbamidomethylation:1000.00	PEAKS DB
16	11	P02768	K.AAFTEC(+57.02)C(+57.02)QAADK.A	Y	58.1	1370.56	12	1.5	686.288	2	21.72	2580000	3720000	2	F2:23685	InGel_sample_2_20211227.raw	2	1	1	187	198	Carbamidomethylation	C6:Carbamidomethylation:1000.00;C7:Carbamidomethylation:1000.00	PEAKS DB
16	11	P02768	K.VFDEFKPLVEEPQNLIK.Q	Y	57.79	2044.09	17	0.1	682.37	3	51.37	2670000	2550000	2	F2:64895	InGel_sample_2_20211227.raw	2	1	1	397	413			PEAKS DB
16	11	P02768	K.TC(+57.02)VADESAENC(+57.02)DK.S	Y	57	1497.57	13	1.1	749.794	2	16.32	1750000	2180000	2	F2:15862	InGel_sample_2_20211227.raw	2	1	1	76	88	Carbamidomethylation	C2:Carbamidomethylation:1000.00;C11:Carbamidomethylation:1000.00	PEAKS DB
16	11	P02768	R.FKDLGEENFK.A	Y	56.74	1225.6	10	-0.2	409.54	3	29.06	5690000	7810000	1	F1:31206	InGel_sample_1_20211227.raw	4	2	2	35	44			PEAKS DB
16	11	P02768	K.QNC(+57.02)ELFEQLGEYK.F	Y	56.52	1656.75	13	2.9	829.382	2	47.29	1920000	2340000	2	F2:59059	InGel_sample_2_20211227.raw	2	1	1	414	426	Carbamidomethylation	C3:Carbamidomethylation:1000.00	PEAKS DB
16	11	P02768	K.TYETTLEK.C	Y	51.74	983.481	8	2	492.749	2	21.24	0	6140000	2	F2:23122	InGel_sample_2_20211227.raw	1	0	1	376	383			PEAKS DB
16	11	P02768	T.EC(+57.02)C(+57.02)HGDLLEC(+57.02)ADDR.A	Y	51.69	1748.66	14	1.8	583.893	3	28.75	19300000	13900000	2	F2:32672	InGel_sample_2_20211227.raw	2	1	1	268	281	Carbamidomethylation	C2:Carbamidomethylation:1000.00;C3:Carbamidomethylation:1000.00;C10:Carbamidomethylation:1000.00	PEAKS DB
16	11	P02768	K.AVM(+15.99)DDFAAFVEK.C	Y	50.99	1357.62	12	1.2	679.819	2	47.02	1210000	650000	1	F1:57059	InGel_sample_1_20211227.raw	3	2	1	570	581	Oxidation (M)	M3:Oxidation (M):1000.00	PEAKS DB
16	11	P02768	R.ETYGEM(+15.99)ADC(+57.02)C(+57.02)AK.Q	Y	50.79	1449.52	12	-0.3	725.768	2	18.68	325000	345000	1	F1:17506	InGel_sample_1_20211227.raw	2	1	1	106	117	Oxidation (M); Carbamidomethylation	M6:Oxidation (M):1000.00;C9:Carbamidomethylation:1000.00;C10:Carbamidomethylation:1000.00	PEAKS DB
16	11	P02768	K.KQTALVELVK.H	Y	50.64	1127.69	10	0.4	564.853	2	27.02	0	0	2	F2:30706	InGel_sample_2_20211227.raw	0	0	0	549	558			PEAKS DB
16	11	P02768	K.C(+57.02)C(+57.02)AAADPHEC(+57.02)YAK.V	Y	50.16	1551.59	13	1.1	518.205	3	15.87	1000000	1260000	2	F2:15167	InGel_sample_2_20211227.raw	2	1	1	384	396	Carbamidomethylation	C1:Carbamidomethylation:1000.00;C2:Carbamidomethylation:1000.00;C10:Carbamidomethylation:1000.00	PEAKS DB
16	11	P02768	K.AVMDDFAAFVEK.C	Y	47.54	1341.63	12	2.9	671.823	2	53.88	251000	288000	1	F1:66680	InGel_sample_1_20211227.raw	2	1	1	570	581			PEAKS DB
16	11	P02768	K.FQNALLVR.Y	Y	47.45	959.555	8	1.2	480.786	2	35.12	8560000	7980000	1	F1:39480	InGel_sample_1_20211227.raw	2	1	1	427	434			PEAKS DB
16	11	P02768	K.LVNEVTEFAK.T	Y	45.67	1148.61	10	3.7	575.313	2	36.85		32100000	2	F2:43415	InGel_sample_2_20211227.raw	1	0	1	66	75			PEAKS DB
16	11	P02768	K.DDNPNLPR.L	Y	45.2	939.441	8	1.2	470.728	2	21.32		4480000	2	F2:22851	InGel_sample_2_20211227.raw	1	0	1	131	138			PEAKS DB
16	11	P02768	K.YIC(+57.02)ENQDSISSK.L	Y	43.99	1442.63	12	0.7	722.325	2	23.34	274000000	181000000	1	F1:23900	InGel_sample_1_20211227.raw	6	4	2	287	298	Carbamidomethylation	C3:Carbamidomethylation:1000.00	PEAKS DB
16	11	P02768	K.QTALVELVK.H	Y	43.04	999.596	9	0.9	500.806	2	37.14	5040000	4870000	1	F1:42585	InGel_sample_1_20211227.raw	2	1	1	550	558			PEAKS DB
16	11	P02768	R.RHPYFYAPELLFFAK.R	Y	42.42	1897.99	15	1.8	633.671	3	51.36	518000		1	F1:63112	InGel_sample_1_20211227.raw	1	1	0	169	183			PEAKS DB
16	11	P02768	K.AEFAEVSK.L	Y	41.92	879.434	8	1.3	440.725	2	20.67	7560000	8060000	2	F2:22145	InGel_sample_2_20211227.raw	3	2	1	250	257			PEAKS DB
16	11	P02768	K.YLYEIAR.R	Y	40.06	926.486	7	1.4	464.251	2	35.62	248000000	184000000	1	F1:40215	InGel_sample_1_20211227.raw	3	2	1	162	168			PEAKS DB
16	11	P02768	K.LC(+57.02)TVATLR.E	Y	37.15	932.511	8	1.9	467.264	2	26.65	0	0	2	F2:30157	InGel_sample_2_20211227.raw	0	0	0	98	105	Carbamidomethylation	C2:Carbamidomethylation:1000.00	PEAKS DB
16	11	P02768	K.LVTDLTK.V	Y	36.23	788.464	7	-0.6	395.239	2	23.6	313000000	265000000	1	F1:24067	InGel_sample_1_20211227.raw	5	2	3	258	264			PEAKS DB
16	11	P02768	R.ETYGEMADC(+57.02)C(+57.02)AK.Q	Y	35.8	1433.53	12	0.2	717.77	2	28.27	516000		1	F1:30191	InGel_sample_1_20211227.raw	1	1	0	106	117	Carbamidomethylation	C9:Carbamidomethylation:1000.00;C10:Carbamidomethylation:1000.00	PEAKS DB
16	11	P02768	K.LVAASQAALGL	Y	35.73	1012.59	11	0.7	507.303	2	46.65		0	2	F2:58251	InGel_sample_2_20211227.raw	0	0	0	599	609			PEAKS DB
16	11	P02768	K.KVPQVS(+79.97)TPTLVEVSR.N	Y	35.22	1718.9	15	-4.3	860.452	2	39.88	9180000	7620000	1	F1:46538	InGel_sample_1_20211227.raw	2	1	1	438	452	Phosphorylation (STY)	S6:Phosphorylation (STY):12.28	PEAKS DB
16	11	P02768	K.KVPQVSTPTLVEVS.R	Y	31.89	1482.83	14	-0.9	742.421	2	40.42	754000		1	F1:47580	InGel_sample_1_20211227.raw	1	1	0	438	451			PEAKS DB
16	11	P02768	Q.LC(+57.02)VLHEK.T	Y	31.41	897.474	7	1.7	449.745	2	14.84	54300000	56700000	1	F1:12121	InGel_sample_1_20211227.raw	2	1	1	484	490	Carbamidomethylation	C2:Carbamidomethylation:1000.00	PEAKS DB
16	11	P02768	K.AAC(+57.02)LLPK.L	Y	31.4	771.431	7	2.3	386.724	2	22.98		8450000	2	F2:25320	InGel_sample_2_20211227.raw	1	0	1	199	205	Carbamidomethylation	C3:Carbamidomethylation:1000.00	PEAKS DB
16	11	P02768	K.Q(-17.03)TALVELVK.H	Y	30.57	982.57	9	1.5	492.293	2	52.48		585000	2	F2:66499	InGel_sample_2_20211227.raw	1	0	1	550	558	Pyro-glu from Q	Q1:Pyro-glu from Q:1000.00	PEAKS DB
16	11	P02768	K.SHC(+57.02)IAEVENDEMPADLPSLAADFVESK.D	Y	30.55	2973.34	27	4.3	992.124	3	55.9	0		1	F1:69590	InGel_sample_1_20211227.raw	0	0	0	311	337	Carbamidomethylation	C3:Carbamidomethylation:1000.00	PEAKS DB
16	11	P02768	K.C(+57.02)C(+57.02)T(+79.97)ESLVNR.R	Y	30.21	1217.46	9	-6.7	609.732	2	31.65	3390000	1860000	2	F2:36195	InGel_sample_2_20211227.raw	2	1	1	500	508	Carbamidomethylation; Phosphorylation (STY)	C1:Carbamidomethylation:1000.00;C2:Carbamidomethylation:1000.00;T3:Phosphorylation (STY):26.31	PEAKS DB
16	11	P02768	K.ADDKETC(+57.02)FAEEGK.K	Y	30.15	1498.62	13	2.6	500.55	3	19.17		161000	2	F2:20040	InGel_sample_2_20211227.raw	1	0	1	585	597	Carbamidomethylation	C7:Carbamidomethylation:1000.00	PEAKS DB
9	12	P13010	R.LGGHGPSFPLK.G	Y	68.45	1108.6	11	0.2	555.309	2	27.36	263000000	177000000	1	F1:29380	InGel_sample_1_20211227.raw	4	2	2	185	195			PEAKS DB
9	12	P13010	K.TDTLEDLFPTTK.I	Y	68.29	1379.68	12	1.8	690.85	2	50.37	67700000	61300000	1	F1:61562	InGel_sample_1_20211227.raw	2	1	1	470	481			PEAKS DB
9	12	P13010	R.YGSDIVPFSK.V	Y	67.69	1111.55	10	0.5	556.785	2	38.99	126000000	108000000	1	F1:45247	InGel_sample_1_20211227.raw	6	3	3	316	325			PEAKS DB
9	12	P13010	K.EEASGSSVTAEEAKK.F	Y	67.45	1521.72	15	1.2	508.247	3	12.82	30800000	11700000	1	F1:8920	InGel_sample_1_20211227.raw	4	2	2	689	703			PEAKS DB
9	12	P13010	K.KKDQVTAQEIFQDNHEDGPTAK.K	Y	66.68	2498.2	22	-1.1	625.558	4	27.49	41800000	23000000	1	F1:29423	InGel_sample_1_20211227.raw	3	1	2	544	565			PEAKS DB
9	12	P13010	R.ANPQVGVAFPHIK.H	Y	65.9	1376.76	13	1.8	459.927	3	35.87	172000000	97000000	1	F1:40664	InGel_sample_1_20211227.raw	3	2	1	401	413			PEAKS DB
9	12	P13010	K.KDEKTDTLEDLFPTTK.I	Y	65.05	1879.94	16	1.1	627.655	3	41.03	22100000		1	F1:48440	InGel_sample_1_20211227.raw	2	2	0	466	481			PEAKS DB
9	12	P13010	K.EEASGSSVTAEEAK.K	Y	64.79	1393.62	14	1.1	697.818	2	16.18	49100000	23500000	2	F2:15620	InGel_sample_2_20211227.raw	3	2	1	689	702			PEAKS DB
9	12	P13010	K.EEAS(+79.97)GSSVTAEEAKK.F	Y	63.63	1601.68	15	-5	801.844	2	17.87	3300000	2180000	1	F1:16276	InGel_sample_1_20211227.raw	2	1	1	689	703	Phosphorylation (STY)	S4:Phosphorylation (STY):26.31	PEAKS DB
9	12	P13010	K.DQVTAQEIFQDNHEDGPTAK.K	Y	62.91	2242.01	20	1	748.346	3	38.75	19400000	15600000	2	F2:46346	InGel_sample_2_20211227.raw	3	1	2	546	565			PEAKS DB
9	12	P13010	K.EDGSGDRGDGPFR.L	Y	62.56	1363.58	13	1.6	455.533	3	18.54	35700000	14700000	1	F1:17471	InGel_sample_1_20211227.raw	2	1	1	172	184			PEAKS DB
9	12	P13010	K.SQLDIIIHSLKK.C	Y	58.36	1393.83	12	1.2	465.618	3	41.23	12300000	8350000	1	F1:48482	InGel_sample_1_20211227.raw	3	2	1	145	156			PEAKS DB
9	12	P13010	K.C(+57.02)FSVLGFC(+57.02)K.S	Y	57.61	1116.51	9	1.5	559.263	2	45.75	49500000	43100000	1	F1:55183	InGel_sample_1_20211227.raw	4	2	2	339	347	Carbamidomethylation	C1:Carbamidomethylation:1000.00;C8:Carbamidomethylation:1000.00	PEAKS DB
9	12	P13010	K.GITEQQKEGLEIVK.M	Y	57.41	1570.86	14	0.1	524.626	3	30.41	5320000	3780000	1	F1:33024	InGel_sample_1_20211227.raw	2	1	1	196	209			PEAKS DB
9	12	P13010	N.SIPGIESPFEQAK.K	Y	56.14	1401.71	13	1	701.865	2	44.1	17100000	13300000	2	F2:54401	InGel_sample_2_20211227.raw	2	1	1	23	35			PEAKS DB
9	12	P13010	K.SQLDIIIHSLK.K	Y	54.67	1265.73	11	2.1	633.876	2	46.38	5520000	4700000	2	F2:57933	InGel_sample_2_20211227.raw	4	2	2	145	155			PEAKS DB
9	12	P13010	K.KVITMFVQR.Q	Y	54.57	1120.64	9	1.5	374.555	3	29.14	29500000	20400000	2	F2:33184	InGel_sample_2_20211227.raw	4	2	2	36	44			PEAKS DB
9	12	P13010	R.FFMGNQVLK.V	Y	54.37	1082.56	9	0.9	542.287	2	41.11	110000000	84300000	1	F1:48236	InGel_sample_1_20211227.raw	2	1	1	355	363			PEAKS DB
9	12	P13010	R.QYMFSSLK.N	Y	54.06	1002.48	8	1.6	502.25	2	38.02	66000000	45000000	1	F1:43928	InGel_sample_1_20211227.raw	7	4	3	432	439			PEAKS DB
9	12	P13010	K.ETVYC(+57.02)LNDDDETEVLK.E	Y	52.99	1941.85	16	-0.5	971.933	2	43.74	812000	428000	1	F1:52260	InGel_sample_1_20211227.raw	2	1	1	292	307	Carbamidomethylation	C5:Carbamidomethylation:1000.00	PEAKS DB
9	12	P13010	R.HIEIFTDLSSR.F	Y	52.35	1316.67	11	-3.4	659.341	2	39.4	7510000	7070000	2	F2:47476	InGel_sample_2_20211227.raw	3	2	1	131	141			PEAKS DB
9	12	P13010	R.LFQC(+57.02)LLHR.A	Y	51.21	1085.58	8	0.7	543.798	2	35.69	98900000	68800000	2	F2:41985	InGel_sample_2_20211227.raw	4	2	2	490	497	Carbamidomethylation	C4:Carbamidomethylation:1000.00	PEAKS DB
9	12	P13010	K.TLFPLIEAK.K	Y	50.21	1030.61	9	2.7	516.312	2	47.79	252000000	210000000	1	F1:57874	InGel_sample_1_20211227.raw	4	2	2	535	543			PEAKS DB
9	12	P13010	R.HSIHWPC(+57.02)R.L	Y	46.24	1091.51	8	1.4	364.844	3	17.92	20400000	6390000	1	F1:16194	InGel_sample_1_20211227.raw	2	1	1	243	250	Carbamidomethylation	C7:Carbamidomethylation:1000.00	PEAKS DB
9	12	P13010	R.YGS(+79.97)DIVPFSK.V	Y	45.22	1191.52	10	-7.2	596.764	2	47.12	2530000	1740000	2	F2:58952	InGel_sample_2_20211227.raw	3	1	2	316	325	Phosphorylation (STY)	S3:Phosphorylation (STY):0.00	PEAKS DB
9	12	P13010	R.FFM(+15.99)GNQVLK.V	Y	42.93	1098.55	9	2.5	550.285	2	34.7	21600000		1	F1:39092	InGel_sample_1_20211227.raw	1	1	0	355	363	Oxidation (M)	M3:Oxidation (M):1000.00	PEAKS DB
9	12	P13010	K.EDIIQGFR.Y	Y	42.89	976.498	8	1.3	489.257	2	39.59	17500000	13700000	1	F1:45986	InGel_sample_1_20211227.raw	2	1	1	308	315			PEAKS DB
9	12	P13010	K.KDEKTDT(+79.97)LEDLFPTTK.I	Y	42.52	1959.91	16	-3.8	654.307	3	45.47	1230000		1	F1:54834	InGel_sample_1_20211227.raw	1	1	0	466	481	Phosphorylation (STY)	T7:Phosphorylation (STY):4.64	PEAKS DB
9	12	P13010	R.ANPQVGVAFPH.I	Y	42.51	1135.58	11	2.5	568.797	2	37.01	10100000	7390000	2	F2:44153	InGel_sample_2_20211227.raw	2	1	1	401	411			PEAKS DB
9	12	P13010	K.VITMFVQR.Q	Y	42.2	992.548	8	1.1	497.282	2	49.08	81000000	58600000	2	F2:61653	InGel_sample_2_20211227.raw	4	2	2	37	44			PEAKS DB
9	12	P13010	R.Y(+79.97)GSDIVPFSK.V	Y	41.46	1191.52	10	-5.8	596.764	2	48.96	2530000	1950000	2	F2:61436	InGel_sample_2_20211227.raw	2	1	1	316	325	Phosphorylation (STY)	Y1:Phosphorylation (STY):21.68	PEAKS DB
9	12	P13010	R.LGGHGPS(+79.97)FPLK.G	Y	40.77	1188.57	11	-5.2	595.289	2	36.36	21000000	14600000	1	F1:41328	InGel_sample_1_20211227.raw	2	1	1	185	195	Phosphorylation (STY)	S7:Phosphorylation (STY):1000.00	PEAKS DB
9	12	P13010	K.TWTVVDAK.T	Y	38.64	918.481	8	2.2	460.249	2	31.2	13400000	9330000	2	F2:35764	InGel_sample_2_20211227.raw	2	1	1	275	282			PEAKS DB
9	12	P13010	K.EGLEIVK.M	Y	36.81	786.449	7	0.7	394.232	2	28.26	138000000	114000000	1	F1:30207	InGel_sample_1_20211227.raw	3	1	2	203	209			PEAKS DB
9	12	P13010	H.ALDDLDMVAIVR.Y	Y	33.27	1329.7	12	-0.6	665.855	2	51.84	113000		1	F1:63946	InGel_sample_1_20211227.raw	1	1	0	383	394			PEAKS DB
9	12	P13010	K.SQIPLSK.I	Y	33.17	771.449	7	0	386.732	2	18.72	125000000	79300000	1	F1:17544	InGel_sample_1_20211227.raw	3	2	1	526	532			PEAKS DB
9	12	P13010	R.RFFMGNQVLK.V	Y	32	1238.66	10	-0.3	620.337	2	34.57	24600000	10100000	1	F1:38681	InGel_sample_1_20211227.raw	2	1	1	354	363			PEAKS DB
9	12	P13010	K.VITM(+15.99)FVQR.Q	Y	31.51	1008.54	8	0.6	505.279	2	29.7	10800000		1	F1:31907	InGel_sample_1_20211227.raw	1	1	0	37	44	Oxidation (M)	M4:Oxidation (M):1000.00	PEAKS DB
9	12	P13010	K.C(+57.02)FS(+79.97)VLGFC(+57.02)K.S	Y	31.46	1196.48	9	-6.8	599.241	2	56.3	425000		1	F1:70165	InGel_sample_1_20211227.raw	1	1	0	339	347	Carbamidomethylation; Phosphorylation (STY)	C1:Carbamidomethylation:1000.00;S3:Phosphorylation (STY):1000.00;C8:Carbamidomethylation:1000.00	PEAKS DB
9	12	P13010	R.AFREEAIK.F	Y	30.76	962.519	8	1.3	482.267	2	15.55		15800000	2	F2:14586	InGel_sample_2_20211227.raw	1	0	1	641	648			PEAKS DB
9	12	P13010	K.KTWTVVDAK.T	Y	30.75	1046.58	9	0.3	524.295	2	20.23	590000		1	F1:19920	InGel_sample_1_20211227.raw	1	1	0	274	282			PEAKS DB
9	12	P13010	R.LTIGSNLSIR.I	Y	30.38	1072.62	10	0.5	537.32	2	39.56	661000		1	F1:46187	InGel_sample_1_20211227.raw	1	1	0	251	260			PEAKS DB
9	12	P13010	R.QYM(+15.99)FSSLK.N	Y	30.16	1018.48	8	0.8	510.247	2	32.82		4740000	2	F2:37721	InGel_sample_2_20211227.raw	1	0	1	432	439	Oxidation (M)	M3:Oxidation (M):1000.00	PEAKS DB
9	12	P13010	R.RFFM(+15.99)GNQVLK.V	Y	30.12	1254.65	10	2.4	419.226	3	28.32	0		1	F1:30323	InGel_sample_1_20211227.raw	0	0	0	354	363	Oxidation (M)	M4:Oxidation (M):1000.00	PEAKS DB
9	12	P13010	R.QY(+79.97)MFSSLK.N	Y	29.33	1082.45	8	-6.9	542.229	2	50.77	241000	1730000	2	F2:63952	InGel_sample_2_20211227.raw	2	1	1	432	439	Phosphorylation (STY)	Y2:Phosphorylation (STY):47.09	PEAKS DB
10	16	P13647	R.VSLAGAC(+57.02)GVGGYGSR.S	Y	70.18	1409.67	15	0.8	705.844	2	34.65	27700000	23900000	1	F1:38819	InGel_sample_1_20211227.raw	2	1	1	49	63	Carbamidomethylation	C7:Carbamidomethylation:1000.00	PEAKS DB
10	16	P13647	R.SFSTASAITPSVSR.T	Y	65.12	1409.72	14	1.3	705.866	2	35.48	16500000	16600000	1	F1:39966	InGel_sample_1_20211227.raw	2	1	1	16	29			PEAKS DB
10	16	P13647	K.NKYEDEINKR.T	N	63.67	1307.65	10	1.2	436.89	3	17.42	244000000	258000000	1	F1:15752	InGel_sample_1_20211227.raw	2	1	1	256	265			PEAKS DB
10	16	P13647	R.TTAENEFVMLKK.D	Y	62.62	1409.72	12	1.3	470.915	3	32.96	11500000	10500000	1	F1:36629	InGel_sample_1_20211227.raw	2	1	1	266	277			PEAKS DB
10	16	P13647	K.QC(+57.02)ANLQNAIADAEQR.G	Y	62.25	1700.79	15	1.3	851.403	2	41.52	4580000	1870000	1	F1:48947	InGel_sample_1_20211227.raw	3	2	1	406	420	Carbamidomethylation	C2:Carbamidomethylation:1000.00	PEAKS DB
10	16	P13647	R.NTKHEISEMNR.M	Y	61.15	1357.64	11	1.8	453.555	3	9.78	2980000	3570000	1	F1:5319	InGel_sample_1_20211227.raw	2	1	1	381	391			PEAKS DB
10	16	P13647	K.VDALM(+15.99)DEINFMK.M	Y	58.88	1440.66	12	0.7	721.339	2	48.88	4600000	4500000	1	F1:59655	InGel_sample_1_20211227.raw	2	1	1	293	304	Oxidation (M)	M5:Oxidation (M):69.64	PEAKS DB
10	16	P13647	K.VDALM(+15.99)DEINFM(+15.99)K.M	Y	58.87	1456.66	12	1.5	729.337	2	42.76	5590000	6360000	1	F1:50532	InGel_sample_1_20211227.raw	2	1	1	293	304	Oxidation (M)	M5:Oxidation (M):1000.00;M11:Oxidation (M):1000.00	PEAKS DB
10	16	P13647	R.TTAENEFVMLK.K	Y	58.72	1281.63	11	0.6	641.821	2	41.16	19500000	15400000	1	F1:48349	InGel_sample_1_20211227.raw	2	1	1	266	276			PEAKS DB
10	16	P13647	N.KYEDEINKR.T	N	58.26	1193.6	9	-0.7	398.875	3	12.64	26100000	13000000	2	F2:10463	InGel_sample_2_20211227.raw	2	1	1	257	265			PEAKS DB
10	16	P13647	K.LAELEEALQK.A	Y	58.02	1142.62	10	0.8	572.317	2	38.12	50300000	38100000	2	F2:45553	InGel_sample_2_20211227.raw	2	1	1	432	441			PEAKS DB
10	16	P13647	K.VDALMDEINFMK.M	Y	57.96	1424.67	12	2.3	713.343	2	54.12	1760000	1060000	2	F2:68743	InGel_sample_2_20211227.raw	2	1	1	293	304			PEAKS DB
10	16	P13647	K.NKYEDEINK.R	N	57.33	1151.55	9	0.4	576.78	2	17.6	14600000	5010000	1	F1:15955	InGel_sample_1_20211227.raw	3	2	1	256	264			PEAKS DB
10	16	P13647	R.NMQDLVEDFK.N	Y	56.06	1237.56	10	0	619.79	2	48.64	9200000	10200000	1	F1:59346	InGel_sample_1_20211227.raw	2	1	1	246	255			PEAKS DB
10	16	P13647	R.NLDLDSIIAEVK.A	N	53.58	1328.72	12	2.1	665.368	2	55.99	1300000	718000	1	F1:69663	InGel_sample_1_20211227.raw	3	2	1	332	343			PEAKS DB
10	16	P13647	R.KLLEGEEC(+57.02)R.L	N	53.26	1132.55	9	0.8	378.526	3	15.29	36000000	27900000	2	F2:14221	InGel_sample_2_20211227.raw	2	1	1	472	480	Carbamidomethylation	C8:Carbamidomethylation:1000.00	PEAKS DB
10	16	P13647	R.TTAENEFVM(+15.99)LK.K	Y	52.99	1297.62	11	1.2	649.819	2	37.19	13800000	16100000	1	F1:42845	InGel_sample_1_20211227.raw	2	1	1	266	276	Oxidation (M)	M9:Oxidation (M):1000.00	PEAKS DB
10	16	P13647	K.WTLLQEQGTK.T	N	52.71	1202.63	10	1.4	602.323	2	38.79	26800000	12900000	1	F1:45025	InGel_sample_1_20211227.raw	2	1	1	200	209			PEAKS DB
10	16	P13647	R.LRAEIDNVKK.Q	Y	52.67	1184.69	10	1.9	395.904	3	13.04	7090000	5840000	2	F2:11109	InGel_sample_2_20211227.raw	2	1	1	396	405			PEAKS DB
10	16	P13647	R.ISISTSGGSFR.N	Y	52.13	1110.57	11	0.7	556.291	2	34	40100000	40700000	1	F1:37892	InGel_sample_1_20211227.raw	2	1	1	74	84			PEAKS DB
10	16	P13647	K.FASFIDKVR.F	N	52.07	1081.59	9	1.7	361.539	3	34.47	5570000	7120000	2	F2:40368	InGel_sample_2_20211227.raw	4	2	2	179	187			PEAKS DB
10	16	P13647	R.LRAEIDNVK.K	Y	50.91	1056.59	9	0.7	353.205	3	17.91	3470000		1	F1:16407	InGel_sample_1_20211227.raw	1	1	0	396	404			PEAKS DB
10	16	P13647	K.AQYEEIANR.S	Y	50.07	1092.52	9	1.1	547.268	2	23.14	151000000	53300000	2	F2:25404	InGel_sample_2_20211227.raw	2	1	1	344	352			PEAKS DB
10	16	P13647	R.EYQELMNTK.L	Y	49.14	1154.53	9	0.6	578.271	2	29.15	37000000	29600000	2	F2:32903	InGel_sample_2_20211227.raw	2	1	1	452	460			PEAKS DB
10	16	P13647	K.YEELQQTAGR.H	Y	48.79	1193.57	10	1.1	597.792	2	21.93	46900000	40100000	2	F2:23817	InGel_sample_2_20211227.raw	2	1	1	365	374			PEAKS DB
10	16	P13647	K.DVDAAYMNK.V	N	48.62	1025.45	9	1.8	513.732	2	26.15	32400000	23900000	2	F2:29256	InGel_sample_2_20211227.raw	2	1	1	278	286			PEAKS DB
10	16	P13647	R.TEAESWYQTK.Y	Y	46.7	1241.56	10	3.5	621.788	2	31.06	0	579000	1	F1:33760	InGel_sample_1_20211227.raw	1	0	1	355	364			PEAKS DB
10	16	P13647	R.Q(-17.03)LDSIVGER.G	N	46.51	998.503	9	1.3	500.26	2	46.8	0	5610000	2	F2:58527	InGel_sample_2_20211227.raw	1	0	1	229	237	Pyro-glu from Q	Q1:Pyro-glu from Q:1000.00	PEAKS DB
10	16	P13647	R.TTAENEFVM(+15.99)LKK.D	Y	45.78	1425.72	12	1.5	476.247	3	29.19	10500000		1	F1:31605	InGel_sample_1_20211227.raw	1	1	0	266	277	Oxidation (M)	M9:Oxidation (M):1000.00	PEAKS DB
10	16	P13647	R.TSFTSVSR.S	Y	44.79	883.44	8	1.6	442.728	2	20.43	10500000	9870000	2	F2:21764	InGel_sample_2_20211227.raw	2	1	1	30	37			PEAKS DB
10	16	P13647	R.NM(+15.99)QDLVEDFK.N	Y	44.49	1253.56	10	1.8	627.788	2	38.6	4480000	3630000	1	F1:44778	InGel_sample_1_20211227.raw	2	1	1	246	255	Oxidation (M)	M2:Oxidation (M):1000.00	PEAKS DB
10	16	P13647	R.GRLDSELR.N	N	43.06	944.504	8	1.4	473.26	2	17.47	15400000	16800000	2	F2:17434	InGel_sample_2_20211227.raw	2	1	1	238	245			PEAKS DB
10	16	P13647	K.FASFIDK.V	N	42.49	826.423	7	2.7	414.22	2	34.7	242000000	210000000	1	F1:38811	InGel_sample_1_20211227.raw	6	3	3	179	185			PEAKS DB
10	16	P13647	K.YEDEINKR.T	N	42.13	1065.51	8	2.3	356.178	3	13.14	11000000	0	2	F2:11254	InGel_sample_2_20211227.raw	1	1	0	258	265			PEAKS DB
10	16	P13647	R.NMQDLVEDFKNK.Y	Y	40.9	1479.7	12	3.3	494.243	3	42.9	1070000	921000	1	F1:50983	InGel_sample_1_20211227.raw	2	1	1	246	257			PEAKS DB
10	16	P13647	R.SLYNLGGSK.R	Y	40.48	937.487	9	0.4	469.751	2	29.37	31400000	26500000	2	F2:33202	InGel_sample_2_20211227.raw	2	1	1	64	72			PEAKS DB
10	16	P13647	R.EYQELM(+15.99)NTK.L	Y	40.45	1170.52	9	1	586.269	2	19.95	5950000	2500000	2	F2:21292	InGel_sample_2_20211227.raw	2	1	1	452	460	Oxidation (M)	M6:Oxidation (M):1000.00	PEAKS DB
10	16	P13647	R.QLDSIVGER.G	N	40.27	1015.53	9	1.1	508.773	2	29.99	63300000	49000000	1	F1:32059	InGel_sample_1_20211227.raw	2	1	1	229	237			PEAKS DB
10	16	P13647	K.KDVDAAYMNK.V	N	39.47	1153.54	10	1.8	577.78	2	16.33	234000	170000	2	F2:16003	InGel_sample_2_20211227.raw	2	1	1	277	286			PEAKS DB
10	16	P13647	K.LLEGEEC(+57.02)R.L	N	38.51	1004.46	8	-0.4	503.237	2	19.59	119000000	81900000	1	F1:18817	InGel_sample_1_20211227.raw	2	1	1	473	480	Carbamidomethylation	C7:Carbamidomethylation:1000.00	PEAKS DB
10	16	P13647	K.YEDEINK.R	N	36.03	909.408	7	1	455.712	2	16.88	892000	973000	1	F1:14840	InGel_sample_1_20211227.raw	2	1	1	258	264			PEAKS DB
10	16	P13647	K.VDALMDEINFM(+15.99)K.M	Y	35.87	1440.66	12	1.6	721.34	2	48.07	2980000	2770000	1	F1:58412	InGel_sample_1_20211227.raw	2	1	1	293	304	Oxidation (M)	M11:Oxidation (M):23.15	PEAKS DB
10	16	P13647	R.NT(+79.97)KHEISEMNR.M	Y	35.42	1437.61	11	-5.1	480.207	3	14.48	275000		1	F1:11489	InGel_sample_1_20211227.raw	1	1	0	381	391	Phosphorylation (STY)	T2:Phosphorylation (STY):56.99	PEAKS DB
10	16	P13647	K.NKY(+79.97)EDEINKR.T	N	33.47	1387.61	10	-7.6	463.541	3	22.51	1970000		1	F1:22960	InGel_sample_1_20211227.raw	1	1	0	256	265	Phosphorylation (STY)	Y3:Phosphorylation (STY):1000.00	PEAKS DB
10	16	P13647	N.KYEDEINK.R	N	31.73	1037.5	8	1	519.759	2	13.4	280000		1	F1:9936	InGel_sample_1_20211227.raw	1	1	0	257	264			PEAKS DB
10	16	P13647	K.DVDAAYM(+15.99)NK.V	N	31.25	1041.44	9	0.4	521.729	2	18.93		1670000	2	F2:19571	InGel_sample_2_20211227.raw	1	0	1	278	286	Oxidation (M)	M7:Oxidation (M):1000.00	PEAKS DB
10	16	P13647	K.FAS(+79.97)FIDKVR.F	N	29.83	1161.56	9	-6.2	581.783	2	42.95	875000		1	F1:51152	InGel_sample_1_20211227.raw	1	1	0	179	187	Phosphorylation (STY)	S3:Phosphorylation (STY):1000.00	PEAKS DB
10	16	P13647	N.LQNAIADAEQR.G	Y	29.82	1227.62	11	-0.7	614.817	2	26.62	267000		1	F1:28505	InGel_sample_1_20211227.raw	1	1	0	410	420			PEAKS DB
10	16	P13647	K.HEISEMNR.M	Y	29.29	1014.46	8	-0.9	508.234	2	12.6		0	2	F2:10472	InGel_sample_2_20211227.raw	0	0	0	384	391			PEAKS DB
10	16	P13647	K.WT(+79.97)LLQEQGTK.T	N	29.23	1282.6	10	-6.8	642.301	2	48.06	0		1	F1:58582	InGel_sample_1_20211227.raw	0	0	0	200	209	Phosphorylation (STY)	T2:Phosphorylation (STY):58.30	PEAKS DB
10	16	P13647	R.LSGEGVGPVNIS.V	Y	29.18	1127.58	12	3.3	564.8	2	41.74		4280000	2	F2:50892	InGel_sample_2_20211227.raw	1	0	1	481	492			PEAKS DB
10	16	P13647	R.RQLDSIVGER.G	N	28.45	1171.63	10	0.7	391.551	3	23.59	0		1	F1:24398	InGel_sample_1_20211227.raw	0	0	0	228	237			PEAKS DB
12	13	P04259	R.ATGGGLSSVGGGSSTIK.Y	Y	70.75	1434.73	17	1.6	718.374	2	25.64	4680000	3480000	2	F2:28713	InGel_sample_2_20211227.raw	2	1	1	534	550			PEAKS DB
12	13	P04259	R.ISIGGGSC(+57.02)AISGGYGSR.A	N	70.66	1597.75	17	1.4	799.884	2	36.9	11300000	9970000	1	F1:42175	InGel_sample_1_20211227.raw	2	1	1	70	86	Carbamidomethylation	C8:Carbamidomethylation:1000.00	PEAKS DB
12	13	P04259	R.TAAENEFVTLKK.D	N	65.07	1349.72	12	-0.5	450.913	3	27.38	14500000	14000000	1	F1:29347	InGel_sample_1_20211227.raw	4	3	1	261	272			PEAKS DB
12	13	P04259	K.NKYEDEINKR.T	N	63.67	1307.65	10	1.2	436.89	3	17.42	244000000	258000000	1	F1:15752	InGel_sample_1_20211227.raw	2	1	1	251	260			PEAKS DB
12	13	P04259	R.GSGGLGGAC(+57.02)GGAGFGSR.S	N	63.48	1423.63	17	1.9	712.822	2	28.63	20100000	15400000	2	F2:32222	InGel_sample_2_20211227.raw	2	1	1	43	59	Carbamidomethylation	C9:Carbamidomethylation:1000.00	PEAKS DB
12	13	P04259	R.TAAENEFVTLK.K	N	59.5	1221.62	11	1.5	611.82	2	36.36	19700000	15900000	1	F1:41474	InGel_sample_1_20211227.raw	2	1	1	261	271			PEAKS DB
12	13	P04259	K.YEELQITAGR.H	N	58.4	1178.59	10	1.5	590.305	2	35.02	184000000	186000000	1	F1:40017	InGel_sample_1_20211227.raw	2	1	1	360	369			PEAKS DB
12	13	P04259	N.KYEDEINKR.T	N	58.26	1193.6	9	-0.7	398.875	3	12.64	26100000	13000000	2	F2:10463	InGel_sample_2_20211227.raw	2	1	1	252	260			PEAKS DB
12	13	P04259	K.NKYEDEINK.R	N	57.33	1151.55	9	0.4	576.78	2	17.6	14600000	5010000	1	F1:15955	InGel_sample_1_20211227.raw	3	2	1	251	259			PEAKS DB
12	13	P04259	K.AQYEEIAQR.S	N	56.96	1106.54	9	1.9	554.276	2	23.6	232000000	176000000	2	F2:25935	InGel_sample_2_20211227.raw	2	1	1	339	347			PEAKS DB
12	13	P04259	K.NKLEGLEDALQK.A	N	55.96	1356.72	12	1.4	679.371	2	36.36	10700000	8860000	1	F1:41628	InGel_sample_1_20211227.raw	4	2	2	425	436			PEAKS DB
12	13	P04259	R.SGFSSISVSR.S	N	55.47	1025.51	10	0.6	513.765	2	31.32	12400000	7270000	1	F1:34082	InGel_sample_1_20211227.raw	2	1	1	31	40			PEAKS DB
12	13	P04259	R.NLDLDSIIAEVK.A	N	53.58	1328.72	12	2.1	665.368	2	55.99	1300000	718000	1	F1:69663	InGel_sample_1_20211227.raw	3	2	1	327	338			PEAKS DB
12	13	P04259	R.KLLEGEEC(+57.02)R.L	N	53.26	1132.55	9	0.8	378.526	3	15.29	36000000	27900000	2	F2:14221	InGel_sample_2_20211227.raw	2	1	1	467	475	Carbamidomethylation	C8:Carbamidomethylation:1000.00	PEAKS DB
12	13	P04259	K.WTLLQEQGTK.T	N	52.71	1202.63	10	1.4	602.323	2	38.79	26800000	12900000	1	F1:45025	InGel_sample_1_20211227.raw	2	1	1	195	204			PEAKS DB
12	13	P04259	K.FASFIDKVR.F	N	52.07	1081.59	9	1.7	361.539	3	34.47	5570000	7120000	2	F2:40368	InGel_sample_2_20211227.raw	4	2	2	174	182			PEAKS DB
12	13	P04259	K.EYQELMNVK.L	N	50.78	1152.55	9	0.3	577.282	2	35.12	20900000	10500000	1	F1:39706	InGel_sample_1_20211227.raw	2	1	1	447	455			PEAKS DB
12	13	P04259	K.LEGLEDALQK.A	N	50.29	1114.59	10	0.9	558.301	2	38.65	6580000	5530000	1	F1:44896	InGel_sample_1_20211227.raw	2	1	1	427	436			PEAKS DB
12	13	P04259	R.LRSEIDHVKK.Q	N	48.76	1223.7	10	2.7	408.908	3	9.5	1030000	1200000	1	F1:4935	InGel_sample_1_20211227.raw	2	1	1	391	400			PEAKS DB
12	13	P04259	K.DVDAAYMNK.V	N	48.62	1025.45	9	1.8	513.732	2	26.15	32400000	23900000	2	F2:29256	InGel_sample_2_20211227.raw	2	1	1	273	281			PEAKS DB
12	13	P04259	K.ADTLTDEINFLR.A	N	48.22	1406.7	12	0.9	704.36	2	52.81	3050000	3070000	1	F1:65311	InGel_sample_1_20211227.raw	2	1	1	288	299			PEAKS DB
12	13	P04259	R.SLYGLGGSK.R	N	44.19	880.465	9	-0.1	441.24	2	29.7	22900000	17300000	2	F2:33617	InGel_sample_2_20211227.raw	2	1	1	60	68			PEAKS DB
12	13	P04259	R.GRLDSELR.N	N	43.06	944.504	8	1.4	473.26	2	17.47	15400000	16800000	2	F2:17434	InGel_sample_2_20211227.raw	2	1	1	233	240			PEAKS DB
12	13	P04259	K.QC(+57.02)ANLQAAIADAEQR.G	N	42.95	1657.78	15	1	553.602	3	43.01	352000		1	F1:51294	InGel_sample_1_20211227.raw	1	1	0	401	415	Carbamidomethylation	C2:Carbamidomethylation:1000.00	PEAKS DB
12	13	P04259	K.FASFIDK.V	N	42.49	826.423	7	2.7	414.22	2	34.7	242000000	210000000	1	F1:38811	InGel_sample_1_20211227.raw	6	3	3	174	180			PEAKS DB
12	13	P04259	R.T(+79.97)AAENEFVTLKK.D	N	42.35	1429.69	12	2.9	715.852	2	33.63	1110000	622000	1	F1:37416	InGel_sample_1_20211227.raw	2	1	1	261	272	Phosphorylation (STY)	T1:Phosphorylation (STY):41.10	PEAKS DB
12	13	P04259	K.YEDEINKR.T	N	42.13	1065.51	8	2.3	356.178	3	13.14	11000000	0	2	F2:11254	InGel_sample_2_20211227.raw	1	1	0	253	260			PEAKS DB
12	13	P04259	R.LRSEIDHVK.K	N	41.88	1095.6	9	2.1	366.209	3	11.38	1990000	2990000	1	F1:7157	InGel_sample_1_20211227.raw	2	1	1	391	399			PEAKS DB
12	13	P04259	R.NM(+15.99)QDLVEDLK.N	N	40.15	1219.58	10	4.5	610.798	2	36.68		962000	2	F2:43406	InGel_sample_2_20211227.raw	1	0	1	241	250	Oxidation (M)	M2:Oxidation (M):1000.00	PEAKS DB
12	13	P04259	R.NTKQEIAEINR.M	N	40.03	1314.69	11	1.4	439.238	3	18.47	2500000	2150000	2	F2:18939	InGel_sample_2_20211227.raw	2	1	1	376	386			PEAKS DB
12	13	P04259	K.QEIAEINR.M	N	39.98	971.504	8	1.8	486.76	2	21.77	18000000	13600000	1	F1:22177	InGel_sample_1_20211227.raw	2	1	1	379	386			PEAKS DB
12	13	P04259	K.KDVDAAYMNK.V	N	39.47	1153.54	10	1.8	577.78	2	16.33	234000	170000	2	F2:16003	InGel_sample_2_20211227.raw	2	1	1	272	281			PEAKS DB
12	13	P04259	K.LLEGEEC(+57.02)R.L	N	38.51	1004.46	8	-0.4	503.237	2	19.59	119000000	81900000	1	F1:18817	InGel_sample_1_20211227.raw	2	1	1	468	475	Carbamidomethylation	C7:Carbamidomethylation:1000.00	PEAKS DB
12	13	P04259	K.YEDEINK.R	N	36.03	909.408	7	1	455.712	2	16.88	892000	973000	1	F1:14840	InGel_sample_1_20211227.raw	2	1	1	253	259			PEAKS DB
12	13	P04259	R.QLDNIVGER.G	Y	33.69	1042.54	9	-0.3	522.278	2	29.32	5380000	5180000	1	F1:31557	InGel_sample_1_20211227.raw	2	1	1	224	232			PEAKS DB
12	13	P04259	K.NKY(+79.97)EDEINKR.T	N	33.47	1387.61	10	-7.6	463.541	3	22.51	1970000		1	F1:22960	InGel_sample_1_20211227.raw	1	1	0	251	260	Phosphorylation (STY)	Y3:Phosphorylation (STY):1000.00	PEAKS DB
12	13	P04259	N.KYEDEINK.R	N	31.73	1037.5	8	1	519.759	2	13.4	280000		1	F1:9936	InGel_sample_1_20211227.raw	1	1	0	252	259			PEAKS DB
12	13	P04259	Y.EELQITAGR.H	N	31.35	1015.53	9	-0.4	508.772	2	27.94		0	2	F2:31541	InGel_sample_2_20211227.raw	0	0	0	361	369			PEAKS DB
12	13	P04259	K.DVDAAYM(+15.99)NK.V	N	31.25	1041.44	9	0.4	521.729	2	18.93		1670000	2	F2:19571	InGel_sample_2_20211227.raw	1	0	1	273	281	Oxidation (M)	M7:Oxidation (M):1000.00	PEAKS DB
12	13	P04259	K.FAS(+79.97)FIDKVR.F	N	29.83	1161.56	9	-6.2	581.783	2	42.95	875000		1	F1:51152	InGel_sample_1_20211227.raw	1	1	0	174	182	Phosphorylation (STY)	S3:Phosphorylation (STY):1000.00	PEAKS DB
12	13	P04259	K.WT(+79.97)LLQEQGTK.T	N	29.23	1282.6	10	-6.8	642.301	2	48.06	0		1	F1:58582	InGel_sample_1_20211227.raw	0	0	0	195	204	Phosphorylation (STY)	T2:Phosphorylation (STY):58.30	PEAKS DB
15	9	P02533	R.LLEGEDAHLSSSQFSSGSQSSR.D	Y	75.39	2308.06	22	1.6	770.361	3	34.61	5190000	3260000	1	F1:38826	InGel_sample_1_20211227.raw	2	1	1	418	439			PEAKS DB
15	9	P02533	R.APSTYGGGLSVSSSR.F	Y	71.59	1424.69	15	0.6	713.352	2	29.17	30400000	20800000	2	F2:33366	InGel_sample_2_20211227.raw	5	3	2	42	56			PEAKS DB
15	9	P02533	R.C(+57.02)EMEQQNQEYK.I	N	69.99	1485.59	11	1.1	743.801	2	18.5	8190000	5400000	1	F1:17232	InGel_sample_1_20211227.raw	2	1	1	389	399	Carbamidomethylation	C1:Carbamidomethylation:1000.00	PEAKS DB
15	9	P02533	R.EVATNSELVQSGK.S	N	66.23	1360.68	13	1	681.35	2	22.43	75600000	58900000	2	F2:24503	InGel_sample_2_20211227.raw	2	1	1	316	328			PEAKS DB
15	9	P02533	K.ASLENSLEETK.G	N	64.35	1219.59	11	0.4	610.804	2	30.54	43800000	32700000	1	F1:33136	InGel_sample_1_20211227.raw	2	1	1	353	363			PEAKS DB
15	9	P02533	K.GSC(+57.02)GIGGGIGGGSSR.I	N	62.16	1277.58	15	1.9	639.798	2	21.66	20900000	15700000	2	F2:23424	InGel_sample_2_20211227.raw	2	1	1	16	30	Carbamidomethylation	C3:Carbamidomethylation:1000.00	PEAKS DB
15	9	P02533	K.NHEEEMNALR.G	N	62.03	1241.55	10	-0.2	621.78	2	18.46	9920000		1	F1:17112	InGel_sample_1_20211227.raw	1	1	0	252	261			PEAKS DB
15	9	P02533	K.TRLEQEIATYR.R	N	59.39	1378.72	11	1.7	460.582	3	33.77	23200000	8780000	2	F2:39322	InGel_sample_2_20211227.raw	3	2	1	406	416			PEAKS DB
15	9	P02533	K.ASLENSLEETKGR.Y	N	55.79	1432.72	13	0.7	478.579	3	25.12	6160000	4180000	1	F1:26152	InGel_sample_1_20211227.raw	2	1	1	353	365			PEAKS DB
15	9	P02533	K.VTMQNLNDR.L	N	55.5	1089.52	9	2.7	545.771	2	23.61	510000000	457000000	2	F2:25849	InGel_sample_2_20211227.raw	4	2	2	117	125			PEAKS DB
15	9	P02533	R.LASYLDKVR.A	N	54.23	1063.6	9	0.3	355.542	3	26.9	22600000	23600000	1	F1:28752	InGel_sample_1_20211227.raw	2	1	1	126	134			PEAKS DB
15	9	P02533	R.VLDELTLAR.A	N	54.22	1028.59	9	0.5	515.301	2	40.06	87000000	73000000	1	F1:46793	InGel_sample_1_20211227.raw	2	1	1	224	232			PEAKS DB
15	9	P02533	R.LEQEIATYR.R	N	53.7	1121.57	9	1.5	561.794	2	28.97	28100000	17900000	1	F1:31083	InGel_sample_1_20211227.raw	2	1	1	408	416			PEAKS DB
15	9	P02533	R.ISSVLAGGSC(+57.02)R.A	N	53.23	1105.55	11	-0.6	553.784	2	23.07	0	0	1	F1:23695	InGel_sample_1_20211227.raw	0	0	0	31	41	Carbamidomethylation	C10:Carbamidomethylation:1000.00	PEAKS DB
15	9	P02533	R.ALEEANADLEVK.I	N	51.87	1300.65	12	0.2	651.333	2	32.78	18400000	11100000	1	F1:36484	InGel_sample_1_20211227.raw	3	2	1	135	146			PEAKS DB
15	9	P02533	K.KNHEEEMNALR.G	N	51.68	1369.64	11	0.3	457.554	3	14.18	1420000	1010000	2	F2:12667	InGel_sample_2_20211227.raw	2	1	1	251	261			PEAKS DB
15	9	P02533	R.TKYETELNLR.M	Y	49.89	1265.66	10	2.3	633.84	2	27.63	4480000	0	1	F1:29584	InGel_sample_1_20211227.raw	1	1	0	202	211			PEAKS DB
15	9	P02533	K.DYSPYFK.T	N	49.23	918.412	7	-3.5	919.416	1	37.42	31000000	20000000	1	F1:42810	InGel_sample_1_20211227.raw	3	2	1	161	167			PEAKS DB
15	9	P02533	R.RVLDELTLAR.A	N	48.74	1184.69	10	0.8	395.904	3	36.16	903000	404000	1	F1:41203	InGel_sample_1_20211227.raw	2	1	1	223	232			PEAKS DB
15	9	P02533	R.EVAT(+79.97)NSELVQSGK.S	N	46.46	1440.65	13	-4.6	721.329	2	32.28	984000	460000	1	F1:35490	InGel_sample_1_20211227.raw	2	1	1	316	328	Phosphorylation (STY)	T4:Phosphorylation (STY):13.45	PEAKS DB
15	9	P02533	R.LAADDFR.T	N	46	806.392	7	1.3	807.401	1	27.47	984000000	764000000	1	F1:29336	InGel_sample_1_20211227.raw	4	2	2	195	201			PEAKS DB
15	9	P02533	K.VTM(+15.99)QNLNDR.L	N	44.07	1105.52	9	0.5	553.767	2	20.04	71500000	58000000	1	F1:19573	InGel_sample_1_20211227.raw	4	2	2	117	125	Oxidation (M)	M3:Oxidation (M):1000.00	PEAKS DB
15	9	P02533	R.LASYLDK.V	N	41.74	808.433	7	0.6	405.224	2	23.36	736000000	645000000	1	F1:24421	InGel_sample_1_20211227.raw	6	3	3	126	132			PEAKS DB
15	9	P02533	R.Q(-17.03)RPAEIKDYSPYFK.T	Y	40.15	1723.86	14	2.1	575.627	3	39.97	608000	121000	1	F1:46780	InGel_sample_1_20211227.raw	2	1	1	154	167	Pyro-glu from Q	Q1:Pyro-glu from Q:1000.00	PEAKS DB
15	9	P02533	K.VT(+79.97)MQNLNDR.L	N	38.68	1169.49	9	-6.4	585.749	2	33.54	17500000	12700000	2	F2:38915	InGel_sample_2_20211227.raw	2	1	1	117	125	Phosphorylation (STY)	T2:Phosphorylation (STY):1000.00	PEAKS DB
15	9	P02533	F.AGGDGLLVGSEK.V	N	37.9	1101.57	12	-1.8	551.79	2	28.53	0		1	F1:30570	InGel_sample_1_20211227.raw	0	0	0	105	116			PEAKS DB
15	9	P02533	R.QFTSSSSMK.G	N	37.78	1001.45	9	-0.1	501.732	2	15.07	1720000	1800000	1	F1:12328	InGel_sample_1_20211227.raw	2	1	1	7	15			PEAKS DB
15	9	P02533	K.SEISELRR.T	N	37.15	988.53	8	-0.5	495.272	2	18.16	6880000		1	F1:16713	InGel_sample_1_20211227.raw	1	1	0	329	336			PEAKS DB
15	9	P02533	R.M(+15.99)SVEADINGLR.R	N	36.07	1219.59	11	-5.9	610.797	2	36.75	0		1	F1:42051	InGel_sample_1_20211227.raw	0	0	0	212	222	Oxidation (M)	M1:Oxidation (M):1000.00	PEAKS DB
15	9	P02533	K.AS(+79.97)LENSLEETK.G	N	35.61	1299.56	11	-6	650.783	2	39.73	1560000		1	F1:46357	InGel_sample_1_20211227.raw	1	1	0	353	363	Phosphorylation (STY)	S2:Phosphorylation (STY):49.79	PEAKS DB
15	9	P02533	Q.S(+42.01)QLSMKASLENSLEETKGR.Y	N	35.4	2149.07	19	2.1	717.365	3	25.15	0		1	F1:26302	InGel_sample_1_20211227.raw	0	0	0	347	365	Acetylation (N-term)	S1:Acetylation (N-term):1000.00	PEAKS DB
15	9	P02533	R.LAS(+79.97)YLDKVR.A	N	33.5	1143.57	9	-7	572.788	2	36.87	7480000		1	F1:42111	InGel_sample_1_20211227.raw	1	1	0	126	134	Phosphorylation (STY)	S3:Phosphorylation (STY):17.01	PEAKS DB
15	9	P02533	R.QRPAEIKDYSPYFK.T	Y	33.3	1740.88	14	-10	581.296	3	33.59	0	0	2	F2:38994	InGel_sample_2_20211227.raw	0	0	0	154	167			PEAKS DB
15	9	P02533	R.ILNEMRDQYEK.M	N	32.43	1437.69	11	1.8	719.855	2	26.75	828000		1	F1:28544	InGel_sample_1_20211227.raw	1	1	0	283	293			PEAKS DB
15	9	P02533	K.SEISELR.R	N	29.21	832.429	7	0.3	417.222	2	22.91	6190000		1	F1:23333	InGel_sample_1_20211227.raw	1	1	0	329	335			PEAKS DB
15	9	P02533	R.ILNEM(+15.99)RDQYEK.M	N	28.84	1453.69	11	2.7	485.571	3	18.01		1580000	2	F2:18377	InGel_sample_2_20211227.raw	1	0	1	283	293	Oxidation (M)	M5:Oxidation (M):1000.00	PEAKS DB
11	15	P02538	R.ISIGGGSC(+57.02)AISGGYGSR.A	N	70.66	1597.75	17	1.4	799.884	2	36.9	11300000	9970000	1	F1:42175	InGel_sample_1_20211227.raw	2	1	1	70	86	Carbamidomethylation	C8:Carbamidomethylation:1000.00	PEAKS DB
11	15	P02538	R.AIGGGLSSVGGGSSTIK.Y	N	65.55	1446.77	17	2.9	724.393	2	33.09	16600000	12600000	2	F2:38131	InGel_sample_2_20211227.raw	2	1	1	534	550			PEAKS DB
11	15	P02538	R.TAAENEFVTLKK.D	N	65.07	1349.72	12	-0.5	450.913	3	27.38	14500000	14000000	1	F1:29347	InGel_sample_1_20211227.raw	4	3	1	261	272			PEAKS DB
11	15	P02538	K.NKYEDEINKR.T	N	63.67	1307.65	10	1.2	436.89	3	17.42	244000000	258000000	1	F1:15752	InGel_sample_1_20211227.raw	2	1	1	251	260			PEAKS DB
11	15	P02538	R.GSGGLGGAC(+57.02)GGAGFGSR.S	N	63.48	1423.63	17	1.9	712.822	2	28.63	20100000	15400000	2	F2:32222	InGel_sample_2_20211227.raw	2	1	1	43	59	Carbamidomethylation	C9:Carbamidomethylation:1000.00	PEAKS DB
11	15	P02538	R.TAAENEFVTLK.K	N	59.5	1221.62	11	1.5	611.82	2	36.36	19700000	15900000	1	F1:41474	InGel_sample_1_20211227.raw	2	1	1	261	271			PEAKS DB
11	15	P02538	N.KYEDEINKR.T	N	58.26	1193.6	9	-0.7	398.875	3	12.64	26100000	13000000	2	F2:10463	InGel_sample_2_20211227.raw	2	1	1	252	260			PEAKS DB
11	15	P02538	K.NKYEDEINK.R	N	57.33	1151.55	9	0.4	576.78	2	17.6	14600000	5010000	1	F1:15955	InGel_sample_1_20211227.raw	3	2	1	251	259			PEAKS DB
11	15	P02538	K.AQYEEIAQR.S	N	56.96	1106.54	9	1.9	554.276	2	23.6	232000000	176000000	2	F2:25935	InGel_sample_2_20211227.raw	2	1	1	339	347			PEAKS DB
11	15	P02538	K.NKLEGLEDALQK.A	N	55.96	1356.72	12	1.4	679.371	2	36.36	10700000	8860000	1	F1:41628	InGel_sample_1_20211227.raw	4	2	2	425	436			PEAKS DB
11	15	P02538	K.YEELQVTAGR.H	N	54.38	1164.58	10	0.9	583.297	2	30.65	15000000	11300000	2	F2:34620	InGel_sample_2_20211227.raw	2	1	1	360	369			PEAKS DB
11	15	P02538	R.NLDLDSIIAEVK.A	N	53.58	1328.72	12	2.1	665.368	2	55.99	1300000	718000	1	F1:69663	InGel_sample_1_20211227.raw	3	2	1	327	338			PEAKS DB
11	15	P02538	R.KLLEGEEC(+57.02)R.L	N	53.26	1132.55	9	0.8	378.526	3	15.29	36000000	27900000	2	F2:14221	InGel_sample_2_20211227.raw	2	1	1	467	475	Carbamidomethylation	C8:Carbamidomethylation:1000.00	PEAKS DB
11	15	P02538	R.SGFSSVSVSR.S	Y	53.03	1011.5	10	0.5	506.757	2	26.21	13600000	10400000	2	F2:29769	InGel_sample_2_20211227.raw	2	1	1	31	40			PEAKS DB
11	15	P02538	K.WTLLQEQGTK.T	N	52.71	1202.63	10	1.4	602.323	2	38.79	26800000	12900000	1	F1:45025	InGel_sample_1_20211227.raw	2	1	1	195	204			PEAKS DB
11	15	P02538	K.FASFIDKVR.F	N	52.07	1081.59	9	1.7	361.539	3	34.47	5570000	7120000	2	F2:40368	InGel_sample_2_20211227.raw	4	2	2	174	182			PEAKS DB
11	15	P02538	K.EYQELMNVK.L	N	50.78	1152.55	9	0.3	577.282	2	35.12	20900000	10500000	1	F1:39706	InGel_sample_1_20211227.raw	2	1	1	447	455			PEAKS DB
11	15	P02538	K.LEGLEDALQK.A	N	50.29	1114.59	10	0.9	558.301	2	38.65	6580000	5530000	1	F1:44896	InGel_sample_1_20211227.raw	2	1	1	427	436			PEAKS DB
11	15	P02538	R.LRSEIDHVKK.Q	N	48.76	1223.7	10	2.7	408.908	3	9.5	1030000	1200000	1	F1:4935	InGel_sample_1_20211227.raw	2	1	1	391	400			PEAKS DB
11	15	P02538	K.DVDAAYMNK.V	N	48.62	1025.45	9	1.8	513.732	2	26.15	32400000	23900000	2	F2:29256	InGel_sample_2_20211227.raw	2	1	1	273	281			PEAKS DB
11	15	P02538	R.GMQDLVEDFK.N	Y	48.54	1180.54	10	1.1	591.28	2	48.03	3840000	3240000	1	F1:58685	InGel_sample_1_20211227.raw	2	1	1	241	250			PEAKS DB
11	15	P02538	R.GM(+15.99)QDLVEDFK.N	Y	48.31	1196.54	10	2.1	599.278	2	38.62		0	2	F2:46464	InGel_sample_2_20211227.raw	0	0	0	241	250	Oxidation (M)	M2:Oxidation (M):1000.00	PEAKS DB
11	15	P02538	K.ADTLTDEINFLR.A	N	48.22	1406.7	12	0.9	704.36	2	52.81	3050000	3070000	1	F1:65311	InGel_sample_1_20211227.raw	2	1	1	288	299			PEAKS DB
11	15	P02538	R.Q(-17.03)LDSIVGER.G	N	46.51	998.503	9	1.3	500.26	2	46.8	0	5610000	2	F2:58527	InGel_sample_2_20211227.raw	1	0	1	224	232	Pyro-glu from Q	Q1:Pyro-glu from Q:1000.00	PEAKS DB
11	15	P02538	R.SLYGLGGSK.R	N	44.19	880.465	9	-0.1	441.24	2	29.7	22900000	17300000	2	F2:33617	InGel_sample_2_20211227.raw	2	1	1	60	68			PEAKS DB
11	15	P02538	R.GRLDSELR.G	N	43.06	944.504	8	1.4	473.26	2	17.47	15400000	16800000	2	F2:17434	InGel_sample_2_20211227.raw	2	1	1	233	240			PEAKS DB
11	15	P02538	K.QC(+57.02)ANLQAAIADAEQR.G	N	42.95	1657.78	15	1	553.602	3	43.01	352000		1	F1:51294	InGel_sample_1_20211227.raw	1	1	0	401	415	Carbamidomethylation	C2:Carbamidomethylation:1000.00	PEAKS DB
11	15	P02538	K.FASFIDK.V	N	42.49	826.423	7	2.7	414.22	2	34.7	242000000	210000000	1	F1:38811	InGel_sample_1_20211227.raw	6	3	3	174	180			PEAKS DB
11	15	P02538	R.T(+79.97)AAENEFVTLKK.D	N	42.35	1429.69	12	2.9	715.852	2	33.63	1110000	622000	1	F1:37416	InGel_sample_1_20211227.raw	2	1	1	261	272	Phosphorylation (STY)	T1:Phosphorylation (STY):41.10	PEAKS DB
11	15	P02538	K.YEDEINKR.T	N	42.13	1065.51	8	2.3	356.178	3	13.14	11000000	0	2	F2:11254	InGel_sample_2_20211227.raw	1	1	0	253	260			PEAKS DB
11	15	P02538	R.LRSEIDHVK.K	N	41.88	1095.6	9	2.1	366.209	3	11.38	1990000	2990000	1	F1:7157	InGel_sample_1_20211227.raw	2	1	1	391	399			PEAKS DB
11	15	P02538	R.QLDSIVGER.G	N	40.27	1015.53	9	1.1	508.773	2	29.99	63300000	49000000	1	F1:32059	InGel_sample_1_20211227.raw	2	1	1	224	232			PEAKS DB
11	15	P02538	R.NTKQEIAEINR.M	N	40.03	1314.69	11	1.4	439.238	3	18.47	2500000	2150000	2	F2:18939	InGel_sample_2_20211227.raw	2	1	1	376	386			PEAKS DB
11	15	P02538	K.QEIAEINR.M	N	39.98	971.504	8	1.8	486.76	2	21.77	18000000	13600000	1	F1:22177	InGel_sample_1_20211227.raw	2	1	1	379	386			PEAKS DB
11	15	P02538	K.KDVDAAYMNK.V	N	39.47	1153.54	10	1.8	577.78	2	16.33	234000	170000	2	F2:16003	InGel_sample_2_20211227.raw	2	1	1	272	281			PEAKS DB
11	15	P02538	K.LLEGEEC(+57.02)R.L	N	38.51	1004.46	8	-0.4	503.237	2	19.59	119000000	81900000	1	F1:18817	InGel_sample_1_20211227.raw	2	1	1	468	475	Carbamidomethylation	C7:Carbamidomethylation:1000.00	PEAKS DB
11	15	P02538	K.YEDEINK.R	N	36.03	909.408	7	1	455.712	2	16.88	892000	973000	1	F1:14840	InGel_sample_1_20211227.raw	2	1	1	253	259			PEAKS DB
11	15	P02538	K.NKY(+79.97)EDEINKR.T	N	33.47	1387.61	10	-7.6	463.541	3	22.51	1970000		1	F1:22960	InGel_sample_1_20211227.raw	1	1	0	251	260	Phosphorylation (STY)	Y3:Phosphorylation (STY):1000.00	PEAKS DB
11	15	P02538	N.KYEDEINK.R	N	31.73	1037.5	8	1	519.759	2	13.4	280000		1	F1:9936	InGel_sample_1_20211227.raw	1	1	0	252	259			PEAKS DB
11	15	P02538	K.DVDAAYM(+15.99)NK.V	N	31.25	1041.44	9	0.4	521.729	2	18.93		1670000	2	F2:19571	InGel_sample_2_20211227.raw	1	0	1	273	281	Oxidation (M)	M7:Oxidation (M):1000.00	PEAKS DB
11	15	P02538	K.FAS(+79.97)FIDKVR.F	N	29.83	1161.56	9	-6.2	581.783	2	42.95	875000		1	F1:51152	InGel_sample_1_20211227.raw	1	1	0	174	182	Phosphorylation (STY)	S3:Phosphorylation (STY):1000.00	PEAKS DB
11	15	P02538	K.WT(+79.97)LLQEQGTK.T	N	29.23	1282.6	10	-6.8	642.301	2	48.06	0		1	F1:58582	InGel_sample_1_20211227.raw	0	0	0	195	204	Phosphorylation (STY)	T2:Phosphorylation (STY):58.30	PEAKS DB
11	15	P02538	R.RQLDSIVGER.G	N	28.45	1171.63	10	0.7	391.551	3	23.59	0		1	F1:24398	InGel_sample_1_20211227.raw	0	0	0	223	232			PEAKS DB
17	17	P08779	K.TEELNKEVASNSELVQSSR.S	Y	78.32	2119.04	19	2.8	707.356	3	33.09	4950000	4170000	2	F2:38193	InGel_sample_2_20211227.raw	2	1	1	312	330			PEAKS DB
17	17	P08779	R.APSTYGGGLSVSSR.F	Y	66.59	1337.66	14	1	669.837	2	29.3	6630000	6520000	2	F2:33291	InGel_sample_2_20211227.raw	2	1	1	42	55			PEAKS DB
17	17	P08779	R.LLEGEDAHLSSQQASGQSYSSR.E	Y	65.62	2349.08	22	1.8	784.036	3	30.88	0	393000	1	F1:33504	InGel_sample_1_20211227.raw	1	0	1	420	441			PEAKS DB
17	17	P08779	K.ASLENSLEETK.G	N	64.35	1219.59	11	0.4	610.804	2	30.54	43800000	32700000	1	F1:33136	InGel_sample_1_20211227.raw	2	1	1	355	365			PEAKS DB
17	17	P08779	K.GSC(+57.02)GIGGGIGGGSSR.I	N	62.16	1277.58	15	1.9	639.798	2	21.66	20900000	15700000	2	F2:23424	InGel_sample_2_20211227.raw	2	1	1	16	30	Carbamidomethylation	C3:Carbamidomethylation:1000.00	PEAKS DB
17	17	P08779	K.TRLEQEIATYR.R	N	59.39	1378.72	11	1.7	460.582	3	33.77	23200000	8780000	2	F2:39322	InGel_sample_2_20211227.raw	3	2	1	408	418			PEAKS DB
17	17	P08779	K.ASLENSLEETKGR.Y	N	55.79	1432.72	13	0.7	478.579	3	25.12	6160000	4180000	1	F1:26152	InGel_sample_1_20211227.raw	2	1	1	355	367			PEAKS DB
17	17	P08779	K.VTMQNLNDR.L	N	55.5	1089.52	9	2.7	545.771	2	23.61	510000000	457000000	2	F2:25849	InGel_sample_2_20211227.raw	4	2	2	119	127			PEAKS DB
17	17	P08779	R.TKYEHELALR.Q	Y	54.28	1258.67	10	0.8	420.563	3	19.36	10900000	10000000	1	F1:18431	InGel_sample_1_20211227.raw	2	1	1	204	213			PEAKS DB
17	17	P08779	R.LASYLDKVR.A	N	54.23	1063.6	9	0.3	355.542	3	26.9	22600000	23600000	1	F1:28752	InGel_sample_1_20211227.raw	2	1	1	128	136			PEAKS DB
17	17	P08779	R.VLDELTLAR.T	N	54.22	1028.59	9	0.5	515.301	2	40.06	87000000	73000000	1	F1:46793	InGel_sample_1_20211227.raw	2	1	1	226	234			PEAKS DB
17	17	P08779	R.LEQEIATYR.R	N	53.7	1121.57	9	1.5	561.794	2	28.97	28100000	17900000	1	F1:31083	InGel_sample_1_20211227.raw	2	1	1	410	418			PEAKS DB
17	17	P08779	K.EVASNSELVQSSR.S	Y	53.26	1404.68	13	1	703.35	2	22.5	6390000	4010000	1	F1:23022	InGel_sample_1_20211227.raw	2	1	1	318	330			PEAKS DB
17	17	P08779	R.ISSVLAGGSC(+57.02)R.A	N	53.23	1105.55	11	-0.6	553.784	2	23.07	0	0	1	F1:23695	InGel_sample_1_20211227.raw	0	0	0	31	41	Carbamidomethylation	C10:Carbamidomethylation:1000.00	PEAKS DB
17	17	P08779	R.ALEEANADLEVK.I	N	51.87	1300.65	12	0.2	651.333	2	32.78	18400000	11100000	1	F1:36484	InGel_sample_1_20211227.raw	3	2	1	137	148			PEAKS DB
17	17	P08779	K.DYSPYFK.T	N	49.23	918.412	7	-3.5	919.416	1	37.42	31000000	20000000	1	F1:42810	InGel_sample_1_20211227.raw	3	2	1	163	169			PEAKS DB
17	17	P08779	R.RVLDELTLAR.T	N	48.74	1184.69	10	0.8	395.904	3	36.16	903000	404000	1	F1:41203	InGel_sample_1_20211227.raw	2	1	1	225	234			PEAKS DB
17	17	P08779	R.QTVEADVNGLR.R	Y	48.28	1200.61	11	6.6	601.316	2	31.51	1730000	658000	2	F2:36007	InGel_sample_2_20211227.raw	2	1	1	214	224			PEAKS DB
17	17	P08779	R.LAADDFR.T	N	46	806.392	7	1.3	807.401	1	27.47	984000000	764000000	1	F1:29336	InGel_sample_1_20211227.raw	4	2	2	197	203			PEAKS DB
17	17	P08779	K.NHEEEMLALR.G	Y	44.46	1240.59	10	0.7	414.537	3	30.17	2220000	1110000	1	F1:32489	InGel_sample_1_20211227.raw	2	1	1	254	263			PEAKS DB
17	17	P08779	K.VTM(+15.99)QNLNDR.L	N	44.07	1105.52	9	0.5	553.767	2	20.04	71500000	58000000	1	F1:19573	InGel_sample_1_20211227.raw	4	2	2	119	127	Oxidation (M)	M3:Oxidation (M):1000.00	PEAKS DB
17	17	P08779	R.DQYEQMAEK.N	Y	42.24	1140.48	9	1.4	571.246	2	23.91		0	2	F2:26522	InGel_sample_2_20211227.raw	0	0	0	291	299			PEAKS DB
17	17	P08779	R.DAETWFLSK.T	Y	42.18	1095.52	9	1.9	548.77	2	49.55	2920000	1240000	1	F1:60534	InGel_sample_1_20211227.raw	2	1	1	303	311			PEAKS DB
17	17	P08779	R.LASYLDK.V	N	41.74	808.433	7	0.6	405.224	2	23.36	736000000	645000000	1	F1:24421	InGel_sample_1_20211227.raw	6	3	3	128	134			PEAKS DB
17	17	P08779	R.EVFTSSSSSSSR.Q	Y	39.57	1259.56	12	1.4	630.79	2	16.67	2150000	3290000	2	F2:16241	InGel_sample_2_20211227.raw	2	1	1	442	453			PEAKS DB
17	17	P08779	R.KNHEEEMLALR.G	Y	39.11	1368.68	11	0.6	457.235	3	23.43	2780000		1	F1:24092	InGel_sample_1_20211227.raw	1	1	0	253	263			PEAKS DB
17	17	P08779	K.VT(+79.97)MQNLNDR.L	N	38.68	1169.49	9	-6.4	585.749	2	33.54	17500000	12700000	2	F2:38915	InGel_sample_2_20211227.raw	2	1	1	119	127	Phosphorylation (STY)	T2:Phosphorylation (STY):1000.00	PEAKS DB
17	17	P08779	F.AGGDGLLVGSEK.V	N	37.9	1101.57	12	-1.8	551.79	2	28.53	0		1	F1:30570	InGel_sample_1_20211227.raw	0	0	0	107	118			PEAKS DB
17	17	P08779	R.QFTSSSSMK.G	N	37.78	1001.45	9	-0.1	501.732	2	15.07	1720000	1800000	1	F1:12328	InGel_sample_1_20211227.raw	2	1	1	7	15			PEAKS DB
17	17	P08779	R.QRPS(+79.97)EIKDYSPYFK.T	Y	37.6	1836.84	14	-9.5	919.421	2	37.25	0		1	F1:42810	InGel_sample_1_20211227.raw	0	0	0	156	169	Phosphorylation (STY)	S4:Phosphorylation (STY):30.64	PEAKS DB
17	17	P08779	K.AS(+79.97)LENSLEETK.G	N	35.61	1299.56	11	-6	650.783	2	39.73	1560000		1	F1:46357	InGel_sample_1_20211227.raw	1	1	0	355	365	Phosphorylation (STY)	S2:Phosphorylation (STY):49.79	PEAKS DB
17	17	P08779	R.LLEGEDAHLSSQQASGQS.Y	Y	35.41	1855.85	18	0.3	928.935	2	31.39		277000	2	F2:35918	InGel_sample_2_20211227.raw	1	0	1	420	437			PEAKS DB
17	17	P08779	Q.S(+42.01)QLSMKASLENSLEETKGR.Y	N	35.4	2149.07	19	2.1	717.365	3	25.15	0		1	F1:26302	InGel_sample_1_20211227.raw	0	0	0	349	367	Acetylation (N-term)	S1:Acetylation (N-term):1000.00	PEAKS DB
17	17	P08779	R.LAS(+79.97)YLDKVR.A	N	33.5	1143.57	9	-7	572.788	2	36.87	7480000		1	F1:42111	InGel_sample_1_20211227.raw	1	1	0	128	136	Phosphorylation (STY)	S3:Phosphorylation (STY):17.01	PEAKS DB
17	17	P08779	R.SEVTELRR.V	Y	33.2	988.53	8	1.5	495.273	2	14.68		3690000	2	F2:13382	InGel_sample_2_20211227.raw	1	0	1	331	338			PEAKS DB
17	17	P08779	R.KNHEEEM(+15.99)LALR.G	Y	32.38	1384.68	11	1.9	462.567	3	15.95		0	2	F2:15342	InGel_sample_2_20211227.raw	0	0	0	253	263	Oxidation (M)	M7:Oxidation (M):1000.00	PEAKS DB
13	14	P48668	R.ISIGGGSC(+57.02)AISGGYGSR.A	N	70.66	1597.75	17	1.4	799.884	2	36.9	11300000	9970000	1	F1:42175	InGel_sample_1_20211227.raw	2	1	1	70	86	Carbamidomethylation	C8:Carbamidomethylation:1000.00	PEAKS DB
13	14	P48668	R.AIGGGLSSVGGGSSTIK.Y	N	65.55	1446.77	17	2.9	724.393	2	33.09	16600000	12600000	2	F2:38131	InGel_sample_2_20211227.raw	2	1	1	534	550			PEAKS DB
13	14	P48668	R.TAAENEFVTLKK.D	N	65.07	1349.72	12	-0.5	450.913	3	27.38	14500000	14000000	1	F1:29347	InGel_sample_1_20211227.raw	4	3	1	261	272			PEAKS DB
13	14	P48668	K.NKYEDEINKR.T	N	63.67	1307.65	10	1.2	436.89	3	17.42	244000000	258000000	1	F1:15752	InGel_sample_1_20211227.raw	2	1	1	251	260			PEAKS DB
13	14	P48668	R.GSGGLGGAC(+57.02)GGAGFGSR.S	N	63.48	1423.63	17	1.9	712.822	2	28.63	20100000	15400000	2	F2:32222	InGel_sample_2_20211227.raw	2	1	1	43	59	Carbamidomethylation	C9:Carbamidomethylation:1000.00	PEAKS DB
13	14	P48668	R.TAAENEFVTLK.K	N	59.5	1221.62	11	1.5	611.82	2	36.36	19700000	15900000	1	F1:41474	InGel_sample_1_20211227.raw	2	1	1	261	271			PEAKS DB
13	14	P48668	N.KYEDEINKR.T	N	58.26	1193.6	9	-0.7	398.875	3	12.64	26100000	13000000	2	F2:10463	InGel_sample_2_20211227.raw	2	1	1	252	260			PEAKS DB
13	14	P48668	K.NKYEDEINK.R	N	57.33	1151.55	9	0.4	576.78	2	17.6	14600000	5010000	1	F1:15955	InGel_sample_1_20211227.raw	3	2	1	251	259			PEAKS DB
13	14	P48668	K.AQYEEIAQR.S	N	56.96	1106.54	9	1.9	554.276	2	23.6	232000000	176000000	2	F2:25935	InGel_sample_2_20211227.raw	2	1	1	339	347			PEAKS DB
13	14	P48668	K.NKLEGLEDALQK.A	N	55.96	1356.72	12	1.4	679.371	2	36.36	10700000	8860000	1	F1:41628	InGel_sample_1_20211227.raw	4	2	2	425	436			PEAKS DB
13	14	P48668	R.SGFSSISVSR.S	N	55.47	1025.51	10	0.6	513.765	2	31.32	12400000	7270000	1	F1:34082	InGel_sample_1_20211227.raw	2	1	1	31	40			PEAKS DB
13	14	P48668	K.YEELQVTAGR.H	N	54.38	1164.58	10	0.9	583.297	2	30.65	15000000	11300000	2	F2:34620	InGel_sample_2_20211227.raw	2	1	1	360	369			PEAKS DB
13	14	P48668	R.NLDLDSIIAEVK.A	N	53.58	1328.72	12	2.1	665.368	2	55.99	1300000	718000	1	F1:69663	InGel_sample_1_20211227.raw	3	2	1	327	338			PEAKS DB
13	14	P48668	R.KLLEGEEC(+57.02)R.L	N	53.26	1132.55	9	0.8	378.526	3	15.29	36000000	27900000	2	F2:14221	InGel_sample_2_20211227.raw	2	1	1	467	475	Carbamidomethylation	C8:Carbamidomethylation:1000.00	PEAKS DB
13	14	P48668	K.WTLLQEQGTK.T	N	52.71	1202.63	10	1.4	602.323	2	38.79	26800000	12900000	1	F1:45025	InGel_sample_1_20211227.raw	2	1	1	195	204			PEAKS DB
13	14	P48668	K.FASFIDKVR.F	N	52.07	1081.59	9	1.7	361.539	3	34.47	5570000	7120000	2	F2:40368	InGel_sample_2_20211227.raw	4	2	2	174	182			PEAKS DB
13	14	P48668	K.EYQELMNVK.L	N	50.78	1152.55	9	0.3	577.282	2	35.12	20900000	10500000	1	F1:39706	InGel_sample_1_20211227.raw	2	1	1	447	455			PEAKS DB
13	14	P48668	K.LEGLEDALQK.A	N	50.29	1114.59	10	0.9	558.301	2	38.65	6580000	5530000	1	F1:44896	InGel_sample_1_20211227.raw	2	1	1	427	436			PEAKS DB
13	14	P48668	R.LRSEIDHVKK.Q	N	48.76	1223.7	10	2.7	408.908	3	9.5	1030000	1200000	1	F1:4935	InGel_sample_1_20211227.raw	2	1	1	391	400			PEAKS DB
13	14	P48668	K.DVDAAYMNK.V	N	48.62	1025.45	9	1.8	513.732	2	26.15	32400000	23900000	2	F2:29256	InGel_sample_2_20211227.raw	2	1	1	273	281			PEAKS DB
13	14	P48668	K.ADTLTDEINFLR.A	N	48.22	1406.7	12	0.9	704.36	2	52.81	3050000	3070000	1	F1:65311	InGel_sample_1_20211227.raw	2	1	1	288	299			PEAKS DB
13	14	P48668	R.Q(-17.03)LDSIVGER.G	N	46.51	998.503	9	1.3	500.26	2	46.8	0	5610000	2	F2:58527	InGel_sample_2_20211227.raw	1	0	1	224	232	Pyro-glu from Q	Q1:Pyro-glu from Q:1000.00	PEAKS DB
13	14	P48668	R.SLYGLGGSK.R	N	44.19	880.465	9	-0.1	441.24	2	29.7	22900000	17300000	2	F2:33617	InGel_sample_2_20211227.raw	2	1	1	60	68			PEAKS DB
13	14	P48668	R.GRLDSELR.N	N	43.06	944.504	8	1.4	473.26	2	17.47	15400000	16800000	2	F2:17434	InGel_sample_2_20211227.raw	2	1	1	233	240			PEAKS DB
13	14	P48668	K.FASFIDK.V	N	42.49	826.423	7	2.7	414.22	2	34.7	242000000	210000000	1	F1:38811	InGel_sample_1_20211227.raw	6	3	3	174	180			PEAKS DB
13	14	P48668	R.T(+79.97)AAENEFVTLKK.D	N	42.35	1429.69	12	2.9	715.852	2	33.63	1110000	622000	1	F1:37416	InGel_sample_1_20211227.raw	2	1	1	261	272	Phosphorylation (STY)	T1:Phosphorylation (STY):41.10	PEAKS DB
13	14	P48668	K.YEDEINKR.T	N	42.13	1065.51	8	2.3	356.178	3	13.14	11000000	0	2	F2:11254	InGel_sample_2_20211227.raw	1	1	0	253	260			PEAKS DB
13	14	P48668	R.LRSEIDHVK.K	N	41.88	1095.6	9	2.1	366.209	3	11.38	1990000	2990000	1	F1:7157	InGel_sample_1_20211227.raw	2	1	1	391	399			PEAKS DB
13	14	P48668	R.QLDSIVGER.G	N	40.27	1015.53	9	1.1	508.773	2	29.99	63300000	49000000	1	F1:32059	InGel_sample_1_20211227.raw	2	1	1	224	232			PEAKS DB
13	14	P48668	R.NM(+15.99)QDLVEDLK.N	N	40.15	1219.58	10	4.5	610.798	2	36.68		962000	2	F2:43406	InGel_sample_2_20211227.raw	1	0	1	241	250	Oxidation (M)	M2:Oxidation (M):1000.00	PEAKS DB
13	14	P48668	R.NTKQEIAEINR.M	N	40.03	1314.69	11	1.4	439.238	3	18.47	2500000	2150000	2	F2:18939	InGel_sample_2_20211227.raw	2	1	1	376	386			PEAKS DB
13	14	P48668	K.QEIAEINR.M	N	39.98	971.504	8	1.8	486.76	2	21.77	18000000	13600000	1	F1:22177	InGel_sample_1_20211227.raw	2	1	1	379	386			PEAKS DB
13	14	P48668	K.KDVDAAYMNK.V	N	39.47	1153.54	10	1.8	577.78	2	16.33	234000	170000	2	F2:16003	InGel_sample_2_20211227.raw	2	1	1	272	281			PEAKS DB
13	14	P48668	K.LLEGEEC(+57.02)R.L	N	38.51	1004.46	8	-0.4	503.237	2	19.59	119000000	81900000	1	F1:18817	InGel_sample_1_20211227.raw	2	1	1	468	475	Carbamidomethylation	C7:Carbamidomethylation:1000.00	PEAKS DB
13	14	P48668	K.YEDEINK.R	N	36.03	909.408	7	1	455.712	2	16.88	892000	973000	1	F1:14840	InGel_sample_1_20211227.raw	2	1	1	253	259			PEAKS DB
13	14	P48668	K.NKY(+79.97)EDEINKR.T	N	33.47	1387.61	10	-7.6	463.541	3	22.51	1970000		1	F1:22960	InGel_sample_1_20211227.raw	1	1	0	251	260	Phosphorylation (STY)	Y3:Phosphorylation (STY):1000.00	PEAKS DB
13	14	P48668	N.KYEDEINK.R	N	31.73	1037.5	8	1	519.759	2	13.4	280000		1	F1:9936	InGel_sample_1_20211227.raw	1	1	0	252	259			PEAKS DB
13	14	P48668	K.DVDAAYM(+15.99)NK.V	N	31.25	1041.44	9	0.4	521.729	2	18.93		1670000	2	F2:19571	InGel_sample_2_20211227.raw	1	0	1	273	281	Oxidation (M)	M7:Oxidation (M):1000.00	PEAKS DB
13	14	P48668	K.FAS(+79.97)FIDKVR.F	N	29.83	1161.56	9	-6.2	581.783	2	42.95	875000		1	F1:51152	InGel_sample_1_20211227.raw	1	1	0	174	182	Phosphorylation (STY)	S3:Phosphorylation (STY):1000.00	PEAKS DB
13	14	P48668	K.WT(+79.97)LLQEQGTK.T	N	29.23	1282.6	10	-6.8	642.301	2	48.06	0		1	F1:58582	InGel_sample_1_20211227.raw	0	0	0	195	204	Phosphorylation (STY)	T2:Phosphorylation (STY):58.30	PEAKS DB
13	14	P48668	R.RQLDSIVGER.G	N	28.45	1171.63	10	0.7	391.551	3	23.59	0		1	F1:24398	InGel_sample_1_20211227.raw	0	0	0	223	232			PEAKS DB
3	10	P01023	K.QQNAQGGFSSTQDTVVALHALSK.Y	Y	80.24	2386.19	23	1.9	796.405	3	42.07	6860000	4970000	1	F1:49858	InGel_sample_1_20211227.raw	2	1	1	1241	1263			PEAKS DB
3	10	P01023	R.LLIYAVLPTGDVIGDSAKYDVENC(+57.02)LANKVDLSFSPSQSLPASHAHLR.V	Y	77.4	5080.6	47	1.2	847.774	6	54.88	6600000	3520000	2	F2:69857	InGel_sample_2_20211227.raw	3	2	1	540	586	Carbamidomethylation	C24:Carbamidomethylation:1000.00	PEAKS DB
3	10	P01023	K.AGAFC(+57.02)LSEDAGLGISSTASLR.A	Y	76.58	2082.01	21	0.5	1042.01	2	54.29	583000000	594000000	1	F1:72317	InGel_sample_1_20211227.raw	23	13	10	767	787	Carbamidomethylation	C5:Carbamidomethylation:1000.00	PEAKS DB
3	10	P01023	R.TTVMVKNEDSLVFVQTDKSIYKPGQTVK.F	Y	71.13	3154.66	28	1.7	789.673	4	38.42	838000	937000	1	F1:44619	InGel_sample_1_20211227.raw	2	1	1	118	145			PEAKS DB
3	10	P01023	K.YNILPEKEEFPFALGVQTLPQTC(+57.02)DEPKAHTSFQISLSVSYTGSR.S	Y	70	4984.46	44	2.4	997.901	5	55.35	82400000	28600000	2	F2:71157	InGel_sample_2_20211227.raw	5	3	2	1330	1373	Carbamidomethylation	C23:Carbamidomethylation:1000.00	PEAKS DB
3	10	P01023	K.LHTEAQIQEEGTVVELTGR.Q	Y	67.73	2109.07	19	-0.8	704.03	3	38.84	18100000	14100000	1	F1:44892	InGel_sample_1_20211227.raw	2	1	1	320	338			PEAKS DB
3	10	P01023	R.TTVMVKNEDSLVFVQTDK.S	Y	64.78	2053.04	18	3.2	685.356	3	59.03	27000000	15400000	1	F1:74028	InGel_sample_1_20211227.raw	11	7	4	118	135			PEAKS DB
3	10	P01023	K.AHTSFQISLSVSYTGSR.S	Y	59.64	1839.91	17	-1.3	614.31	3	52.18	113000000	46400000	1	F1:66302	InGel_sample_1_20211227.raw	13	9	4	1357	1373			PEAKS DB
3	10	P01023	K.AAQVTIQSSGTFSSK.F	Y	54.85	1510.76	15	1.5	756.39	2	35.01	462000	1470000	2	F2:40992	InGel_sample_2_20211227.raw	3	1	2	1275	1289			PEAKS DB
3	10	P01023	K.Q(-17.03)QNAQGGFSSTQDTVVALHALSK.Y	Y	49.7	2369.16	23	0.9	790.728	3	48.14	1810000	1250000	1	F1:58479	InGel_sample_1_20211227.raw	2	1	1	1241	1263	Pyro-glu from Q	Q1:Pyro-glu from Q:1000.00	PEAKS DB
3	10	P01023	K.AAQVTIQSSGTFSSKFQVDNNNR.L	Y	49.12	2498.21	23	0.8	833.746	3	49.96	32500000	26800000	2	F2:67321	InGel_sample_2_20211227.raw	15	10	5	1275	1297			PEAKS DB
3	10	P01023	K.SSSNEEVM(+15.99)FLTVQVK.G	Y	42.58	1712.83	15	2.6	857.424	2	44.76	0		1	F1:53762	InGel_sample_1_20211227.raw	0	0	0	94	108	Oxidation (M)	M8:Oxidation (M):1000.00	PEAKS DB
3	10	P01023	R.LLLQQVSLPELPGEYSMK.V	Y	41.52	2044.09	18	1.2	1023.05	2	55.6	877000	442000	1	F1:69114	InGel_sample_1_20211227.raw	3	2	1	1298	1315			PEAKS DB
3	10	P01023	K.LSFYYLIM(+15.99)AK.G	Y	41.44	1263.66	10	0.6	632.836	2	52.69	523000	599000	2	F2:66762	InGel_sample_2_20211227.raw	2	1	1	493	502	Oxidation (M)	M8:Oxidation (M):1000.00	PEAKS DB
3	10	P01023	R.HNVYINGITYTPVSSTNEKDMYSFLEDMGLK.A	Y	41.36	3565.67	31	1	892.427	4	56.02	402000		1	F1:69804	InGel_sample_1_20211227.raw	1	1	0	646	676			PEAKS DB
3	10	P01023	R.VVSMDENFHPLNELIPLVYIQDPK.G	Y	38.03	2809.44	24	0.8	937.487	3	57.23		269000	2	F2:73241	InGel_sample_2_20211227.raw	1	0	1	148	171			PEAKS DB
3	10	P01023	R.NQGNTWLTAFVLK.T	Y	37.09	1490.79	13	2.2	746.403	2	55.34		143000	2	F2:70549	InGel_sample_2_20211227.raw	1	0	1	1035	1047			PEAKS DB
3	10	P01023	K.LPPNVVEESAR.A	Y	35.27	1209.64	11	0.1	605.825	2	28.83	530000		1	F1:31049	InGel_sample_1_20211227.raw	1	1	0	935	945			PEAKS DB
3	10	P01023	R.NALFC(+57.02)LESAWK.T	Y	34.53	1337.64	11	2.7	669.831	2	52.23		444000	2	F2:66248	InGel_sample_2_20211227.raw	1	0	1	1123	1133	Carbamidomethylation	C5:Carbamidomethylation:1000.00	PEAKS DB
3	10	P01023	R.GEAFTLK.A	Y	32.37	764.407	7	-0.6	383.21	2	26.86	901000		1	F1:28770	InGel_sample_1_20211227.raw	1	1	0	805	811			PEAKS DB
3	10	P01023	K.QFSFPLSSEPFQGSYK.V	Y	29.36	1847.87	16	0.4	924.944	2	52.02		461000	2	F2:65900	InGel_sample_2_20211227.raw	1	0	1	189	204			PEAKS DB
3	10	P01023	K.VYDYYETDEFAIAEYNAPC(+57.02)SK.D	Y	29.32	2547.08	21	2.5	850.036	3	52.06		518000	2	F2:66014	InGel_sample_2_20211227.raw	1	0	1	1449	1469	Carbamidomethylation	C19:Carbamidomethylation:1000.00	PEAKS DB
3	10	P01023	K.DRSPC(+57.02)YGYQWVSEEHEEAHHTAYLVFSPSK.S	Y	28.56	3608.61	30	3.8	722.731	5	43.35	0		1	F1:51733	InGel_sample_1_20211227.raw	0	0	0	427	456	Carbamidomethylation	C5:Carbamidomethylation:1000.00	PEAKS DB
3	10	P01023	K.VTGEGC(+57.02)VYLQTSLKYNILPEKEEFPFALGVQTLPQTC(+57.02)DEPKAHTSFQISLSVSYTGSR.S	Y	28.46	6520.22	58	4.3	1087.72	6	57.39	0		1	F1:71737	InGel_sample_1_20211227.raw	0	0	0	1316	1373	Carbamidomethylation	C6:Carbamidomethylation:1000.00;C37:Carbamidomethylation:1000.00	PEAKS DB
18	19	Q00839	K.AEGGGGGGRPGAPAAGDGK.T	Y	70.22	1537.72	19	0.3	513.582	3	9.7	1150000	277000	1	F1:5233	InGel_sample_1_20211227.raw	2	1	1	216	234			PEAKS DB
18	19	Q00839	R.NFILDQTNVSAAAQR.R	Y	67.06	1646.84	15	1.1	824.427	2	42.17	15500000	3310000	1	F1:50057	InGel_sample_1_20211227.raw	3	2	1	576	590			PEAKS DB
18	19	Q00839	K.KDC(+57.02)EVVMMIGLPGAGK.T	Y	59.17	1703.84	16	1.5	568.955	3	44.85	884000	256000	1	F1:53836	InGel_sample_1_20211227.raw	2	1	1	495	510	Carbamidomethylation	C3:Carbamidomethylation:1000.00	PEAKS DB
18	19	Q00839	K.SSGPTSLFAVTVAPPGAR.Q	Y	58.44	1713.9	18	0.6	857.96	2	48.04	13600000	3720000	1	F1:58839	InGel_sample_1_20211227.raw	3	2	1	187	204			PEAKS DB
18	19	Q00839	K.AEGGGGGGRPGAPAAGDGKTEQK.G	Y	57.38	2023.97	23	1.3	507	4	9.56	328000		1	F1:5036	InGel_sample_1_20211227.raw	1	1	0	216	238			PEAKS DB
18	19	Q00839	K.NGQDLGVAFK.I	Y	57.11	1047.53	10	0.6	524.775	2	33.31	30600000	7170000	1	F1:37041	InGel_sample_1_20211227.raw	2	1	1	424	433			PEAKS DB
18	19	Q00839	K.YNILGTNTIM(+15.99)DK.M	Y	57.07	1397.69	12	5.7	699.854	2	39.38	30000000	5700000	1	F1:45405	InGel_sample_1_20211227.raw	2	1	1	525	536	Oxidation (M)	M10:Oxidation (M):1000.00	PEAKS DB
18	19	Q00839	K.YNILGTNTIMDK.M	Y	54.51	1381.69	12	0.7	691.853	2	44.44	49200000	13700000	1	F1:53107	InGel_sample_1_20211227.raw	2	1	1	525	536			PEAKS DB
18	19	Q00839	R.GYFEYIEENK.Y	Y	52.24	1290.58	10	0.1	646.296	2	43.89	12400000	0	2	F2:54163	InGel_sample_2_20211227.raw	1	1	0	256	265			PEAKS DB
18	19	Q00839	R.GYFEYIEENKYSR.A	Y	52.09	1696.77	13	2	566.6	3	41.4	2680000	0	1	F1:48815	InGel_sample_1_20211227.raw	1	1	0	256	268			PEAKS DB
18	19	Q00839	K.TC(+57.02)NC(+57.02)ETEDYGEK.F	Y	52.02	1504.54	12	0.9	753.28	2	17.68	535000		1	F1:16141	InGel_sample_1_20211227.raw	1	1	0	388	399	Carbamidomethylation	C2:Carbamidomethylation:1000.00;C4:Carbamidomethylation:1000.00	PEAKS DB
18	19	Q00839	K.VSELKEELKK.R	Y	49.86	1201.69	10	1.6	401.572	3	13.58	12100000	3400000	1	F1:10061	InGel_sample_1_20211227.raw	2	1	1	13	22			PEAKS DB
18	19	Q00839	K.DIDIHEVR.I	Y	48.6	995.504	8	1.1	498.76	2	25.47	25500000	9680000	1	F1:26854	InGel_sample_1_20211227.raw	2	1	1	353	360			PEAKS DB
18	19	Q00839	K.LLEQYKEESKK.A	Y	47.06	1393.75	11	1	465.589	3	15.21	16900000	4360000	1	F1:12726	InGel_sample_1_20211227.raw	2	1	1	665	675			PEAKS DB
18	19	Q00839	K.VSELKEELK.K	Y	45.69	1073.6	9	1	537.806	2	18.77		1070000	2	F2:19550	InGel_sample_2_20211227.raw	1	0	1	13	21			PEAKS DB
18	19	Q00839	K.MMVAGFK.K	Y	44.56	782.382	7	0.4	392.198	2	31.17	29600000	7730000	1	F1:33723	InGel_sample_1_20211227.raw	2	1	1	537	543			PEAKS DB
18	19	Q00839	K.LLEQYKEESK.K	Y	43.93	1265.65	10	1.1	422.891	3	19.54	12300000	2830000	1	F1:18751	InGel_sample_1_20211227.raw	2	1	1	665	674			PEAKS DB
18	19	Q00839	K.MC(+57.02)LFAGFQR.K	Y	43.89	1128.52	9	0.8	565.268	2	47.22	2880000	700000	1	F1:57466	InGel_sample_1_20211227.raw	2	1	1	593	601	Carbamidomethylation	C2:Carbamidomethylation:1000.00	PEAKS DB
18	19	Q00839	K.MMVAGFKK.Q	Y	42.98	910.477	8	0.9	456.246	2	19.87	0		1	F1:19308	InGel_sample_1_20211227.raw	0	0	0	537	544			PEAKS DB
18	19	Q00839	K.LNTLLQR.A	Y	42.7	856.513	7	1.1	429.264	2	27.19	1850000000	15900000	1	F1:29222	InGel_sample_1_20211227.raw	2	1	1	552	558			PEAKS DB
18	19	Q00839	L.PEHAVLK.M	Y	40.25	792.449	7	2.8	397.233	2	24.42	2980000		1	F1:25256	InGel_sample_1_20211227.raw	1	1	0	629	635			PEAKS DB
18	19	Q00839	K.M(+15.99)C(+57.02)LFAGFQR.K	Y	38.95	1144.52	9	2.2	573.266	2	42.49	1860000		1	F1:50527	InGel_sample_1_20211227.raw	1	1	0	593	601	Oxidation (M); Carbamidomethylation	M1:Oxidation (M):1000.00;C2:Carbamidomethylation:1000.00	PEAKS DB
18	19	Q00839	K.AVVVC(+57.02)PKDEDYK.Q	Y	37.91	1421.69	12	0.8	474.903	3	21.47	0		1	F1:21612	InGel_sample_1_20211227.raw	0	0	0	603	614	Carbamidomethylation	C5:Carbamidomethylation:1000.00	PEAKS DB
18	19	Q00839	K.DLPEHAVLK.M	Y	37.9	1020.56	9	0.8	511.288	2	24.8	44800000	13600000	2	F2:27229	InGel_sample_2_20211227.raw	2	1	1	627	635			PEAKS DB
18	19	Q00839	R.KMC(+57.02)LFAGFQR.K	Y	37.3	1256.62	10	0.6	419.88	3	39.35	456000		1	F1:45884	InGel_sample_1_20211227.raw	1	1	0	592	601	Carbamidomethylation	C3:Carbamidomethylation:1000.00	PEAKS DB
18	19	Q00839	K.KAEGGGGGGRPGAPAAGDGKTEQK.G	Y	37.09	2152.06	24	1.5	539.024	4	9.45	302000		1	F1:4843	InGel_sample_1_20211227.raw	1	1	0	215	238			PEAKS DB
18	19	Q00839	K.FIEIAAR.K	Y	33.49	818.465	7	-14.3	410.234	2	30.77	12500000	13800000	1	F1:33808	InGel_sample_1_20211227.raw	2	1	1	566	572			PEAKS DB
18	19	Q00839	K.VTEKIPVR.H	Y	33.37	940.571	8	1.3	471.293	2	16.19	1780000	0	1	F1:13703	InGel_sample_1_20211227.raw	1	1	0	340	347			PEAKS DB
18	19	Q00839	K.GKVC(+57.02)FEMK.V	Y	32.85	997.472	8	1.8	499.744	2	19.97		0	2	F2:21178	InGel_sample_2_20211227.raw	0	0	0	332	339	Carbamidomethylation	C4:Carbamidomethylation:1000.00	PEAKS DB
18	19	Q00839	M.S(+42.01)SS(+79.97)PVNVKK.L	Y	31.09	1066.51	9	1.1	534.261	2	18.11	10700000		1	F1:16638	InGel_sample_1_20211227.raw	1	1	0	2	10	Acetylation (N-term); Phosphorylation (STY)	S1:Acetylation (N-term):1000.00;S3:Phosphorylation (STY):24.44	PEAKS DB
18	19	Q00839	M.IGLPGAGK.T	Y	30.45	711.428	8	-2.5	356.72	2	24.06	520000		1	F1:24916	InGel_sample_1_20211227.raw	1	1	0	503	510			PEAKS DB
18	19	Q00839	M.S(+42.01)SSPVNVKK.L	Y	30.15	986.54	9	0.4	494.277	2	15.05	2710000		1	F1:12185	InGel_sample_1_20211227.raw	1	1	0	2	10	Acetylation (N-term)	S1:Acetylation (N-term):1000.00	PEAKS DB
19	18	Q04695	R.C(+57.02)EMEQQNQEYK.I	N	69.99	1485.59	11	1.1	743.801	2	18.5	8190000	5400000	1	F1:17232	InGel_sample_1_20211227.raw	2	1	1	358	368	Carbamidomethylation	C1:Carbamidomethylation:1000.00	PEAKS DB
19	18	Q04695	K.ASLEGNLAETENR.Y	Y	66.94	1402.67	13	1.4	702.343	2	30.88	3000000	2320000	1	F1:33433	InGel_sample_1_20211227.raw	2	1	1	322	334			PEAKS DB
19	18	Q04695	R.EVATNSELVQSGK.S	N	66.23	1360.68	13	1	681.35	2	22.43	75600000	58900000	2	F2:24503	InGel_sample_2_20211227.raw	2	1	1	285	297			PEAKS DB
19	18	Q04695	K.NHEEEMNALR.G	N	62.03	1241.55	10	-0.2	621.78	2	18.46	9920000		1	F1:17112	InGel_sample_1_20211227.raw	1	1	0	221	230			PEAKS DB
19	18	Q04695	K.TRLEQEIATYR.R	N	59.39	1378.72	11	1.7	460.582	3	33.77	23200000	8780000	2	F2:39322	InGel_sample_2_20211227.raw	3	2	1	375	385			PEAKS DB
19	18	Q04695	R.TKFETEQALR.L	N	54.85	1221.64	10	0.7	408.219	3	19.72	9420000	0	1	F1:19093	InGel_sample_1_20211227.raw	1	1	0	171	180			PEAKS DB
19	18	Q04695	R.LASYLDKVR.A	N	54.23	1063.6	9	0.3	355.542	3	26.9	22600000	23600000	1	F1:28752	InGel_sample_1_20211227.raw	2	1	1	95	103			PEAKS DB
19	18	Q04695	R.VLDELTLAR.A	N	54.22	1028.59	9	0.5	515.301	2	40.06	87000000	73000000	1	F1:46793	InGel_sample_1_20211227.raw	2	1	1	193	201			PEAKS DB
19	18	Q04695	R.LEQEIATYR.R	N	53.7	1121.57	9	1.5	561.794	2	28.97	28100000	17900000	1	F1:31083	InGel_sample_1_20211227.raw	2	1	1	377	385			PEAKS DB
19	18	Q04695	R.LSGGLGAGSC(+57.02)R.L	Y	53.38	1033.5	11	0.4	517.756	2	18.16	3330000	3910000	1	F1:16782	InGel_sample_1_20211227.raw	2	1	1	31	41	Carbamidomethylation	C10:Carbamidomethylation:1000.00	PEAKS DB
19	18	Q04695	K.KNHEEEMNALR.G	N	51.68	1369.64	11	0.3	457.554	3	14.18	1420000	1010000	2	F2:12667	InGel_sample_2_20211227.raw	2	1	1	220	230			PEAKS DB
19	18	Q04695	R.RVLDELTLAR.A	N	48.74	1184.69	10	0.8	395.904	3	36.16	903000	404000	1	F1:41203	InGel_sample_1_20211227.raw	2	1	1	192	201			PEAKS DB
19	18	Q04695	R.ALEEANTELEVK.I	Y	47.14	1344.68	12	-1.4	673.345	2	32.98	1870000	2170000	2	F2:38074	InGel_sample_2_20211227.raw	2	1	1	104	115			PEAKS DB
19	18	Q04695	R.EVAT(+79.97)NSELVQSGK.S	N	46.46	1440.65	13	-4.6	721.329	2	32.28	984000	460000	1	F1:35490	InGel_sample_1_20211227.raw	2	1	1	285	297	Phosphorylation (STY)	T4:Phosphorylation (STY):13.45	PEAKS DB
19	18	Q04695	R.LAADDFR.T	N	46	806.392	7	1.3	807.401	1	27.47	984000000	764000000	1	F1:29336	InGel_sample_1_20211227.raw	4	2	2	164	170			PEAKS DB
19	18	Q04695	R.TIEELQNK.I	Y	44.87	973.508	8	0.7	487.762	2	19.41	4170000		1	F1:18673	InGel_sample_1_20211227.raw	1	1	0	137	144			PEAKS DB
19	18	Q04695	R.LLEGEDAHLTQYK.K	Y	44.77	1515.76	13	1.5	506.26	3	32.25	3260000	2210000	1	F1:35420	InGel_sample_1_20211227.raw	3	2	1	387	399			PEAKS DB
19	18	Q04695	R.TIVEEVQDGK.V	Y	43.63	1116.57	10	1.1	559.291	2	28.11	0	915000	2	F2:31745	InGel_sample_2_20211227.raw	1	0	1	410	419			PEAKS DB
19	18	Q04695	R.LASYLDK.V	N	41.74	808.433	7	0.6	405.224	2	23.36	736000000	645000000	1	F1:24421	InGel_sample_1_20211227.raw	6	3	3	95	101			PEAKS DB
19	18	Q04695	K.DAEDWFFSK.T	Y	37.35	1143.49	9	0.8	572.751	2	53.72	301000	124000	1	F1:66429	InGel_sample_1_20211227.raw	2	1	1	270	278			PEAKS DB
19	18	Q04695	K.SEISELRR.T	N	37.15	988.53	8	-0.5	495.272	2	18.16	6880000		1	F1:16713	InGel_sample_1_20211227.raw	1	1	0	298	305			PEAKS DB
19	18	Q04695	R.DYSQYYR.T	Y	36.33	993.419	7	2.3	497.718	2	33.95	2460000		1	F1:37831	InGel_sample_1_20211227.raw	1	1	0	130	136			PEAKS DB
19	18	Q04695	R.LAS(+79.97)YLDKVR.A	N	33.5	1143.57	9	-7	572.788	2	36.87	7480000		1	F1:42111	InGel_sample_1_20211227.raw	1	1	0	95	103	Phosphorylation (STY)	S3:Phosphorylation (STY):17.01	PEAKS DB
19	18	Q04695	R.ILNEMRDQYEK.M	N	32.43	1437.69	11	1.8	719.855	2	26.75	828000		1	F1:28544	InGel_sample_1_20211227.raw	1	1	0	252	262			PEAKS DB
19	18	Q04695	R.QFTSSSSIK.G	Y	31.28	983.492	9	0.7	492.754	2	17.78	0	1150000	1	F1:16196	InGel_sample_1_20211227.raw	1	0	1	7	15			PEAKS DB
19	18	Q04695	K.SEISELR.R	N	29.21	832.429	7	0.3	417.222	2	22.91	6190000		1	F1:23333	InGel_sample_1_20211227.raw	1	1	0	298	304			PEAKS DB
19	18	Q04695	R.ILNEM(+15.99)RDQYEK.M	N	28.84	1453.69	11	2.7	485.571	3	18.01		1580000	2	F2:18377	InGel_sample_2_20211227.raw	1	0	1	252	262	Oxidation (M)	M5:Oxidation (M):1000.00	PEAKS DB
21	25	Q7Z794	R.FLEQQNQVLQTK.W	N	73.78	1474.78	12	1	738.397	2	34.22	1690000000	1600000000	1	F1:38041	InGel_sample_1_20211227.raw	4	2	2	184	195			PEAKS DB
21	25	Q7Z794	R.STSGFC(+57.02)QGGGVGGFGGGR.G	Y	72.49	1643.71	18	1.2	822.864	2	35.77	399000	370000	1	F1:40615	InGel_sample_1_20211227.raw	2	1	1	78	95	Carbamidomethylation	C6:Carbamidomethylation:1000.00	PEAKS DB
21	25	Q7Z794	S.KYEDEINKR.T	N	58.26	1193.6	9	-0.7	398.875	3	12.64	26100000	13000000	2	F2:10463	InGel_sample_2_20211227.raw	2	1	1	253	261			PEAKS DB
21	25	Q7Z794	R.SKDEAEALYQTK.Y	Y	57.56	1381.67	12	-2.1	691.842	2	21.93	0	1030000	2	F2:23966	InGel_sample_2_20211227.raw	1	0	1	349	360			PEAKS DB
21	25	Q7Z794	K.FASFIDKVR.F	N	52.07	1081.59	9	1.7	361.539	3	34.47	5570000	7120000	2	F2:40368	InGel_sample_2_20211227.raw	4	2	2	175	183			PEAKS DB
21	25	Q7Z794	R.VDTLTGEVNFLK.Y	Y	51.76	1334.71	12	1.3	668.362	2	47.02	775000	1060000	2	F2:58833	InGel_sample_2_20211227.raw	2	1	1	289	300			PEAKS DB
21	25	Q7Z794	K.YQELQITAGR.H	Y	44.87	1177.61	10	-5.4	589.809	2	33.35	0	0	2	F2:38641	InGel_sample_2_20211227.raw	0	0	0	361	370			PEAKS DB
21	25	Q7Z794	R.QVDLLSAEQMR.Q	Y	44.51	1288.64	11	0.5	645.33	2	40.95	811000		1	F1:48288	InGel_sample_1_20211227.raw	1	1	0	225	235			PEAKS DB
21	25	Q7Z794	R.LQAEISNVKK.Q	Y	44.18	1128.65	10	0.6	377.224	3	16.13	1300000	631000	1	F1:13858	InGel_sample_1_20211227.raw	2	1	1	392	401			PEAKS DB
21	25	Q7Z794	R.SMQDVVEDYK.S	Y	43.95	1212.53	10	0.5	607.274	2	37.9	0	0	1	F1:43777	InGel_sample_1_20211227.raw	0	0	0	242	251			PEAKS DB
21	25	Q7Z794	K.FASFIDK.V	N	42.49	826.423	7	2.7	414.22	2	34.7	242000000	210000000	1	F1:38811	InGel_sample_1_20211227.raw	6	3	3	175	181			PEAKS DB
21	25	Q7Z794	R.EQIMVLNNK.F	Y	42.46	1087.57	9	1.9	544.793	2	30.97	2720000	2980000	1	F1:33507	InGel_sample_1_20211227.raw	2	1	1	166	174			PEAKS DB
21	25	Q7Z794	K.YEDEINKR.T	N	42.13	1065.51	8	2.3	356.178	3	13.14	11000000	0	2	F2:11254	InGel_sample_2_20211227.raw	1	1	0	254	261			PEAKS DB
21	25	Q7Z794	R.DYQAMLGVK.L	Y	40.71	1023.51	9	1.3	512.761	2	40.67	1360000	756000	2	F2:49455	InGel_sample_2_20211227.raw	2	1	1	448	456			PEAKS DB
21	25	Q7Z794	R.TGSENDFVVLKK.D	Y	39.39	1335.7	12	-0.3	668.859	2	28.09	4980000		1	F1:30166	InGel_sample_1_20211227.raw	2	2	0	262	273			PEAKS DB
21	25	Q7Z794	K.DVDAAYVSK.V	Y	38.68	966.466	9	-2.7	484.239	2	23.57	4090000	3620000	1	F1:24168	InGel_sample_1_20211227.raw	2	1	1	274	282			PEAKS DB
21	25	Q7Z794	K.LQDLEEALQQSK.E	Y	38.68	1400.71	12	-18.3	701.352	2	41.19	14200000		1	F1:48830	InGel_sample_1_20211227.raw	1	1	0	428	439			PEAKS DB
21	25	Q7Z794	K.YEDEINK.R	N	36.03	909.408	7	1	455.712	2	16.88	892000	973000	1	F1:14840	InGel_sample_1_20211227.raw	2	1	1	254	260			PEAKS DB
21	25	Q7Z794	A.SFIDKVRFLEQQNQVLQTK.W	N	35.83	2320.25	19	-17.1	774.412	3	34.66	0		1	F1:38933	InGel_sample_1_20211227.raw	0	0	0	177	195			PEAKS DB
21	25	Q7Z794	R.TGSENDFVVLK.K	Y	35.51	1207.61	11	4.9	604.814	2	37.85		5390000	2	F2:45064	InGel_sample_2_20211227.raw	1	0	1	262	272			PEAKS DB
21	25	Q7Z794	L.EQQNQVLQTK.W	N	32.36	1214.63	10	-10.7	608.313	2	34.07		0	2	F2:39714	InGel_sample_2_20211227.raw	0	0	0	186	195			PEAKS DB
21	25	Q7Z794	R.FLEQQNQVLQT(+79.97)K.W	N	32.35	1554.74	12	-3.9	778.376	2	40.73		2760000	2	F2:49484	InGel_sample_2_20211227.raw	1	0	1	184	195	Phosphorylation (STY)	T11:Phosphorylation (STY):1000.00	PEAKS DB
21	25	Q7Z794	S.KYEDEINK.R	N	31.73	1037.5	8	1	519.759	2	13.4	280000		1	F1:9936	InGel_sample_1_20211227.raw	1	1	0	253	260			PEAKS DB
21	25	Q7Z794	R.QLLEGEESR.M	Y	30.17	1059.52	9	0.2	530.767	2	22.08		2260000	2	F2:24076	InGel_sample_2_20211227.raw	1	0	1	468	476			PEAKS DB
21	25	Q7Z794	K.FAS(+79.97)FIDKVR.F	N	29.83	1161.56	9	-6.2	581.783	2	42.95	875000		1	F1:51152	InGel_sample_1_20211227.raw	1	1	0	175	183	Phosphorylation (STY)	S3:Phosphorylation (STY):1000.00	PEAKS DB
22	24	Q86UE4	K.NKGDSHLNVQVSNFK.S	Y	73.63	1685.85	15	-1.1	562.956	3	23.77	4970000	2250000	1	F1:24585	InGel_sample_1_20211227.raw	2	1	1	247	261			PEAKS DB
22	24	Q86UE4	K.SQEPIPDDQKVS(+79.97)DDDKEKGEGALPTGK.S	Y	67.16	2962.34	27	0.3	741.594	4	28.79	19700000	16000000	1	F1:30824	InGel_sample_1_20211227.raw	4	2	2	415	441	Phosphorylation (STY)	S12:Phosphorylation (STY):55.94	PEAKS DB
22	24	Q86UE4	K.TLPPATSTEPSVILSK.S	Y	65.27	1639.9	16	0.7	820.96	2	38.7	61300000	59100000	1	F1:44956	InGel_sample_1_20211227.raw	4	2	2	511	526			PEAKS DB
22	24	Q86UE4	K.QGEDNSTAQDTEELEK.E	Y	63.51	1792.76	16	0.6	897.388	2	25.33	9870000	7030000	2	F2:28140	InGel_sample_2_20211227.raw	2	1	1	452	467			PEAKS DB
22	24	Q86UE4	K.TISTSDPAEVLVK.N	Y	59.4	1358.73	13	0.1	680.372	2	38.65	73900000	56200000	1	F1:45089	InGel_sample_1_20211227.raw	2	1	1	492	504			PEAKS DB
22	24	Q86UE4	R.KREEAAAVPAAAPDDLALLK.N	Y	58.26	2048.13	20	2.8	683.718	3	38.09	17200000	5910000	2	F2:45558	InGel_sample_2_20211227.raw	4	2	2	88	107			PEAKS DB
22	24	Q86UE4	K.Q(-17.03)GEDNSTAQDTEELEK.E	Y	56.81	1775.73	16	0.2	888.874	2	35.33		0	2	F2:41564	InGel_sample_2_20211227.raw	0	0	0	452	467	Pyro-glu from Q	Q1:Pyro-glu from Q:1000.00	PEAKS DB
22	24	Q86UE4	K.SSSQVPPILQETDKSK.S	Y	55.37	1742.9	16	1.5	581.976	3	31.64		5890000	2	F2:36517	InGel_sample_2_20211227.raw	1	0	1	532	547			PEAKS DB
22	24	Q86UE4	K.LSSQISAGEEK.W	Y	54.55	1147.57	11	0.5	574.794	2	18.68	26400000	15100000	1	F1:17408	InGel_sample_1_20211227.raw	2	1	1	293	303			PEAKS DB
22	24	Q86UE4	K.GDSHLNVQVSNFK.S	Y	49.43	1443.71	13	-1.6	722.861	2	30.28	3330000		1	F1:32792	InGel_sample_1_20211227.raw	2	2	0	249	261			PEAKS DB
22	24	Q86UE4	K.KQGEDNSTAQDTEELEK.E	Y	46.71	1920.85	17	2	641.293	3	18.72	631000	0	1	F1:17565	InGel_sample_1_20211227.raw	1	1	0	451	467			PEAKS DB
22	24	Q86UE4	R.EDLPVNTSK.T	Y	45.94	1001.5	9	0.1	501.759	2	20.62	20000000	17500000	1	F1:20731	InGel_sample_1_20211227.raw	2	1	1	471	479			PEAKS DB
22	24	Q86UE4	R.EEAAAVPAAAPDDLALLK.N	Y	44.43	1763.93	18	1.9	882.974	2	47.82	11000000	6800000	1	F1:58017	InGel_sample_1_20211227.raw	2	1	1	90	107			PEAKS DB
22	24	Q86UE4	R.TVEVAEGEAVR.T	Y	43.1	1158.59	11	1.5	580.302	2	23.26	44200000	24300000	1	F1:23743	InGel_sample_1_20211227.raw	2	1	1	132	142			PEAKS DB
22	24	Q86UE4	K.GEGALPTGK.S	Y	41.44	828.434	9	2.3	415.225	2	15.64	2060000	1320000	1	F1:13382	InGel_sample_1_20211227.raw	2	1	1	433	441			PEAKS DB
22	24	Q86UE4	K.Q(-17.03)PPEIDKK.N	Y	38.79	936.492	8	1.7	469.254	2	19.31	3700000	1890000	2	F2:20143	InGel_sample_2_20211227.raw	2	1	1	151	158	Pyro-glu from Q	Q1:Pyro-glu from Q:1000.00	PEAKS DB
22	24	Q86UE4	K.EIREDLPVNTSK.T	Y	38.27	1399.73	12	1.5	467.585	3	25.57	14500000	9520000	2	F2:28399	InGel_sample_2_20211227.raw	3	2	1	468	479			PEAKS DB
22	24	Q86UE4	K.T(+79.97)ISTSDPAEVLVK.N	Y	35.86	1438.7	13	-5	720.351	2	46.69	2160000	2820000	1	F1:56423	InGel_sample_1_20211227.raw	3	1	2	492	504	Phosphorylation (STY)	T1:Phosphorylation (STY):0.00	PEAKS DB
14	21	P68032	K.SYELPDGQVITIGNER.F	N	72.3	1789.88	16	-0.2	895.949	2	49.61	24800000	11100000	1	F1:60817	InGel_sample_1_20211227.raw	4	2	2	241	256			PEAKS DB
14	21	P68032	R.HQGVMVGMGQK.D	N	68.03	1170.56	11	0.7	586.29	2	17.48	242000000	141000000	1	F1:15489	InGel_sample_1_20211227.raw	4	2	2	42	52			PEAKS DB
14	21	P68032	R.AVFPSIVGRPR.H	N	63.2	1197.7	11	1.4	400.24	3	34.23	308000000	149000000	1	F1:38033	InGel_sample_1_20211227.raw	4	2	2	31	41			PEAKS DB
14	21	P68032	K.IWHHTFYNELR.V	N	62.93	1514.74	11	1.3	505.922	3	30.86	76200000	21800000	1	F1:33265	InGel_sample_1_20211227.raw	5	3	2	87	97			PEAKS DB
14	21	P68032	R.HQGVM(+15.99)VGMGQK.D	N	60.8	1186.56	11	0.8	396.527	3	13.24	17900000	8170000	2	F2:11336	InGel_sample_2_20211227.raw	2	1	1	42	52	Oxidation (M)	M5:Oxidation (M):77.24	PEAKS DB
14	21	P68032	K.EITALAPSTMK.I	N	58.94	1160.61	11	1.1	581.313	2	34	387000000	201000000	1	F1:37681	InGel_sample_1_20211227.raw	5	4	1	318	328			PEAKS DB
14	21	P68032	K.DSYVGDEAQSK.R	N	56.17	1197.51	11	1.3	599.765	2	19.5	92800000	42300000	1	F1:18548	InGel_sample_1_20211227.raw	2	1	1	53	63			PEAKS DB
14	21	P68032	K.DSYVGDEAQSKR.G	N	53.64	1353.62	12	2.3	452.214	3	16.18	27200000	12100000	2	F2:15623	InGel_sample_2_20211227.raw	4	2	2	53	64			PEAKS DB
14	21	P68032	K.EITALAPSTM(+15.99)K.I	N	53.02	1176.61	11	0.9	589.311	2	26.78	56800000	25100000	1	F1:28803	InGel_sample_1_20211227.raw	2	1	1	318	328	Oxidation (M)	M10:Oxidation (M):1000.00	PEAKS DB
14	21	P68032	K.AGFAGDDAPR.A	N	52.54	975.441	10	1.4	488.728	2	20.89	420000000	170000000	2	F2:22486	InGel_sample_2_20211227.raw	4	2	2	21	30			PEAKS DB
14	21	P68032	K.EIT(+79.97)ALAPSTMK.I	N	48.26	1240.58	11	-6.3	621.292	2	42.75	49100000	30000000	1	F1:50761	InGel_sample_1_20211227.raw	8	3	5	318	328	Phosphorylation (STY)	T3:Phosphorylation (STY):56.99	PEAKS DB
14	21	P68032	R.DLTDYLMK.I	N	47.64	997.479	8	1.3	998.487	1	49.95	468000000	180000000	2	F2:62856	InGel_sample_2_20211227.raw	9	4	5	186	193			PEAKS DB
14	21	P68032	K.YPIEHGIITNWDDMEK.I	Y	44.67	1959.9	16	1.8	654.31	3	43.94	3360000		1	F1:52419	InGel_sample_1_20211227.raw	1	1	0	71	86			PEAKS DB
14	21	P68032	K.YPIEHGIITNWDDM(+15.99)EK.I	Y	39.92	1975.9	16	0.8	659.641	3	39.91	8780000		1	F1:46574	InGel_sample_1_20211227.raw	1	1	0	71	86	Oxidation (M)	M14:Oxidation (M):1000.00	PEAKS DB
14	21	P68032	R.DLTDYLM(+15.99)K.I	N	39.24	1013.47	8	1.1	507.745	2	44.11	69000000		1	F1:52671	InGel_sample_1_20211227.raw	1	1	0	186	193	Oxidation (M)	M7:Oxidation (M):1000.00	PEAKS DB
14	21	P68032	R.AVFPSIVGR.P	N	39.2	944.544	9	1.3	473.28	2	40.54	241000000	116000000	1	F1:47625	InGel_sample_1_20211227.raw	2	1	1	31	39			PEAKS DB
14	21	P68032	K.IWHHT(+79.97)FYNELR.V	N	36.96	1594.71	11	-2.6	532.575	3	36.26	324000		1	F1:41356	InGel_sample_1_20211227.raw	1	1	0	87	97	Phosphorylation (STY)	T5:Phosphorylation (STY):9.40	PEAKS DB
14	21	P68032	K.QEYDEAGPSIVHR.K	Y	36.1	1499.7	13	-0.9	500.907	3	27.07	0		1	F1:29097	InGel_sample_1_20211227.raw	0	0	0	362	374			PEAKS DB
14	21	P68032	K.DS(+79.97)YVGDEAQSKR.G	N	34.4	1433.58	12	-5.6	717.794	2	20.55	3020000		1	F1:20317	InGel_sample_1_20211227.raw	1	1	0	53	64	Phosphorylation (STY)	S2:Phosphorylation (STY):14.02	PEAKS DB
14	21	P68032	R.DLT(+79.97)DYLMK.I	N	33.85	1077.45	8	-8.6	539.725	2	56.25	1710000		1	F1:70032	InGel_sample_1_20211227.raw	1	1	0	186	193	Phosphorylation (STY)	T3:Phosphorylation (STY):22.85	PEAKS DB
14	21	P68032	K.IIAPPER.K	N	33.85	794.465	7	0.8	398.24	2	19.82	392000000		1	F1:19107	InGel_sample_1_20211227.raw	1	1	0	331	337			PEAKS DB
14	21	P68032	K.EIT(+79.97)ALAPSTM(+15.99)K.I	N	33.36	1256.57	11	-6.8	629.289	2	36.12	1550000	0	1	F1:41069	InGel_sample_1_20211227.raw	2	2	0	318	328	Phosphorylation (STY); Oxidation (M)	T3:Phosphorylation (STY):39.44;M10:Oxidation (M):1000.00	PEAKS DB
14	21	P68032	K.IIAPPERK.Y	N	30.13	922.56	8	2.3	462.288	2	13.36	15800000	13500000	1	F1:9911	InGel_sample_1_20211227.raw	2	1	1	331	338			PEAKS DB
14	21	P68032	F.PSIVGRPR.H	N	29.14	880.524	8	2.8	441.271	2	34.23	12300000		1	F1:37792	InGel_sample_1_20211227.raw	1	1	0	34	41			PEAKS DB
14	22	P68133	K.SYELPDGQVITIGNER.F	N	72.3	1789.88	16	-0.2	895.949	2	49.61	24800000	11100000	1	F1:60817	InGel_sample_1_20211227.raw	4	2	2	241	256			PEAKS DB
14	22	P68133	R.HQGVMVGMGQK.D	N	68.03	1170.56	11	0.7	586.29	2	17.48	242000000	141000000	1	F1:15489	InGel_sample_1_20211227.raw	4	2	2	42	52			PEAKS DB
14	22	P68133	R.AVFPSIVGRPR.H	N	63.2	1197.7	11	1.4	400.24	3	34.23	308000000	149000000	1	F1:38033	InGel_sample_1_20211227.raw	4	2	2	31	41			PEAKS DB
14	22	P68133	K.IWHHTFYNELR.V	N	62.93	1514.74	11	1.3	505.922	3	30.86	76200000	21800000	1	F1:33265	InGel_sample_1_20211227.raw	5	3	2	87	97			PEAKS DB
14	22	P68133	R.HQGVM(+15.99)VGMGQK.D	N	60.8	1186.56	11	0.8	396.527	3	13.24	17900000	8170000	2	F2:11336	InGel_sample_2_20211227.raw	2	1	1	42	52	Oxidation (M)	M5:Oxidation (M):77.24	PEAKS DB
14	22	P68133	K.EITALAPSTMK.I	N	58.94	1160.61	11	1.1	581.313	2	34	387000000	201000000	1	F1:37681	InGel_sample_1_20211227.raw	5	4	1	318	328			PEAKS DB
14	22	P68133	K.DSYVGDEAQSK.R	N	56.17	1197.51	11	1.3	599.765	2	19.5	92800000	42300000	1	F1:18548	InGel_sample_1_20211227.raw	2	1	1	53	63			PEAKS DB
14	22	P68133	K.DSYVGDEAQSKR.G	N	53.64	1353.62	12	2.3	452.214	3	16.18	27200000	12100000	2	F2:15623	InGel_sample_2_20211227.raw	4	2	2	53	64			PEAKS DB
14	22	P68133	K.EITALAPSTM(+15.99)K.I	N	53.02	1176.61	11	0.9	589.311	2	26.78	56800000	25100000	1	F1:28803	InGel_sample_1_20211227.raw	2	1	1	318	328	Oxidation (M)	M10:Oxidation (M):1000.00	PEAKS DB
14	22	P68133	K.AGFAGDDAPR.A	N	52.54	975.441	10	1.4	488.728	2	20.89	420000000	170000000	2	F2:22486	InGel_sample_2_20211227.raw	4	2	2	21	30			PEAKS DB
14	22	P68133	K.EIT(+79.97)ALAPSTMK.I	N	48.26	1240.58	11	-6.3	621.292	2	42.75	49100000	30000000	1	F1:50761	InGel_sample_1_20211227.raw	8	3	5	318	328	Phosphorylation (STY)	T3:Phosphorylation (STY):56.99	PEAKS DB
14	22	P68133	R.DLTDYLMK.I	N	47.64	997.479	8	1.3	998.487	1	49.95	468000000	180000000	2	F2:62856	InGel_sample_2_20211227.raw	9	4	5	186	193			PEAKS DB
14	22	P68133	K.YPIEHGIITNWDDMEK.I	Y	44.67	1959.9	16	1.8	654.31	3	43.94	3360000		1	F1:52419	InGel_sample_1_20211227.raw	1	1	0	71	86			PEAKS DB
14	22	P68133	K.YPIEHGIITNWDDM(+15.99)EK.I	Y	39.92	1975.9	16	0.8	659.641	3	39.91	8780000		1	F1:46574	InGel_sample_1_20211227.raw	1	1	0	71	86	Oxidation (M)	M14:Oxidation (M):1000.00	PEAKS DB
14	22	P68133	R.DLTDYLM(+15.99)K.I	N	39.24	1013.47	8	1.1	507.745	2	44.11	69000000		1	F1:52671	InGel_sample_1_20211227.raw	1	1	0	186	193	Oxidation (M)	M7:Oxidation (M):1000.00	PEAKS DB
14	22	P68133	R.AVFPSIVGR.P	N	39.2	944.544	9	1.3	473.28	2	40.54	241000000	116000000	1	F1:47625	InGel_sample_1_20211227.raw	2	1	1	31	39			PEAKS DB
14	22	P68133	K.IWHHT(+79.97)FYNELR.V	N	36.96	1594.71	11	-2.6	532.575	3	36.26	324000		1	F1:41356	InGel_sample_1_20211227.raw	1	1	0	87	97	Phosphorylation (STY)	T5:Phosphorylation (STY):9.40	PEAKS DB
14	22	P68133	K.QEYDEAGPSIVHR.K	Y	36.1	1499.7	13	-0.9	500.907	3	27.07	0		1	F1:29097	InGel_sample_1_20211227.raw	0	0	0	362	374			PEAKS DB
14	22	P68133	K.DS(+79.97)YVGDEAQSKR.G	N	34.4	1433.58	12	-5.6	717.794	2	20.55	3020000		1	F1:20317	InGel_sample_1_20211227.raw	1	1	0	53	64	Phosphorylation (STY)	S2:Phosphorylation (STY):14.02	PEAKS DB
14	22	P68133	R.DLT(+79.97)DYLMK.I	N	33.85	1077.45	8	-8.6	539.725	2	56.25	1710000		1	F1:70032	InGel_sample_1_20211227.raw	1	1	0	186	193	Phosphorylation (STY)	T3:Phosphorylation (STY):22.85	PEAKS DB
14	22	P68133	K.IIAPPER.K	N	33.85	794.465	7	0.8	398.24	2	19.82	392000000		1	F1:19107	InGel_sample_1_20211227.raw	1	1	0	331	337			PEAKS DB
14	22	P68133	K.EIT(+79.97)ALAPSTM(+15.99)K.I	N	33.36	1256.57	11	-6.8	629.289	2	36.12	1550000	0	1	F1:41069	InGel_sample_1_20211227.raw	2	2	0	318	328	Phosphorylation (STY); Oxidation (M)	T3:Phosphorylation (STY):39.44;M10:Oxidation (M):1000.00	PEAKS DB
14	22	P68133	K.IIAPPERK.Y	N	30.13	922.56	8	2.3	462.288	2	13.36	15800000	13500000	1	F1:9911	InGel_sample_1_20211227.raw	2	1	1	331	338			PEAKS DB
14	22	P68133	F.PSIVGRPR.H	N	29.14	880.524	8	2.8	441.271	2	34.23	12300000		1	F1:37792	InGel_sample_1_20211227.raw	1	1	0	34	41			PEAKS DB
23	36	P05787	K.NKYEDEINKR.T	N	63.67	1307.65	10	1.2	436.89	3	17.42	244000000	258000000	1	F1:15752	InGel_sample_1_20211227.raw	2	1	1	177	186			PEAKS DB
23	36	P05787	R.LESGMQNMSIHTK.T	Y	62.21	1474.69	13	1.5	492.572	3	25.57	1910000	3120000	2	F2:28553	InGel_sample_2_20211227.raw	2	1	1	402	414			PEAKS DB
23	36	P05787	N.KYEDEINKR.T	N	58.26	1193.6	9	-0.7	398.875	3	12.64	26100000	13000000	2	F2:10463	InGel_sample_2_20211227.raw	2	1	1	178	186			PEAKS DB
23	36	P05787	K.NKYEDEINK.R	N	57.33	1151.55	9	0.4	576.78	2	17.6	14600000	5010000	1	F1:15955	InGel_sample_1_20211227.raw	3	2	1	177	185			PEAKS DB
23	36	P05787	K.LVSESSDVLPK	Y	53.11	1172.63	11	1.7	587.323	2	31.05	0	0	2	F2:35323	InGel_sample_2_20211227.raw	0	0	0	473	483			PEAKS DB
23	36	P05787	K.YEELQSLAGK.H	Y	52.58	1136.57	10	2.3	569.294	2	34.27	4550000	5450000	2	F2:39934	InGel_sample_2_20211227.raw	2	1	1	286	295			PEAKS DB
23	36	P05787	K.FASFIDKVR.F	N	52.07	1081.59	9	1.7	361.539	3	34.47	5570000	7120000	2	F2:40368	InGel_sample_2_20211227.raw	4	2	2	102	110			PEAKS DB
23	36	P05787	R.EYQELMNVK.L	N	50.78	1152.55	9	0.3	577.282	2	35.12	20900000	10500000	1	F1:39706	InGel_sample_1_20211227.raw	2	1	1	373	381			PEAKS DB
23	36	P05787	R.TKTEISEMNR.N	Y	42.7	1207.59	10	1.3	403.537	3	14.81	565000	718000	2	F2:13706	InGel_sample_2_20211227.raw	2	1	1	303	312			PEAKS DB
23	36	P05787	K.AQYEDIANR.S	N	42.7	1078.5	9	3.3	540.261	2	24.3	0	0	2	F2:26834	InGel_sample_2_20211227.raw	0	0	0	265	273			PEAKS DB
23	36	P05787	K.FASFIDK.V	N	42.49	826.423	7	2.7	414.22	2	34.7	242000000	210000000	1	F1:38811	InGel_sample_1_20211227.raw	6	3	3	102	108			PEAKS DB
23	36	P05787	K.YEDEINKR.T	N	42.13	1065.51	8	2.3	356.178	3	13.14	11000000	0	2	F2:11254	InGel_sample_2_20211227.raw	1	1	0	179	186			PEAKS DB
23	36	P05787	K.LSELEAALQR.A	Y	38.51	1128.61	10	-1.3	565.313	2	39.42	3500000	3410000	1	F1:45859	InGel_sample_1_20211227.raw	2	1	1	353	362			PEAKS DB
23	36	P05787	K.YEDEINK.R	N	36.03	909.408	7	1	455.712	2	16.88	892000	973000	1	F1:14840	InGel_sample_1_20211227.raw	2	1	1	179	185			PEAKS DB
23	36	P05787	R.ASLEAAIADAEQR.G	Y	35.86	1343.67	13	0.6	448.897	3	43.96		347000	2	F2:54228	InGel_sample_2_20211227.raw	1	0	1	329	341			PEAKS DB
23	36	P05787	R.QLETLGQEK.L	Y	35.08	1044.55	9	5.4	523.283	2	20.65	0		1	F1:20456	InGel_sample_1_20211227.raw	0	0	0	150	158			PEAKS DB
23	36	P05787	K.NKY(+79.97)EDEINKR.T	N	33.47	1387.61	10	-7.6	463.541	3	22.51	1970000		1	F1:22960	InGel_sample_1_20211227.raw	1	1	0	177	186	Phosphorylation (STY)	Y3:Phosphorylation (STY):1000.00	PEAKS DB
23	36	P05787	R.AEAESMYQIK.Y	Y	32.96	1168.54	10	-0.1	585.279	2	29.85	715000	1120000	1	F1:32152	InGel_sample_1_20211227.raw	2	1	1	276	285			PEAKS DB
23	36	P05787	N.KYEDEINK.R	N	31.73	1037.5	8	1	519.759	2	13.4	280000		1	F1:9936	InGel_sample_1_20211227.raw	1	1	0	178	185			PEAKS DB
23	36	P05787	R.LQAEIEGLK.G	Y	30.79	999.56	9	1.3	500.788	2	33.14		3590000	2	F2:38199	InGel_sample_2_20211227.raw	1	0	1	317	325			PEAKS DB
23	36	P05787	K.FAS(+79.97)FIDKVR.F	N	29.83	1161.56	9	-6.2	581.783	2	42.95	875000		1	F1:51152	InGel_sample_1_20211227.raw	1	1	0	102	110	Phosphorylation (STY)	S3:Phosphorylation (STY):1000.00	PEAKS DB
32	20	P22626	K.LFVGGIKEDTEEHHLR.D	N	68.42	1878.96	16	1	470.747	4	26.92	12500000	814000	1	F1:28858	InGel_sample_1_20211227.raw	5	4	1	114	129			PEAKS DB
32	20	P22626	R.NMGGPYGGGNYGPGGSGGSGGYGGR.S	Y	65.1	2188.9	25	3.2	1095.46	2	35.21	1740000		1	F1:39644	InGel_sample_1_20211227.raw	1	1	0	326	350			PEAKS DB
32	20	P22626	R.GGGGNFGPGPGSNFR.G	Y	63.37	1376.62	15	1.5	689.319	2	31.58	40600000	6640000	1	F1:34353	InGel_sample_1_20211227.raw	2	1	1	214	228			PEAKS DB
32	20	P22626	R.GFGFVTFDDHDPVDK.I	Y	58.7	1694.76	15	0.7	565.927	3	46.16	6070000	175000	1	F1:55760	InGel_sample_1_20211227.raw	2	1	1	154	168			PEAKS DB
32	20	P22626	R.EES(+79.97)GKPGAHVTVK.K	Y	57.61	1417.66	13	-6.1	473.558	3	12.42	1910000		1	F1:8353	InGel_sample_1_20211227.raw	2	2	0	100	112	Phosphorylation (STY)	S3:Phosphorylation (STY):75.74	PEAKS DB
32	20	P22626	K.YHTINGHNAEVR.K	Y	56.39	1409.68	12	1.1	470.901	3	12.59	5050000	476000	2	F2:10475	InGel_sample_2_20211227.raw	3	2	1	174	185			PEAKS DB
32	20	P22626	K.IDTIEIITDR.Q	Y	52.64	1187.64	10	1.5	594.828	2	44.48	15600000	3290000	1	F1:53291	InGel_sample_1_20211227.raw	2	1	1	138	147			PEAKS DB
32	20	P22626	R.DYFEEYGK.I	Y	52	1049.43	8	1.7	525.725	2	38.79	7690000	1290000	1	F1:45046	InGel_sample_1_20211227.raw	2	1	1	130	137			PEAKS DB
32	20	P22626	R.GGNFGFGDSR.G	Y	46.8	1012.44	10	0.4	507.226	2	31.17	21000000	3070000	1	F1:33691	InGel_sample_1_20211227.raw	3	2	1	204	213			PEAKS DB
32	20	P22626	K.LTDC(+57.02)VVMR.D	N	45.87	992.478	8	-1.1	497.246	2	27.41	6470000		1	F1:29353	InGel_sample_1_20211227.raw	1	1	0	47	54	Carbamidomethylation	C4:Carbamidomethylation:1000.00	PEAKS DB
32	20	P22626	R.QEMQEVQSSR.S	Y	41.69	1220.55	10	0.6	611.28	2	15.83	8560000		1	F1:13847	InGel_sample_1_20211227.raw	1	1	0	191	200			PEAKS DB
32	20	P22626	R.EESGKPGAHVTVK.K	Y	37.78	1337.69	13	1.2	446.906	3	9.5	379000		1	F1:4934	InGel_sample_1_20211227.raw	1	1	0	100	112			PEAKS DB
32	20	P22626	K.TLETVPLER.K	Y	37.25	1056.58	9	2.2	529.299	2	32.45	4580000	0	1	F1:35682	InGel_sample_1_20211227.raw	1	1	0	4	12			PEAKS DB
32	20	P22626	K.KLFVGGIK.E	N	32.9	860.548	8	0.3	431.282	2	22.78	5070000		1	F1:23201	InGel_sample_1_20211227.raw	2	2	0	113	120			PEAKS DB
32	20	P22626	K.LFVGGIK.E	N	32.17	732.453	7	1.5	367.235	2	33.67	12200000		1	F1:37513	InGel_sample_1_20211227.raw	2	2	0	114	120			PEAKS DB
45	27	P07951	K.QLEEEQQALQK.K	Y	66.06	1342.67	11	0.6	672.344	2	24.02	4830000	1900000	1	F1:24685	InGel_sample_1_20211227.raw	2	1	1	38	48			PEAKS DB
45	27	P07951	K.ATDAEADVASLNR.R	N	62.3	1331.63	13	2.4	666.825	2	31.86	17500000	12300000	1	F1:34751	InGel_sample_1_20211227.raw	3	2	1	78	90			PEAKS DB
45	27	P07951	R.KLVILEGELER.S	N	61.22	1297.76	11	0.7	433.594	3	37.81	4130000	1370000	1	F1:43573	InGel_sample_1_20211227.raw	2	1	1	168	178			PEAKS DB
45	27	P07951	K.KATDAEADVASLNR.R	N	57.83	1459.73	14	0.9	487.583	3	26.3	5630000	0	1	F1:27854	InGel_sample_1_20211227.raw	2	2	0	77	90			PEAKS DB
45	27	P07951	R.RIQLVEEELDR.A	N	55.87	1398.75	11	1.6	467.257	3	35.35	2190000	469000	1	F1:39936	InGel_sample_1_20211227.raw	2	1	1	91	101			PEAKS DB
45	27	P07951	K.Q(-17.03)LEEEQQALQK.K	Y	54.16	1325.65	11	-0.1	663.83	2	40.84	488000	0	1	F1:48115	InGel_sample_1_20211227.raw	1	1	0	38	48	Pyro-glu from Q	Q1:Pyro-glu from Q:1000.00	PEAKS DB
45	27	P07951	K.LEEAEKAADESER.G	N	51.83	1475.67	13	1.9	492.899	3	16.51	1570000	421000	2	F2:16163	InGel_sample_2_20211227.raw	2	1	1	113	125			PEAKS DB
45	27	P07951	K.LDKENAIDR.A	N	48.63	1072.55	9	-0.2	358.524	3	13.21	4260000	897000	1	F1:9645	InGel_sample_1_20211227.raw	3	2	1	13	21			PEAKS DB
45	27	P07951	K.MELQEMQLK.E	N	47.58	1148.56	9	1.5	575.287	2	38.7	6080000	3730000	1	F1:45029	InGel_sample_1_20211227.raw	2	1	1	141	149			PEAKS DB
45	27	P07951	K.ATDAEADVASLNRR.I	N	44.21	1487.73	14	-0.2	496.918	3	27.35	0		1	F1:29353	InGel_sample_1_20211227.raw	0	0	0	78	91			PEAKS DB
45	27	P07951	K.C(+57.02)GDLEEELK.I	N	43.46	1091.48	9	1.2	546.748	2	31.76	0		1	F1:34807	InGel_sample_1_20211227.raw	0	0	0	190	198	Carbamidomethylation	C1:Carbamidomethylation:1000.00	PEAKS DB
45	27	P07951	R.IQLVEEELDRAQER.L	N	42.65	1726.88	14	-2.9	576.634	3	38.89	3060000		1	F1:45369	InGel_sample_1_20211227.raw	1	1	0	92	105			PEAKS DB
45	27	P07951	K.EAQEKLEQAEK.K	Y	41.71	1301.65	11	0.4	434.889	3	13.02	0		1	F1:9358	InGel_sample_1_20211227.raw	0	0	0	66	76			PEAKS DB
45	27	P07951	K.SLEAQADKYSTK.E	Y	36.8	1339.66	12	0.8	670.839	2	21.2		225000	2	F2:23037	InGel_sample_2_20211227.raw	1	0	1	206	217			PEAKS DB
45	27	P07951	R.IQLVEEELDR.A	N	34.16	1242.65	10	1.4	622.331	2	40.53		0	2	F2:49265	InGel_sample_2_20211227.raw	0	0	0	92	101			PEAKS DB
45	27	P07951	K.KATDAEADVASLNRR.I	N	33.23	1615.83	15	1.4	539.617	3	22.78	1710000		1	F1:23298	InGel_sample_1_20211227.raw	1	1	0	77	91			PEAKS DB
45	27	P07951	R.LATALQK.L	N	29.57	743.454	7	1.8	372.735	2	15.1	726000		1	F1:12376	InGel_sample_1_20211227.raw	1	1	0	106	112			PEAKS DB
31	30	Q7Z406	R.QLLQANPILEAFGNAK.T	N	63.64	1725.94	16	1.3	863.979	2	55	1980000	791000	1	F1:68290	InGel_sample_1_20211227.raw	2	1	1	237	252			PEAKS DB
31	30	Q7Z406	R.KEEELQAALAR.A	N	58.08	1256.67	11	1	629.344	2	25.7	134000000	64500000	2	F2:28835	InGel_sample_2_20211227.raw	4	2	2	1105	1115			PEAKS DB
31	30	Q7Z406	K.LAQAEEQLEQETR.E	Y	57.85	1543.75	13	-1.2	772.88	2	32.33	0		1	F1:35637	InGel_sample_1_20211227.raw	0	0	0	1840	1852			PEAKS DB
31	30	Q7Z406	R.EDQSILC(+57.02)TGESGAGK.T	N	56.43	1550.69	15	0.6	776.352	2	30.99	37100000	20900000	2	F2:35032	InGel_sample_2_20211227.raw	3	2	1	190	204	Carbamidomethylation	C7:Carbamidomethylation:1000.00	PEAKS DB
31	30	Q7Z406	K.FDQLLAEEK.A	N	54.78	1091.55	9	1.7	546.783	2	34.39	50100000		1	F1:38337	InGel_sample_1_20211227.raw	1	1	0	1470	1478			PEAKS DB
31	30	Q7Z406	R.KFDQLLAEEK.A	N	52.66	1219.64	10	0	610.83	2	30.25	104000000	55000000	1	F1:32910	InGel_sample_1_20211227.raw	4	2	2	1469	1478			PEAKS DB
31	30	Q7Z406	R.C(+57.02)NGVLEGIR.I	N	47.85	1016.51	9	0	509.261	2	30.88	70100000	33000000	2	F2:35047	InGel_sample_2_20211227.raw	2	1	1	718	726	Carbamidomethylation	C1:Carbamidomethylation:1000.00	PEAKS DB
31	30	Q7Z406	R.ELEDVTESAESMNR.E	Y	45.79	1608.69	14	1	805.355	2	37.38	357000		1	F1:43044	InGel_sample_1_20211227.raw	1	1	0	1923	1936			PEAKS DB
31	30	Q7Z406	K.EQADFALEALAK.A	N	45.78	1304.66	12	2.3	653.339	2	45.61	3170000	2000000	1	F1:54696	InGel_sample_1_20211227.raw	2	1	1	434	445			PEAKS DB
31	30	Q7Z406	K.EEELQAALAR.A	N	44.87	1128.58	10	-0.2	565.296	2	34.53	4840000	2790000	1	F1:38688	InGel_sample_1_20211227.raw	2	1	1	1106	1115			PEAKS DB
31	30	Q7Z406	R.NC(+57.02)AAYLK.L	N	43.29	838.401	7	1.1	420.208	2	17.28	0	0	2	F2:17250	InGel_sample_2_20211227.raw	0	0	0	839	845	Carbamidomethylation	C2:Carbamidomethylation:1000.00	PEAKS DB
31	30	Q7Z406	R.EDQS(+79.97)ILC(+57.02)TGESGAGK.T	N	42.92	1630.65	15	-4.7	816.331	2	38.89	1140000	362000	1	F1:45324	InGel_sample_1_20211227.raw	2	1	1	190	204	Phosphorylation (STY); Carbamidomethylation	S4:Phosphorylation (STY):49.79;C7:Carbamidomethylation:1000.00	PEAKS DB
31	30	Q7Z406	R.VAEQAANDLR.A	Y	37.89	1085.55	10	5.5	543.784	2	18.95	0		1	F1:17929	InGel_sample_1_20211227.raw	0	0	0	1553	1562			PEAKS DB
31	30	Q7Z406	R.TVGQLYK.E	N	37.75	807.449	7	1	404.732	2	19.5	110000000	58400000	1	F1:18560	InGel_sample_1_20211227.raw	2	1	1	669	675			PEAKS DB
31	30	Q7Z406	R.FLTNGPSSSPGQER.E	Y	36.57	1475.7	14	0.9	738.858	2	25.79	826000		1	F1:27031	InGel_sample_1_20211227.raw	1	1	0	329	342			PEAKS DB
31	30	Q7Z406	K.VQELQQQSAR.E	Y	33.83	1185.61	10	1.4	593.813	2	14.96	535000		1	F1:12261	InGel_sample_1_20211227.raw	1	1	0	881	890			PEAKS DB
31	30	Q7Z406	R.LLGLGVTDFSR.A	Y	32.41	1176.65	11	0.9	589.333	2	48.66	305000		1	F1:59365	InGel_sample_1_20211227.raw	1	1	0	403	413			PEAKS DB
31	30	Q7Z406	R.ILFQEFR.Q	Y	31.72	951.518	7	2.3	476.767	2	43.44	1540000		1	F1:51882	InGel_sample_1_20211227.raw	1	1	0	736	742			PEAKS DB
31	30	Q7Z406	R.LVLDQLR.C	N	30.5	855.518	7	0.5	428.766	2	37.28	5650000	2420000	1	F1:42721	InGel_sample_1_20211227.raw	2	1	1	711	717			PEAKS DB
31	30	Q7Z406	R.LQEELAASDR.A	Y	30.16	1130.56	10	0.3	566.286	2	22.92	0		1	F1:23483	InGel_sample_1_20211227.raw	0	0	0	1709	1718			PEAKS DB
54	26	P67936	K.YSEKEDKYEEEIK.L	Y	72.11	1688.78	13	1.4	563.934	3	19.9	4270000	1650000	1	F1:19324	InGel_sample_1_20211227.raw	2	1	1	178	190			PEAKS DB
54	26	P67936	R.KLVILEGELER.A	N	61.22	1297.76	11	0.7	433.594	3	37.81	4130000	1370000	1	F1:43573	InGel_sample_1_20211227.raw	2	1	1	132	142			PEAKS DB
54	26	P67936	R.KIQALQQQADEAEDR.A	Y	61.2	1741.86	15	0.7	581.628	3	23.84	0	0	1	F1:24617	InGel_sample_1_20211227.raw	0	0	0	13	27			PEAKS DB
54	26	P67936	R.RIQLVEEELDR.A	N	55.87	1398.75	11	1.6	467.257	3	35.35	2190000	469000	1	F1:39936	InGel_sample_1_20211227.raw	2	1	1	55	65			PEAKS DB
54	26	P67936	K.LEEAEKAADESER.G	N	51.83	1475.67	13	1.9	492.899	3	16.51	1570000	421000	2	F2:16163	InGel_sample_2_20211227.raw	2	1	1	77	89			PEAKS DB
54	26	P67936	K.AEGDVAALNR.R	Y	51.03	1014.51	10	-0.5	508.262	2	22.29	0		1	F1:22731	InGel_sample_1_20211227.raw	0	0	0	45	54			PEAKS DB
54	26	P67936	M.A(+42.01)GLNSLEAVK.R	Y	49.12	1042.57	10	0.9	522.291	2	45.26	16000000	6290000	1	F1:54631	InGel_sample_1_20211227.raw	2	1	1	2	11	Acetylation (N-term)	A1:Acetylation (N-term):1000.00	PEAKS DB
54	26	P67936	K.MEIQEMQLK.E	N	47.58	1148.56	9	1.5	575.287	2	38.7	6080000	3730000	1	F1:45029	InGel_sample_1_20211227.raw	2	1	1	105	113			PEAKS DB
54	26	P67936	K.C(+57.02)GDLEEELK.N	N	43.46	1091.48	9	1.2	546.748	2	31.76	0		1	F1:34807	InGel_sample_1_20211227.raw	0	0	0	154	162	Carbamidomethylation	C1:Carbamidomethylation:1000.00	PEAKS DB
54	26	P67936	R.IQLVEEELDRAQER.L	N	42.65	1726.88	14	-2.9	576.634	3	38.89	3060000		1	F1:45369	InGel_sample_1_20211227.raw	1	1	0	56	69			PEAKS DB
54	26	P67936	K.TIDDLEEK.L	Y	40.41	961.46	8	1.8	481.738	2	23.45		4590000	2	F2:25900	InGel_sample_2_20211227.raw	1	0	1	216	223			PEAKS DB
54	26	P67936	R.EKAEGDVAALNR.R	Y	39.41	1271.65	12	1.3	424.89	3	18.34	3690000		1	F1:17043	InGel_sample_1_20211227.raw	2	2	0	43	54			PEAKS DB
54	26	P67936	R.IQLVEEELDR.A	N	34.16	1242.65	10	1.4	622.331	2	40.53		0	2	F2:49265	InGel_sample_2_20211227.raw	0	0	0	56	65			PEAKS DB
54	26	P67936	R.LATALQK.L	N	29.57	743.454	7	1.8	372.735	2	15.1	726000		1	F1:12376	InGel_sample_1_20211227.raw	1	1	0	70	76			PEAKS DB
42	28	Q9BSJ2	K.LTEDKETLQYLQQNAK.E	Y	69.76	1920.98	16	1.8	641.335	3	36.31	2200000	2200000	1	F1:41351	InGel_sample_1_20211227.raw	2	1	1	88	103			PEAKS DB
42	28	Q9BSJ2	R.TPYVTTTVSAHSAK.V	Y	57.48	1461.75	14	1.9	488.257	3	19.77	1120000	0	1	F1:19166	InGel_sample_1_20211227.raw	1	1	0	37	50			PEAKS DB
42	28	Q9BSJ2	K.AASAPYFEVLEK.W	Y	54.81	1323.67	12	2.1	662.844	2	45.22	4980000	5100000	1	F1:54378	InGel_sample_1_20211227.raw	2	1	1	382	393			PEAKS DB
42	28	Q9BSJ2	R.YVSAQPLAGR.Q	Y	53.1	1060.57	10	-0.5	531.29	2	24.17	0	0	2	F2:26741	InGel_sample_2_20211227.raw	0	0	0	232	241			PEAKS DB
42	28	Q9BSJ2	R.ILPVAASYSAVTR.F	Y	51.61	1346.76	13	2	674.386	2	39.84	3260000	3820000	2	F2:48249	InGel_sample_2_20211227.raw	2	1	1	263	275			PEAKS DB
42	28	Q9BSJ2	K.DC(+57.02)MLTNPELLK.V	Y	51.55	1332.64	11	3.3	667.33	2	44.62	1210000	1780000	2	F2:55102	InGel_sample_2_20211227.raw	2	1	1	736	746	Carbamidomethylation	C2:Carbamidomethylation:1000.00	PEAKS DB
42	28	Q9BSJ2	R.MSTANTDPFKDDLK.I	Y	46.59	1581.73	14	1.4	528.253	3	34.39	1150000	1140000	1	F1:38555	InGel_sample_1_20211227.raw	2	1	1	561	574			PEAKS DB
42	28	Q9BSJ2	R.EC(+57.02)GHDVTC(+57.02)PVAK.E	Y	46.07	1371.59	12	1.8	458.205	3	14.63	2000000		1	F1:11746	InGel_sample_1_20211227.raw	1	1	0	462	473	Carbamidomethylation	C2:Carbamidomethylation:1000.00;C8:Carbamidomethylation:1000.00	PEAKS DB
42	28	Q9BSJ2	K.ISMQELEELRK.Q	Y	45.01	1374.72	11	1.1	459.247	3	39.59	1040000		1	F1:46142	InGel_sample_1_20211227.raw	1	1	0	129	139			PEAKS DB
42	28	Q9BSJ2	R.LDFNGFYTER.L	Y	43.76	1260.58	10	4	631.299	2	46.61	1190000		1	F1:56616	InGel_sample_1_20211227.raw	1	1	0	859	868			PEAKS DB
42	28	Q9BSJ2	R.AYVEQIEK.A	Y	43.26	978.502	8	-0.7	490.258	2	23.15	0		1	F1:23805	InGel_sample_1_20211227.raw	0	0	0	483	490			PEAKS DB
42	28	Q9BSJ2	K.ATPQVPVLR.G	Y	38.8	979.581	9	0.3	490.798	2	32.81	2100000	2320000	1	F1:36260	InGel_sample_1_20211227.raw	2	1	1	880	888			PEAKS DB
42	28	Q9BSJ2	K.EIIYTLK.E	Y	37.66	878.511	7	1.8	440.264	2	35.15	2150000	1920000	2	F2:41339	InGel_sample_2_20211227.raw	2	1	1	474	480			PEAKS DB
42	28	Q9BSJ2	R.TPEDFLK.K	Y	31.15	848.428	7	1.8	425.222	2	34.23		0	2	F2:39939	InGel_sample_2_20211227.raw	0	0	0	59	65			PEAKS DB
42	28	Q9BSJ2	K.AFNYASK.V	Y	30.27	799.386	7	1.7	400.701	2	18.34		527000	2	F2:18807	InGel_sample_2_20211227.raw	1	0	1	491	497			PEAKS DB
42	28	Q9BSJ2	R.QGLLSLQK.L	Y	29.77	885.528	8	1.4	443.772	2	32.84	827000		1	F1:36228	InGel_sample_1_20211227.raw	1	1	0	316	323			PEAKS DB
42	28	Q9BSJ2	R.KPVEDITPPR.L	Y	29.4	1150.63	10	-0.3	384.552	3	19.33	638000		1	F1:18262	InGel_sample_1_20211227.raw	1	1	0	541	550			PEAKS DB
39	23	P11142	K.NQVAMNPTNTVFDAK.R	Y	62.18	1648.79	15	2.5	825.403	2	38.6	3170000	5610000	1	F1:44774	InGel_sample_1_20211227.raw	2	1	1	57	71			PEAKS DB
39	23	P11142	R.IINEPTAAAIAYGLDKK.V	Y	60.7	1786.98	17	1.4	596.669	3	42.4	1900000	3280000	1	F1:50354	InGel_sample_1_20211227.raw	2	1	1	172	188			PEAKS DB
39	23	P11142	R.TTPSYVAFTDTER.L	N	59.68	1486.69	13	1.3	744.355	2	38.7	13000000	13500000	1	F1:44901	InGel_sample_1_20211227.raw	2	1	1	37	49			PEAKS DB
39	23	P11142	R.FDDAVVQSDMK.H	Y	58.41	1253.56	11	1.2	627.788	2	34.7	0	1340000	2	F2:40641	InGel_sample_2_20211227.raw	1	0	1	78	88			PEAKS DB
39	23	P11142	K.DAGTIAGLNVLR.I	Y	57.94	1198.67	12	2.1	600.342	2	46.54	5270000	6580000	2	F2:58001	InGel_sample_2_20211227.raw	2	1	1	160	171			PEAKS DB
39	23	P11142	K.NSLESYAFNMK.A	Y	53.58	1302.59	11	1.6	652.304	2	43.66	1700000	2250000	1	F1:52143	InGel_sample_1_20211227.raw	2	1	1	540	550			PEAKS DB
39	23	P11142	R.ARFEELNADLFR.G	Y	46.56	1479.75	12	2.5	494.257	3	43.88	251000	426000	2	F2:54127	InGel_sample_2_20211227.raw	2	1	1	300	311			PEAKS DB
39	23	P11142	R.FEELNADLFR.G	Y	43.75	1252.61	10	4.3	627.314	2	48.54	1160000	1810000	1	F1:59269	InGel_sample_1_20211227.raw	2	1	1	302	311			PEAKS DB
39	23	P11142	K.STAGDTHLGGEDFDNR.M	Y	43.26	1690.72	16	1.3	564.581	3	26.58	3920000	3800000	1	F1:28124	InGel_sample_1_20211227.raw	2	1	1	221	236			PEAKS DB
39	23	P11142	K.MKEIAEAYLGK.T	Y	41.99	1251.65	11	-4	418.223	3	31.61		0	2	F2:36131	InGel_sample_2_20211227.raw	0	0	0	127	137			PEAKS DB
39	23	P11142	K.VQVEYKGETK.S	Y	41.15	1179.61	10	2.7	394.213	3	14.43		1380000	2	F2:13214	InGel_sample_2_20211227.raw	1	0	1	103	112			PEAKS DB
39	23	P11142	K.VC(+57.02)NPIITK.L	Y	38.85	943.516	8	0.4	472.765	2	22.96	2750000	3830000	1	F1:23548	InGel_sample_1_20211227.raw	2	1	1	602	609	Carbamidomethylation	C2:Carbamidomethylation:1000.00	PEAKS DB
39	23	P11142	K.VEIIANDQGNR.T	N	37.43	1227.62	11	1.5	614.818	2	23.6	22100000	10000000	2	F2:25858	InGel_sample_2_20211227.raw	2	1	1	26	36			PEAKS DB
39	23	P11142	K.LLQDFFNGK.E	N	37.01	1080.56	9	0.1	541.288	2	46.04	1940000		1	F1:55573	InGel_sample_1_20211227.raw	1	1	0	349	357			PEAKS DB
39	23	P11142	K.SQIHDIVLVGGSTR.I	Y	36.62	1480.8	14	2.2	494.608	3	33.03	1480000	2040000	2	F2:38104	InGel_sample_2_20211227.raw	2	1	1	329	342			PEAKS DB
39	23	P11142	K.NQVAM(+15.99)NPTNTVFDAK.R	Y	35.77	1664.78	15	-5.6	833.394	2	33.69	495000	417000	2	F2:39231	InGel_sample_2_20211227.raw	2	1	1	57	71	Oxidation (M)	M5:Oxidation (M):1000.00	PEAKS DB
39	23	P11142	R.GTLDPVEK.A	Y	32.25	857.449	8	0.3	429.732	2	19.87	13100000		1	F1:19306	InGel_sample_1_20211227.raw	1	1	0	312	319			PEAKS DB
38	41	P09651	K.IFVGGIKEDTEEHHLR.D	N	68.42	1878.96	16	1	470.747	4	26.92	12500000	814000	1	F1:28858	InGel_sample_1_20211227.raw	5	4	1	107	122			PEAKS DB
38	41	P09651	R.NQGGYGGSSSSSSYGSGR.R	Y	63.84	1693.69	18	0.6	847.854	2	18.11	1840000	440000	1	F1:16712	InGel_sample_1_20211227.raw	2	1	1	353	370			PEAKS DB
38	41	P09651	R.EDSQRPGAHLTVK.K	Y	63.44	1436.74	13	1.3	479.92	3	13.31	7220000	1760000	1	F1:9718	InGel_sample_1_20211227.raw	2	1	1	93	105			PEAKS DB
38	41	P09651	K.YHTVNGHNC(+57.02)EVR.K	Y	55.48	1484.66	12	1.7	495.894	3	9.65	1000000	338000	1	F1:5228	InGel_sample_1_20211227.raw	2	1	1	167	178	Carbamidomethylation	C9:Carbamidomethylation:1000.00	PEAKS DB
38	41	P09651	R.SSGPYGGGGQYFAKPR.N	Y	55	1627.77	16	-1.1	814.894	2	28.28	9420000		1	F1:30275	InGel_sample_1_20211227.raw	1	1	0	337	352			PEAKS DB
38	41	P09651	T.LTDC(+57.02)VVMR.D	N	45.87	992.478	8	-1.1	497.246	2	27.41	6470000		1	F1:29353	InGel_sample_1_20211227.raw	1	1	0	40	47	Carbamidomethylation	C4:Carbamidomethylation:1000.00	PEAKS DB
38	41	P09651	R.EDS(+79.97)QRPGAHLTVK.K	Y	40.48	1516.7	13	-4	506.573	3	18.41	1140000		1	F1:17105	InGel_sample_1_20211227.raw	2	2	0	93	105	Phosphorylation (STY)	S3:Phosphorylation (STY):18.45	PEAKS DB
38	41	P09651	K.IEVIEIMTDR.G	Y	39.92	1217.63	10	0.6	609.824	2	47.57	3110000	1600000	1	F1:57772	InGel_sample_1_20211227.raw	2	1	1	131	140			PEAKS DB
38	41	P09651	Q.WGTLTDC(+57.02)VVMR.D	N	39.16	1336.63	11	1.9	669.322	2	44.56	246000		1	F1:53483	InGel_sample_1_20211227.raw	1	1	0	37	47	Carbamidomethylation	C7:Carbamidomethylation:1000.00	PEAKS DB
38	41	P09651	R.DYFEQYGK.I	Y	38.2	1048.45	8	1.7	525.233	2	37.81	9380000	2210000	1	F1:43457	InGel_sample_1_20211227.raw	2	1	1	123	130			PEAKS DB
38	41	P09651	K.SESPKEPEQLRK.L	Y	33.53	1426.74	12	1.5	357.693	4	12.52	933000		1	F1:8541	InGel_sample_1_20211227.raw	1	1	0	4	15			PEAKS DB
38	41	P09651	K.KIFVGGIK.E	N	32.9	860.548	8	0.3	431.282	2	22.78	5070000		1	F1:23201	InGel_sample_1_20211227.raw	2	2	0	106	113			PEAKS DB
38	41	P09651	K.IFVGGIK.E	N	32.17	732.453	7	1.5	367.235	2	33.67	12200000		1	F1:37513	InGel_sample_1_20211227.raw	2	2	0	107	113			PEAKS DB
38	41	P09651	R.SSGPYGGGGQYFAK.P	Y	28.94	1374.62	14	2.6	688.319	2	32.21	3300000		1	F1:35738	InGel_sample_1_20211227.raw	1	1	0	337	350			PEAKS DB
26	74	P15924	K.NQC(+57.02)TQVVQER.E	Y	49.6	1260.59	10	0.7	631.302	2	17.42	1150000	0	1	F1:15605	InGel_sample_1_20211227.raw	1	1	0	1803	1812	Carbamidomethylation	C3:Carbamidomethylation:1000.00	PEAKS DB
26	74	P15924	K.YGDGIQLTR.S	Y	49.59	1021.52	9	2.5	511.768	2	31.66	0	0	2	F2:36212	InGel_sample_2_20211227.raw	0	0	0	95	103			PEAKS DB
26	74	P15924	K.IQSQFTDAQK.H	Y	48.67	1164.58	10	0.4	583.296	2	20.25	0		1	F1:19876	InGel_sample_1_20211227.raw	0	0	0	608	617			PEAKS DB
26	74	P15924	R.ETQSQLETER.S	Y	44.9	1219.57	10	1.4	610.792	2	17.82	734000	1310000	1	F1:16279	InGel_sample_1_20211227.raw	2	1	1	1923	1932			PEAKS DB
26	74	P15924	R.SEADSDKNATILELR.S	Y	44.88	1660.83	15	2	554.617	3	35.1		222000	2	F2:41201	InGel_sample_2_20211227.raw	1	0	1	1739	1753			PEAKS DB
26	74	P15924	K.NLPLADQGSSHHITVK.I	Y	44.66	1715.9	16	-0.2	572.972	3	24.55		0	2	F2:27142	InGel_sample_2_20211227.raw	0	0	0	690	705			PEAKS DB
26	74	P15924	K.FGDSNTVMR.F	Y	43.29	1025.46	9	1.8	513.738	2	24.19	784000		1	F1:25107	InGel_sample_1_20211227.raw	1	1	0	917	925			PEAKS DB
26	74	P15924	R.QVQNLVNK.S	Y	42.98	941.529	8	0	471.772	2	16.85	1830000	2110000	1	F1:14958	InGel_sample_1_20211227.raw	2	1	1	434	441			PEAKS DB
26	74	P15924	R.LLQLQEQMR.A	Y	41.02	1157.62	9	-1	579.818	2	36.13	0	0	1	F1:41122	InGel_sample_1_20211227.raw	0	0	0	142	150			PEAKS DB
26	74	P15924	R.AELIVQPELK.Y	Y	39.61	1138.66	10	1.2	570.338	2	38.35	1290000	1450000	2	F2:45995	InGel_sample_2_20211227.raw	2	1	1	85	94			PEAKS DB
26	74	P15924	R.VLLQEEGTR.K	Y	39.47	1043.56	9	-0.3	522.788	2	23.36	0		1	F1:24089	InGel_sample_1_20211227.raw	0	0	0	1176	1184			PEAKS DB
26	74	P15924	R.LPVDIAYK.R	Y	38.86	917.522	8	1.1	459.769	2	36.44	0	1590000	2	F2:43249	InGel_sample_2_20211227.raw	1	0	1	2386	2393			PEAKS DB
26	74	P15924	K.FLDQNLQK.Y	Y	38.19	1004.53	8	2.4	503.273	2	27.94		3020000	2	F2:31528	InGel_sample_2_20211227.raw	1	0	1	1057	1064			PEAKS DB
26	74	P15924	R.QLLQEQESVK.Q	Y	38.08	1200.63	10	-10.8	601.318	2	25.16	22700000		1	F1:25762	InGel_sample_1_20211227.raw	1	1	0	1667	1676			PEAKS DB
26	74	P15924	K.FGDSNTVM(+15.99)R.F	Y	37.96	1041.45	9	1.6	521.736	2	17.37		637000	2	F2:17468	InGel_sample_2_20211227.raw	1	0	1	917	925	Oxidation (M)	M8:Oxidation (M):1000.00	PEAKS DB
26	74	P15924	R.YEVTSGGGGTSR.M	Y	37.91	1169.53	12	-0.1	585.773	2	16.36	429000	0	1	F1:14135	InGel_sample_1_20211227.raw	1	1	0	28	39			PEAKS DB
26	74	P15924	K.ITNLTQQLEQASIVK.K	Y	37.61	1684.94	15	3.2	843.478	2	46.41	140000	0	2	F2:57890	InGel_sample_2_20211227.raw	1	1	0	1612	1626			PEAKS DB
26	74	P15924	R.YIELLTR.S	Y	37.02	906.518	7	1.7	454.267	2	38.7	3170000		1	F1:44950	InGel_sample_1_20211227.raw	1	1	0	1003	1009			PEAKS DB
26	74	P15924	K.AITGFDDPFSGK.T	Y	36.2	1253.59	12	1.8	627.805	2	46.16	361000	287000	1	F1:55770	InGel_sample_1_20211227.raw	2	1	1	2092	2103			PEAKS DB
26	74	P15924	K.YQAEC(+57.02)SQFK.A	Y	36.18	1159.5	9	-2	580.755	2	21.29	0	0	1	F1:21351	InGel_sample_1_20211227.raw	0	0	0	1065	1073	Carbamidomethylation	C5:Carbamidomethylation:1000.00	PEAKS DB
26	74	P15924	R.GLVGIEFK.E	Y	35.55	861.496	8	5.9	431.758	2	41.06	993000	1130000	2	F2:49987	InGel_sample_2_20211227.raw	2	1	1	2319	2326			PEAKS DB
26	74	P15924	R.SQLQISNNR.T	Y	34.63	1058.55	9	-8.1	530.276	2	18.38	3340000	1790000	1	F1:16851	InGel_sample_1_20211227.raw	2	1	1	1754	1762			PEAKS DB
26	74	P15924	K.IVHKGDEC(+57.02)ILK.D	Y	33.96	1310.7	11	-0.8	437.908	3	14.7	0		1	F1:11838	InGel_sample_1_20211227.raw	0	0	0	475	485	Carbamidomethylation	C8:Carbamidomethylation:1000.00	PEAKS DB
26	74	P15924	K.LGIYEAMK.I	Y	33.5	923.479	8	0.1	462.747	2	35.74		1380000	2	F2:42125	InGel_sample_2_20211227.raw	1	0	1	2272	2279			PEAKS DB
26	74	P15924	R.EYENELAK.V	Y	33.19	994.461	8	1.4	498.238	2	21.08	1870000	1350000	2	F2:22907	InGel_sample_2_20211227.raw	2	1	1	1187	1194			PEAKS DB
26	74	P15924	R.QLQNIIQATSR.E	Y	33.18	1270.7	11	-3.9	636.355	2	34.8	0		1	F1:39146	InGel_sample_1_20211227.raw	0	0	0	271	281			PEAKS DB
26	74	P15924	R.FLSEMLK.S	Y	33.02	866.457	7	2.4	434.237	2	39.11		1620000	2	F2:47194	InGel_sample_2_20211227.raw	1	0	1	1016	1022			PEAKS DB
26	74	P15924	R.GIHNSIGDYR.W	Y	32.97	1130.55	10	0.6	377.856	3	19.82	1130000		1	F1:19213	InGel_sample_1_20211227.raw	1	1	0	223	232			PEAKS DB
26	74	P15924	R.LQSLTENLTK.E	Y	31.96	1145.63	10	0.1	573.822	2	32.32		2320000	2	F2:37321	InGel_sample_2_20211227.raw	1	0	1	1706	1715			PEAKS DB
26	74	P15924	K.QKVEEELNR.L	Y	30.45	1143.59	9	-0.5	382.203	3	14.59	896000	1180000	1	F1:11642	InGel_sample_1_20211227.raw	2	1	1	1571	1579			PEAKS DB
26	74	P15924	R.NNYDEEIISLK.N	Y	30.19	1336.65	11	-3.9	669.33	2	42.46	0		1	F1:50436	InGel_sample_1_20211227.raw	0	0	0	1353	1363			PEAKS DB
26	74	P15924	K.AC(+57.02)GSEIMQK.K	Y	29.05	1022.45	9	2.4	512.235	2	16.7		0	2	F2:16458	InGel_sample_2_20211227.raw	0	0	0	1279	1287	Carbamidomethylation	C2:Carbamidomethylation:1000.00	PEAKS DB
26	74	P15924	K.DMLANFR.G	Y	28.72	865.412	7	1	433.714	2	42.08		823000	2	F2:51363	InGel_sample_2_20211227.raw	1	0	1	728	734			PEAKS DB
59	62	P18124	K.TTHFVEGGDAGNREDQINR.L	Y	74.01	2114.97	19	1.9	529.751	4	19.92	0	1360000	1	F1:19377	InGel_sample_1_20211227.raw	1	0	1	224	242			PEAKS DB
59	62	P18124	K.AGNFYVPAEPK.L	Y	57.65	1191.59	11	1.3	596.804	2	35.03	8090000	4110000	1	F1:39342	InGel_sample_1_20211227.raw	2	1	1	78	88			PEAKS DB
59	62	P18124	K.TTHFVEGGDAGNR.E	Y	57.25	1359.62	13	0.8	454.213	3	14.66	956000	656000	1	F1:11708	InGel_sample_1_20211227.raw	2	1	1	224	236			PEAKS DB
59	62	P18124	R.IALTDNALIAR.S	Y	54.82	1169.68	11	2.1	585.847	2	41.21	7890000	4310000	2	F2:50181	InGel_sample_2_20211227.raw	2	1	1	167	177			PEAKS DB
59	62	P18124	K.EVPAVPETLK.K	Y	51.29	1081.6	10	1.9	541.809	2	34.05	6130000	0	1	F1:38035	InGel_sample_1_20211227.raw	1	1	0	10	19			PEAKS DB
59	62	P18124	R.QIFNGTFVK.L	Y	50.81	1052.57	9	2.2	527.291	2	38.19	3770000	1930000	1	F1:44145	InGel_sample_1_20211227.raw	2	1	1	116	124			PEAKS DB
59	62	P18124	K.EANNFLWPFK.L	Y	43.72	1264.62	10	1.8	633.32	2	55.1	613000	216000	1	F1:68437	InGel_sample_1_20211227.raw	2	1	1	203	212			PEAKS DB
59	62	P18124	R.KAGNFYVPAEPK.L	Y	39.81	1319.69	12	0.7	440.903	3	26.9	3590000	1590000	1	F1:28703	InGel_sample_1_20211227.raw	2	1	1	77	88			PEAKS DB
59	62	P18124	K.ASINMLR.I	Y	34.99	803.432	7	-0.2	402.723	2	27.34	0	0	1	F1:29349	InGel_sample_1_20211227.raw	0	0	0	128	134			PEAKS DB
59	62	P18124	K.SVNELIYK.R	Y	32.25	964.523	8	0.5	483.269	2	31.61	14700000		1	F1:34407	InGel_sample_1_20211227.raw	1	1	0	149	156			PEAKS DB
59	62	P18124	K.SVNELIYKR.G	Y	31.89	1120.62	9	0.8	561.32	2	25.4		2200000	2	F2:28251	InGel_sample_2_20211227.raw	1	0	1	149	157			PEAKS DB
59	62	P18124	K.EVPAVPETLKK.K	Y	30.11	1209.7	11	-0.2	404.239	3	25.45	0		1	F1:26731	InGel_sample_1_20211227.raw	0	0	0	10	20			PEAKS DB
63	69	P62424	K.TC(+57.02)TTVAFTQVNSEDKGALAK.L	Y	72.44	2140.05	20	-2.2	714.355	3	34.23	1690000		1	F1:38311	InGel_sample_1_20211227.raw	1	1	0	198	217	Carbamidomethylation	C2:Carbamidomethylation:1000.00	PEAKS DB
63	69	P62424	K.NFGIGQDIQPK.R	Y	62.29	1215.62	11	2.5	608.821	2	36.85	17800000	6780000	2	F2:43973	InGel_sample_2_20211227.raw	2	1	1	38	48			PEAKS DB
63	69	P62424	R.AGVNTVTTLVENKK.A	Y	58.2	1472.82	14	0.2	491.947	3	30.87	6290000	0	2	F2:35100	InGel_sample_2_20211227.raw	1	1	0	138	151			PEAKS DB
63	69	P62424	R.AGVNTVTTLVENK.K	Y	52.28	1344.72	13	0.3	673.37	2	37.1	6050000	947000	1	F1:42513	InGel_sample_1_20211227.raw	2	1	1	138	150			PEAKS DB
63	69	P62424	K.KVAPAPAVVK.K	Y	48.49	978.623	10	1.6	490.319	2	12.2	469000	0	1	F1:8175	InGel_sample_1_20211227.raw	1	1	0	11	20			PEAKS DB
63	69	P62424	K.KVVNPLFEK.R	Y	42.72	1072.63	9	0.2	537.321	2	25.98	10100000	2490000	1	F1:27641	InGel_sample_1_20211227.raw	3	2	1	26	34			PEAKS DB
63	69	P62424	R.QTATQLLK.L	Y	40.25	901.523	8	1.4	451.769	2	21.69	10000000	3430000	2	F2:23545	InGel_sample_2_20211227.raw	2	1	1	90	97			PEAKS DB
63	69	P62424	K.VVNPLFEK.R	Y	39.23	944.533	8	-16.2	473.266	2	34.88	14000000	0	1	F1:39855	InGel_sample_1_20211227.raw	2	2	0	27	34			PEAKS DB
63	69	P62424	R.KMGVPYC(+57.02)IIK.G	Y	39.01	1207.65	10	-0.2	403.556	3	34.11	0		1	F1:38133	InGel_sample_1_20211227.raw	0	0	0	176	185	Carbamidomethylation	C7:Carbamidomethylation:1000.00	PEAKS DB
63	69	P62424	K.MGVPYC(+57.02)IIK.G	Y	38.57	1079.55	9	1.4	540.783	2	41.52	3630000		1	F1:48989	InGel_sample_1_20211227.raw	1	1	0	177	185	Carbamidomethylation	C6:Carbamidomethylation:1000.00	PEAKS DB
63	69	P62424	K.VAPAPAVVK.K	Y	37.76	850.528	9	0.7	426.271	2	17.2	730000	0	2	F2:17137	InGel_sample_2_20211227.raw	1	1	0	12	20			PEAKS DB
63	69	P62424	R.Q(-17.03)TATQLLK.L	Y	35.53	884.497	8	1.3	443.256	2	38.7	2130000		1	F1:45067	InGel_sample_1_20211227.raw	1	1	0	90	97	Pyro-glu from Q	Q1:Pyro-glu from Q:1000.00	PEAKS DB
63	69	P62424	R.TNYNDRYDEIR.R	Y	28.48	1457.65	11	2.4	486.893	3	24.87		1230000	2	F2:27544	InGel_sample_2_20211227.raw	1	0	1	224	234			PEAKS DB
50	42	Q7KZF4	R.NDIASHPPVEGSYAPR.R	Y	67.57	1708.82	16	0.2	570.613	3	28.37	528000	0	1	F1:30419	InGel_sample_1_20211227.raw	1	1	0	716	731			PEAKS DB
50	42	Q7KZF4	R.EADGSETPEPFAAEAK.F	Y	62.32	1647.73	16	2.3	824.872	2	34.79	2240000	2160000	1	F1:39080	InGel_sample_1_20211227.raw	2	1	1	234	249			PEAKS DB
50	42	Q7KZF4	M.A(+42.01)SSAQSGGSSGGPAVPTVQR.G	Y	56.75	1841.89	20	2.2	921.953	2	35	312000	412000	2	F2:41101	InGel_sample_2_20211227.raw	2	1	1	2	21	Acetylation (N-term)	A1:Acetylation (N-term):1000.00	PEAKS DB
50	42	Q7KZF4	R.LGTLSPAFSTR.V	Y	48.7	1148.62	11	-6.1	575.313	2	36.85		32100000	2	F2:44273	InGel_sample_2_20211227.raw	1	0	1	777	787			PEAKS DB
50	42	Q7KZF4	K.DTPDEPWAFPAR.E	Y	42.13	1400.64	12	0.9	701.326	2	47.91	0		1	F1:58370	InGel_sample_1_20211227.raw	0	0	0	72	83			PEAKS DB
50	42	Q7KZF4	K.YTIENPR.H	Y	41.09	891.445	7	1	446.73	2	22.08	2190000	0	2	F2:24281	InGel_sample_2_20211227.raw	1	1	0	178	184			PEAKS DB
50	42	Q7KZF4	R.SSHYDELLAAEAR.A	Y	40.71	1460.69	13	0.9	487.904	3	34.25	1460000	1100000	2	F2:39962	InGel_sample_2_20211227.raw	2	1	1	473	485			PEAKS DB
50	42	Q7KZF4	K.SLLSAEEAAK.Q	Y	39.69	1017.53	10	0.8	509.775	2	28.47		2460000	2	F2:32132	InGel_sample_2_20211227.raw	1	0	1	642	651			PEAKS DB
50	42	Q7KZF4	K.VMQVLNADAIVVK.L	Y	39.21	1398.79	13	2.4	700.404	2	44.25		176000	2	F2:54696	InGel_sample_2_20211227.raw	1	0	1	347	359			PEAKS DB
50	42	Q7KZF4	R.EYGMIYLGK.D	Y	38.83	1072.53	9	-2.2	537.269	2	42.62	1500000	5930000	2	F2:52817	InGel_sample_2_20211227.raw	3	1	2	108	116			PEAKS DB
50	42	Q7KZF4	K.IHVFYIDYGNR.E	Y	37.37	1395.69	11	-0.7	466.238	3	41.57		194000	2	F2:50853	InGel_sample_2_20211227.raw	1	0	1	759	769			PEAKS DB
50	42	Q7KZF4	R.VADISGDTQK.A	Y	36.88	1032.51	10	2.2	517.263	2	14.81	1340000		1	F1:12081	InGel_sample_1_20211227.raw	1	1	0	504	513			PEAKS DB
50	42	Q7KZF4	R.TDAVDSVVR.D	Y	34.57	960.488	9	1.8	481.252	2	24.71		1560000	2	F2:27195	InGel_sample_2_20211227.raw	1	0	1	811	819			PEAKS DB
50	42	Q7KZF4	R.QINLSNIR.A	Y	32.92	956.54	8	1.4	479.278	2	32.17	1910000		1	F1:35336	InGel_sample_1_20211227.raw	1	1	0	48	55			PEAKS DB
50	42	Q7KZF4	K.TIHLSSIRPPR.L	Y	28.63	1275.74	11	-0.4	426.254	3	24.06	0		1	F1:24828	InGel_sample_1_20211227.raw	0	0	0	367	377			PEAKS DB
36	31	Q9Y230	K.FVQC(+57.02)PDGELQK.R	Y	60.81	1319.62	11	1.1	660.817	2	27.54	0	0	1	F1:29452	InGel_sample_1_20211227.raw	0	0	0	224	234	Carbamidomethylation	C4:Carbamidomethylation:1000.00	PEAKS DB
36	31	Q9Y230	K.TTEMETIYDLGTK.M	Y	55.22	1500.7	13	0.9	751.359	2	46.16	3480000	4870000	2	F2:57367	InGel_sample_2_20211227.raw	3	2	1	165	177			PEAKS DB
36	31	Q9Y230	R.GTSYQSPHGIPIDLLDR.L	Y	55.2	1867.94	17	1.1	623.655	3	44.45	0	994000	1	F1:53300	InGel_sample_1_20211227.raw	1	0	1	337	353			PEAKS DB
36	31	Q9Y230	R.AAGVVLEMIR.E	Y	54.75	1057.6	10	1.6	529.806	2	43.15	2360000	2730000	1	F1:51343	InGel_sample_1_20211227.raw	2	1	1	55	64			PEAKS DB
36	31	Q9Y230	R.Q(-17.03)ASQGMVGQLAAR.R	Y	53.55	1298.64	13	-0.7	650.327	2	41.42	0	0	1	F1:48878	InGel_sample_1_20211227.raw	0	0	0	41	53	Pyro-glu from Q	Q1:Pyro-glu from Q:1000.00	PEAKS DB
36	31	Q9Y230	R.VYSLFLDESR.S	Y	51.72	1227.61	10	3.1	614.816	2	46.2	4010000	5180000	2	F2:57525	InGel_sample_2_20211227.raw	2	1	1	429	438			PEAKS DB
36	31	Q9Y230	R.DYDAMGSQTK.F	Y	50.63	1114.46	10	-0.8	558.237	2	21.59	555000	648000	2	F2:23414	InGel_sample_2_20211227.raw	2	1	1	214	223			PEAKS DB
36	31	Q9Y230	R.QASQGMVGQLAAR.R	Y	47.37	1315.67	13	0.9	658.841	2	30.02	5890000	4560000	2	F2:33814	InGel_sample_2_20211227.raw	2	1	1	41	53			PEAKS DB
36	31	Q9Y230	K.GTEVQVDDIKR.V	Y	46.6	1258.65	11	1.5	420.558	3	20.96	3230000	2810000	2	F2:22578	InGel_sample_2_20211227.raw	2	1	1	418	428			PEAKS DB
36	31	Q9Y230	R.LLIVSTTPYSEKDTK.Q	Y	46.04	1693.91	15	1.2	565.646	3	34.65	2290000	3080000	1	F1:39004	InGel_sample_1_20211227.raw	2	1	1	354	368			PEAKS DB
36	31	Q9Y230	R.KGTEVQVDDIKR.V	Y	45.76	1386.75	12	2.5	463.257	3	16.09	1820000	1820000	2	F2:15520	InGel_sample_2_20211227.raw	2	1	1	417	428			PEAKS DB
36	31	Q9Y230	R.LLIVSTTPYSEK.D	Y	44.14	1349.74	12	0.7	675.88	2	39.6	8140000	7220000	1	F1:46149	InGel_sample_1_20211227.raw	2	1	1	354	365			PEAKS DB
36	31	Q9Y230	R.AVLIAGQPGTGK.T	Y	43.45	1110.64	12	0.9	556.328	2	25.2	15200000	13800000	1	F1:26639	InGel_sample_1_20211227.raw	2	1	1	72	83			PEAKS DB
36	31	Q9Y230	M.A(+42.01)TVTATTK.V	Y	32.92	833.449	8	-0.3	417.732	2	19.36	3360000	1810000	1	F1:18554	InGel_sample_1_20211227.raw	2	1	1	2	9	Acetylation (N-term)	A1:Acetylation (N-term):1000.00	PEAKS DB
36	31	Q9Y230	R.ARDYDAMGSQTK.F	Y	30.69	1341.6	12	1.4	448.207	3	14.69	169000		1	F1:11842	InGel_sample_1_20211227.raw	1	1	0	212	223			PEAKS DB
36	31	Q9Y230	K.MIESLTK.D	Y	28.77	820.436	7	4.4	411.227	2	22.91	9060000	9550000	1	F1:23563	InGel_sample_1_20211227.raw	2	1	1	178	184			PEAKS DB
24	38	P13646	K.TRLEQEIATYR.S	N	59.39	1378.72	11	1.7	460.582	3	33.77	23200000	8780000	2	F2:39322	InGel_sample_2_20211227.raw	3	2	1	396	406			PEAKS DB
24	38	P13646	K.EVSTNTAMIQTSK.T	Y	58.34	1408.69	13	0.7	705.351	2	25.74	1420000	307000	1	F1:27011	InGel_sample_1_20211227.raw	2	1	1	306	318			PEAKS DB
24	38	P13646	K.AGLENTVAETEC(+57.02)R.Y	Y	55.48	1448.66	13	0.1	725.336	2	30.68	0	0	1	F1:33282	InGel_sample_1_20211227.raw	0	0	0	343	355	Carbamidomethylation	C12:Carbamidomethylation:1000.00	PEAKS DB
24	38	P13646	R.QSVEADINGLR.R	N	54.45	1200.61	11	2.1	601.313	2	37	97900000	73500000	1	F1:42580	InGel_sample_1_20211227.raw	2	1	1	202	212			PEAKS DB
24	38	P13646	R.QSVEADINGLRR.V	N	54.08	1356.71	12	1.8	453.245	3	31.87	273000000	180000000	1	F1:35183	InGel_sample_1_20211227.raw	5	2	3	202	213			PEAKS DB
24	38	P13646	L.RQSVEADINGLR.R	N	53.72	1356.71	12	-0.3	453.244	3	29.26	12500000	9230000	1	F1:31464	InGel_sample_1_20211227.raw	2	1	1	201	212			PEAKS DB
24	38	P13646	R.LEQEIATYR.S	N	53.7	1121.57	9	1.5	561.794	2	28.97	28100000	17900000	1	F1:31083	InGel_sample_1_20211227.raw	2	1	1	398	406			PEAKS DB
24	38	P13646	R.ALEEANADLEVK.I	N	51.87	1300.65	12	0.2	651.333	2	32.78	18400000	11100000	1	F1:36484	InGel_sample_1_20211227.raw	3	2	1	124	135			PEAKS DB
24	38	P13646	R.Q(-17.03)SVEADINGLRR.V	N	49.67	1339.68	12	1.5	670.851	2	40.9	39500000	35700000	2	F2:49732	InGel_sample_2_20211227.raw	2	1	1	202	213	Pyro-glu from Q	Q1:Pyro-glu from Q:1000.00	PEAKS DB
24	38	P13646	R.LAADDFR.L	N	46	806.392	7	1.3	807.401	1	27.47	984000000	764000000	1	F1:29336	InGel_sample_1_20211227.raw	4	2	2	185	191			PEAKS DB
24	38	P13646	R.Q(-17.03)SVEADINGLR.R	N	43.55	1183.58	11	1.3	592.8	2	47.16	4670000	3820000	2	F2:59145	InGel_sample_2_20211227.raw	2	1	1	202	212	Pyro-glu from Q	Q1:Pyro-glu from Q:1000.00	PEAKS DB
24	38	P13646	R.VLDELTLSK.T	Y	42.31	1016.58	9	0.6	509.295	2	37.87		5360000	2	F2:45491	InGel_sample_2_20211227.raw	1	0	1	214	222			PEAKS DB
24	38	P13646	R.SEMEC(+57.02)QNQEYK.M	Y	41.59	1444.56	11	0.9	723.288	2	18.16	251000		1	F1:16832	InGel_sample_1_20211227.raw	1	1	0	379	389	Carbamidomethylation	C5:Carbamidomethylation:1000.00	PEAKS DB
24	38	P13646	K.ITMQNLNDR.L	N	41.57	1103.54	9	-1	552.776	2	27.89	1770000	1370000	1	F1:29748	InGel_sample_1_20211227.raw	2	1	1	106	114			PEAKS DB
24	38	P13646	R.LKYENELALR.Q	N	38.59	1247.69	10	1.3	416.904	3	32.28	1080000		1	F1:35562	InGel_sample_1_20211227.raw	1	1	0	192	201			PEAKS DB
24	38	P13646	R.QS(+79.97)VEADINGLR.R	N	37.75	1280.58	11	-4.3	641.293	2	45.67		0	2	F2:56788	InGel_sample_2_20211227.raw	0	0	0	202	212	Phosphorylation (STY)	S2:Phosphorylation (STY):1000.00	PEAKS DB
24	38	P13646	R.SLLEGQDAK.M	N	37.18	959.492	9	1.9	480.754	2	20.23	51900000	58700000	1	F1:19701	InGel_sample_1_20211227.raw	2	1	1	407	415			PEAKS DB
73	53	Q86YZ3	R.GPYESGSGHSSGLGHQESR.S	Y	72.49	1927.84	19	1.9	482.968	4	13.04	1330000	1070000	2	F2:11126	InGel_sample_2_20211227.raw	2	1	1	572	590			PEAKS DB
73	53	Q86YZ3	R.GSGSGQSPSSGQHGTGFGR.S	Y	68.61	1746.77	19	-0.1	583.263	3	13.54	1810000	2910000	1	F1:10078	InGel_sample_1_20211227.raw	2	1	1	430	448			PEAKS DB
73	53	Q86YZ3	R.GPYESGSGHSSGLGHR.E	Y	66.74	1583.71	16	0.9	528.91	3	12.06	5600000	4200000	1	F1:7892	InGel_sample_1_20211227.raw	2	1	1	1038	1053			PEAKS DB
73	53	Q86YZ3	R.SEQHGSSSGLSSSYGQHGSGSHQSSGHGR.Q	Y	58.39	2868.22	29	0.9	574.651	5	9.47	335000	661000	2	F2:6436	InGel_sample_2_20211227.raw	2	1	1	739	767			PEAKS DB
73	53	Q86YZ3	R.HGSGSGQSSSYGPYR.S	Y	56.79	1525.65	15	0.6	509.559	3	14.67	674000	1070000	2	F2:13527	InGel_sample_2_20211227.raw	2	1	1	1014	1028			PEAKS DB
73	53	Q86YZ3	R.Q(-17.03)SLGHGQHGSGSGQSPSPSR.G	Y	52.33	1929.87	20	-0.5	644.296	3	14.18	1590000	2220000	2	F2:12568	InGel_sample_2_20211227.raw	2	1	1	992	1011	Pyro-glu from Q	Q1:Pyro-glu from Q:1000.00	PEAKS DB
73	53	Q86YZ3	R.Q(-17.03)SSSYGPHGYGSGR.S	Y	51.89	1421.6	14	2.4	711.807	2	24.63		437000	2	F2:27225	InGel_sample_2_20211227.raw	1	0	1	554	567	Pyro-glu from Q	Q1:Pyro-glu from Q:1000.00	PEAKS DB
73	53	Q86YZ3	R.QSSSYGPHGYGSGR.S	Y	50.22	1438.62	14	0.3	480.548	3	15.88	1640000	2670000	2	F2:15110	InGel_sample_2_20211227.raw	2	1	1	554	567			PEAKS DB
73	53	Q86YZ3	R.QSLGHGQHGSGSGQSPSPSR.G	Y	44.85	1946.89	20	1	487.731	4	9.5	3560000	5110000	1	F1:4905	InGel_sample_1_20211227.raw	2	1	1	992	1011			PEAKS DB
73	53	Q86YZ3	R.GPYESGSSHSSGLGHR.E	Y	32.33	1613.72	16	-0.2	538.913	3	12.25		349000	2	F2:10034	InGel_sample_2_20211227.raw	1	0	1	1508	1523			PEAKS DB
73	53	Q86YZ3	R.GPYES(+79.97)GSGHSSGLGHR.E	Y	31.99	1663.67	16	-3.5	555.563	3	16.31	219000	0	2	F2:15882	InGel_sample_2_20211227.raw	1	1	0	1038	1053	Phosphorylation (STY)	S5:Phosphorylation (STY):0.00	PEAKS DB
41	246	P01871	R.YFAHSILTVSEEEWNTGETYTC(+57.02)VVAHEALPNR.V	Y	90.41	3722.73	32	1.8	931.692	4	54.95	4510000	3380000	1	F1:68218	InGel_sample_1_20211227.raw	2	1	1	392	423	Carbamidomethylation	C22:Carbamidomethylation:1000.00	PEAKS DB
41	246	P01871	K.LTC(+57.02)LVTDLTTYDSVTISWTR.Q	Y	82.93	2344.16	20	1.2	782.396	3	56.84	336000000	381000000	1	F1:72241	InGel_sample_1_20211227.raw	8	4	4	242	261	Carbamidomethylation	C3:Carbamidomethylation:1000.00	PEAKS DB
41	246	P01871	K.STKLTC(+57.02)LVTDLTTYDSVTISWTR.Q	Y	57.83	2660.34	23	1.2	887.787	3	56.34	509000		1	F1:70318	InGel_sample_1_20211227.raw	1	1	0	239	261	Carbamidomethylation	C6:Carbamidomethylation:1000.00	PEAKS DB
41	246	P01871	K.NVPLPVIAELPPKVSVFVPPRDGFFGNPR.K	Y	57.83	3157.74	29	2	790.445	4	54.8	2940000	2370000	1	F1:67932	InGel_sample_1_20211227.raw	3	1	2	100	128			PEAKS DB
41	246	P01871	R.YFAHSILTVSEEEWNTGETYTC(+57.02)VVAHEALPNRVTER.T	Y	45.63	4207.99	36	1.3	842.606	5	53.95	0	5000000	1	F1:66782	InGel_sample_1_20211227.raw	1	0	1	392	427	Carbamidomethylation	C22:Carbamidomethylation:1000.00	PEAKS DB
56	37	Q02413	R.YVM(+15.99)GNNPADLLAVDSR.T	Y	65.92	1749.84	16	3.2	875.928	2	44.36	2190000	2350000	2	F2:54742	InGel_sample_2_20211227.raw	2	1	1	423	438	Oxidation (M)	M3:Oxidation (M):1000.00	PEAKS DB
56	37	Q02413	K.IHSDC(+57.02)AANQQVTYR.I	Y	65.48	1661.76	14	1.2	554.927	3	18.21	2600000	2600000	1	F1:16800	InGel_sample_1_20211227.raw	2	1	1	73	86	Carbamidomethylation	C5:Carbamidomethylation:1000.00	PEAKS DB
56	37	Q02413	K.VGDFVATDLDTGRPSTTVR.Y	Y	58.16	2006.01	19	1.7	669.677	3	37.92	1790000	2140000	2	F2:45421	InGel_sample_2_20211227.raw	2	1	1	404	422			PEAKS DB
56	37	Q02413	R.YVMGNNPADLLAVDSR.T	Y	54.66	1733.84	16	0.9	867.928	2	49	0	681000	2	F2:61602	InGel_sample_2_20211227.raw	1	0	1	423	438			PEAKS DB
56	37	Q02413	R.QEPSDSPMFIINR.N	Y	52.73	1532.73	13	2.5	767.374	2	44.84	3830000	4000000	2	F2:55510	InGel_sample_2_20211227.raw	2	1	1	201	213			PEAKS DB
56	37	Q02413	R.ALNSM(+15.99)GQDLERPLELR.V	Y	43.95	1856.94	16	2.1	619.989	3	37.86	0	0	1	F1:43721	InGel_sample_1_20211227.raw	0	0	0	129	144	Oxidation (M)	M5:Oxidation (M):1000.00	PEAKS DB
56	37	Q02413	K.TYVVTGNMGSNDK.V	Y	41.84	1384.63	13	2.3	693.323	2	26.25	0	7510000	1	F1:27900	InGel_sample_1_20211227.raw	1	0	1	391	403			PEAKS DB
56	37	Q02413	K.AEFHHSIMSQYK.L	Y	41.24	1476.68	12	2.3	493.236	3	20.17	0		1	F1:19753	InGel_sample_1_20211227.raw	0	0	0	355	366			PEAKS DB
56	37	Q02413	R.EQYGQYALAVR.G	Y	40.91	1296.65	11	2.5	649.332	2	37.72	0		1	F1:43503	InGel_sample_1_20211227.raw	0	0	0	228	238			PEAKS DB
56	37	Q02413	K.EQYNM(+15.99)LGGK.Y	Y	40.54	1054.48	9	1.4	528.246	2	18.38	264000	363000	1	F1:17180	InGel_sample_1_20211227.raw	2	1	1	451	459	Oxidation (M)	M5:Oxidation (M):1000.00	PEAKS DB
56	37	Q02413	R.QEPSDSPM(+15.99)FIINR.N	Y	34.82	1548.72	13	3.5	775.372	2	39.01		5980000	2	F2:46876	InGel_sample_2_20211227.raw	1	0	1	201	213	Oxidation (M)	M8:Oxidation (M):1000.00	PEAKS DB
56	37	Q02413	R.M(+15.99)TGFELTEGVK.T	Y	34.33	1226.59	11	3	614.302	2	37.19	340000		1	F1:42749	InGel_sample_1_20211227.raw	1	1	0	651	661	Oxidation (M)	M1:Oxidation (M):1000.00	PEAKS DB
56	37	Q02413	R.TMNNFLDR.E	Y	32.98	1009.47	8	1	505.74	2	34.93	570000		1	F1:39300	InGel_sample_1_20211227.raw	1	1	0	220	227			PEAKS DB
56	37	Q02413	R.TNVGILK.V	Y	32.04	743.454	7	0.4	372.735	2	21.77	5560000	4810000	1	F1:21896	InGel_sample_1_20211227.raw	2	1	1	326	332			PEAKS DB
56	37	Q02413	R.Q(-17.03)EPSDSPM(+15.99)FIINR.N	Y	31.91	1531.7	13	0.1	766.856	2	47.95		0	2	F2:60123	InGel_sample_2_20211227.raw	0	0	0	201	213	Pyro-glu from Q; Oxidation (M)	Q1:Pyro-glu from Q:1000.00;M8:Oxidation (M):1000.00	PEAKS DB
56	37	Q02413	K.TYVVTGNM(+15.99)GSNDK.V	Y	31.88	1400.62	13	1.4	701.32	2	18.34		1020000	2	F2:18730	InGel_sample_2_20211227.raw	1	0	1	391	403	Oxidation (M)	M8:Oxidation (M):1000.00	PEAKS DB
56	37	Q02413	R.EMQDLGGGER.M	Y	29.67	1090.47	10	3.3	546.245	2	21.08	2540000	2950000	2	F2:22692	InGel_sample_2_20211227.raw	2	1	1	641	650			PEAKS DB
51	58	P09493	K.ATDAEADVASLNR.R	N	62.3	1331.63	13	2.4	666.825	2	31.86	17500000	12300000	1	F1:34751	InGel_sample_1_20211227.raw	3	2	1	78	90			PEAKS DB
51	58	P09493	K.KATDAEADVASLNR.R	N	57.83	1459.73	14	0.9	487.583	3	26.3	5630000	0	1	F1:27854	InGel_sample_1_20211227.raw	2	2	0	77	90			PEAKS DB
51	58	P09493	R.RIQLVEEELDR.A	N	55.87	1398.75	11	1.6	467.257	3	35.35	2190000	469000	1	F1:39936	InGel_sample_1_20211227.raw	2	1	1	91	101			PEAKS DB
51	58	P09493	K.MEIQEIQLK.E	N	55.42	1130.6	9	0.2	566.308	2	40.96	6490000	0	1	F1:48174	InGel_sample_1_20211227.raw	2	2	0	141	149			PEAKS DB
51	58	P09493	K.QLEDELVSLQK.K	Y	52.04	1300.69	11	12.6	651.359	2	42.4	5610000	0	1	F1:50956	InGel_sample_1_20211227.raw	1	1	0	38	48			PEAKS DB
51	58	P09493	K.LEEAEKAADESER.G	N	51.83	1475.67	13	1.9	492.899	3	16.51	1570000	421000	2	F2:16163	InGel_sample_2_20211227.raw	2	1	1	113	125			PEAKS DB
51	58	P09493	K.LDKENALDR.A	N	48.63	1072.55	9	-0.2	358.524	3	13.21	4260000	897000	1	F1:9645	InGel_sample_1_20211227.raw	3	2	1	13	21			PEAKS DB
51	58	P09493	K.ATDAEADVASLNRR.I	N	44.21	1487.73	14	-0.2	496.918	3	27.35	0		1	F1:29353	InGel_sample_1_20211227.raw	0	0	0	78	91			PEAKS DB
51	58	P09493	R.IQLVEEELDRAQER.L	N	42.65	1726.88	14	-2.9	576.634	3	38.89	3060000		1	F1:45369	InGel_sample_1_20211227.raw	1	1	0	92	105			PEAKS DB
51	58	P09493	R.IQLVEEELDR.A	N	34.16	1242.65	10	1.4	622.331	2	40.53		0	2	F2:49265	InGel_sample_2_20211227.raw	0	0	0	92	101			PEAKS DB
51	58	P09493	R.KLVIIESDLER.A	Y	33.85	1313.76	11	1.2	438.926	3	35.48	1160000		1	F1:40055	InGel_sample_1_20211227.raw	1	1	0	168	178			PEAKS DB
51	58	P09493	K.KATDAEADVASLNRR.I	N	33.23	1615.83	15	1.4	539.617	3	22.78	1710000		1	F1:23298	InGel_sample_1_20211227.raw	1	1	0	77	91			PEAKS DB
51	58	P09493	R.LATALQK.L	N	29.57	743.454	7	1.8	372.735	2	15.1	726000		1	F1:12376	InGel_sample_1_20211227.raw	1	1	0	106	112			PEAKS DB
44	40	P52272	K.QGGGGGGGSVPGIER.M	Y	57.02	1283.62	15	1.6	642.819	2	22.53	630000	0	1	F1:22937	InGel_sample_1_20211227.raw	1	1	0	389	403			PEAKS DB
44	40	P52272	R.MGPAMGPALGAGIER.M	Y	55.01	1426.71	15	0.4	714.361	2	40.67	6960000	3310000	1	F1:47565	InGel_sample_1_20211227.raw	2	1	1	592	606			PEAKS DB
44	40	P52272	R.MGAGLGHGMDR.V	Y	54.96	1100.49	11	0.3	367.836	3	18.59	2880000		1	F1:17411	InGel_sample_1_20211227.raw	1	1	0	419	429			PEAKS DB
44	40	P52272	R.FGSGMNMGR.I	Y	48.01	955.4	9	1	478.708	2	26.25	2100000		1	F1:27816	InGel_sample_1_20211227.raw	1	1	0	363	371			PEAKS DB
44	40	P52272	R.MGAGMGFGLER.M	Y	46.31	1124.51	11	4.5	563.265	2	40.66	994000	646000	2	F2:49371	InGel_sample_2_20211227.raw	2	1	1	486	496			PEAKS DB
44	40	P52272	R.GC(+57.02)AVVEFK.M	Y	46.26	908.443	8	1	455.229	2	27.21	0		1	F1:29258	InGel_sample_1_20211227.raw	0	0	0	113	120	Carbamidomethylation	C2:Carbamidomethylation:1000.00	PEAKS DB
44	40	P52272	R.AFITNIPFDVK.W	Y	44.88	1263.69	11	1.3	632.851	2	50.39	2180000	1280000	2	F2:63530	InGel_sample_2_20211227.raw	2	1	1	73	83			PEAKS DB
44	40	P52272	R.MGANSLER.M	Y	42.4	876.412	8	0.4	439.214	2	18.25	4510000	2800000	1	F1:16910	InGel_sample_1_20211227.raw	2	1	1	571	578			PEAKS DB
44	40	P52272	R.MGLVMDR.M	Y	41.27	820.394	7	0.1	411.204	2	30.41	2870000		1	F1:33075	InGel_sample_1_20211227.raw	1	1	0	437	443			PEAKS DB
44	40	P52272	R.MGPVMDR.M	Y	40.83	804.362	7	1	403.189	2	20.89	2860000	1090000	2	F2:22428	InGel_sample_2_20211227.raw	2	1	1	544	550			PEAKS DB
44	40	P52272	R.INEILSNALK.R	Y	38.22	1113.64	10	0.4	557.827	2	39.27	2460000	0	1	F1:45673	InGel_sample_1_20211227.raw	1	1	0	372	381			PEAKS DB
44	40	P52272	K.FESPEVAER.A	Y	37.69	1062.5	9	8	532.261	2	26.04	4000000		1	F1:27549	InGel_sample_1_20211227.raw	1	1	0	699	707			PEAKS DB
44	40	P52272	R.KAC(+57.02)QIFVR.N	Y	37.28	1020.55	8	0.2	511.284	2	18.27	0		1	F1:16939	InGel_sample_1_20211227.raw	0	0	0	651	658	Carbamidomethylation	C3:Carbamidomethylation:1000.00	PEAKS DB
44	40	P52272	R.ADILEDKDGK.S	Y	36.66	1102.55	10	1.4	552.283	2	16.67	3550000	289000	2	F2:16387	InGel_sample_2_20211227.raw	3	2	1	233	242			PEAKS DB
44	40	P52272	R.GGNRFEPYANPTK.R	Y	34.06	1449.7	13	1.1	484.241	3	23.31	0		1	F1:24018	InGel_sample_1_20211227.raw	0	0	0	57	69			PEAKS DB
44	40	P52272	R.MVPAGMGAGLER.M	Y	30.05	1187.58	12	6.7	594.801	2	34.53	15000000		1	F1:38409	InGel_sample_1_20211227.raw	1	1	0	532	543			PEAKS DB
44	40	P52272	R.MGANNLER.M	Y	29.87	903.423	8	1.5	452.719	2	17.25		1640000	2	F2:17385	InGel_sample_2_20211227.raw	1	0	1	558	565			PEAKS DB
82	141	P16403	R.KASGPPVSELITK.A	N	72.02	1325.76	13	2	663.886	2	27.25	24200000		1	F1:29290	InGel_sample_1_20211227.raw	2	2	0	34	46			PEAKS DB
82	141	P16403	K.KALAAAGYDVEK.N	N	64.35	1234.66	12	5.9	618.339	2	20.08	17900000		1	F1:19488	InGel_sample_1_20211227.raw	2	2	0	64	75			PEAKS DB
82	141	P16403	R.SGVSLAALKK.A	N	60.74	972.597	10	1.2	487.306	2	22.68	24700000		1	F1:23234	InGel_sample_1_20211227.raw	1	1	0	55	64			PEAKS DB
82	141	P16403	K.ASGPPVSELITK.A	N	59.68	1197.66	12	1.3	599.838	2	36.16	66100000		1	F1:40814	InGel_sample_1_20211227.raw	1	1	0	35	46			PEAKS DB
82	141	P16403	R.SGVSLAALK.K	N	52.69	844.502	9	1.7	423.259	2	32.28	39700000	1270000	1	F1:35719	InGel_sample_1_20211227.raw	2	1	1	55	63			PEAKS DB
82	141	P16403	K.ALAAAGYDVEK.N	N	51.26	1106.56	11	1.4	554.288	2	28.66	101000000	10800000	1	F1:30531	InGel_sample_1_20211227.raw	2	1	1	65	75			PEAKS DB
82	141	P16403	M.S(+42.01)ETAPAAPAAAPPAEK.A	Y	50.96	1519.75	16	1	760.884	2	31.27	75900000		1	F1:34634	InGel_sample_1_20211227.raw	2	2	0	2	17	Acetylation (N-term)	S1:Acetylation (N-term):1000.00	PEAKS DB
82	141	P16403	R.S(+42.01)GVSLAALKK.A	N	36.88	1014.61	10	0.2	508.311	2	36.12	2980000		1	F1:41001	InGel_sample_1_20211227.raw	1	1	0	55	64	Acetylation (N-term)	S1:Acetylation (N-term):1000.00	PEAKS DB
82	141	P16403	K.ALAAAGYDVEKNNSR.I	N	31.71	1577.78	15	3.8	526.936	3	22.83	0		1	F1:23364	InGel_sample_1_20211227.raw	0	0	0	65	79			PEAKS DB
87	143	P16402	R.KASGPPVSELITK.A	N	72.02	1325.76	13	2	663.886	2	27.25	24200000		1	F1:29290	InGel_sample_1_20211227.raw	2	2	0	35	47			PEAKS DB
87	143	P16402	K.KALAAAGYDVEK.N	N	64.35	1234.66	12	5.9	618.339	2	20.08	17900000		1	F1:19488	InGel_sample_1_20211227.raw	2	2	0	65	76			PEAKS DB
87	143	P16402	R.SGVSLAALKK.A	N	60.74	972.597	10	1.2	487.306	2	22.68	24700000		1	F1:23234	InGel_sample_1_20211227.raw	1	1	0	56	65			PEAKS DB
87	143	P16402	K.ASGPPVSELITK.A	N	59.68	1197.66	12	1.3	599.838	2	36.16	66100000		1	F1:40814	InGel_sample_1_20211227.raw	1	1	0	36	47			PEAKS DB
87	143	P16402	R.SGVSLAALK.K	N	52.69	844.502	9	1.7	423.259	2	32.28	39700000	1270000	1	F1:35719	InGel_sample_1_20211227.raw	2	1	1	56	64			PEAKS DB
87	143	P16402	K.ALAAAGYDVEK.N	N	51.26	1106.56	11	1.4	554.288	2	28.66	101000000	10800000	1	F1:30531	InGel_sample_1_20211227.raw	2	1	1	66	76			PEAKS DB
87	143	P16402	M.S(+42.01)ETAPLAPTIPAPAEK.T	Y	48.49	1633.86	16	1.9	817.937	2	45.97	16500000		1	F1:55514	InGel_sample_1_20211227.raw	1	1	0	2	17	Acetylation (N-term)	S1:Acetylation (N-term):1000.00	PEAKS DB
87	143	P16402	R.S(+42.01)GVSLAALKK.A	N	36.88	1014.61	10	0.2	508.311	2	36.12	2980000		1	F1:41001	InGel_sample_1_20211227.raw	1	1	0	56	65	Acetylation (N-term)	S1:Acetylation (N-term):1000.00	PEAKS DB
87	143	P16402	K.ALAAAGYDVEKNNSR.I	N	31.71	1577.78	15	3.8	526.936	3	22.83	0		1	F1:23364	InGel_sample_1_20211227.raw	0	0	0	66	80			PEAKS DB
53	100	P60660	K.NKDQGTYEDYVEGLR.V	Y	65.45	1785.82	15	1.6	596.28	3	39.19	20800000	3940000	1	F1:45472	InGel_sample_1_20211227.raw	3	1	2	80	94			PEAKS DB
53	100	P60660	R.HVLVTLGEK.M	Y	65.44	994.581	9	-0.4	498.298	2	21.32	69900000	31100000	1	F1:21390	InGel_sample_1_20211227.raw	3	2	1	111	119			PEAKS DB
53	100	P60660	R.VFDKEGNGTVMGAEIR.H	Y	60.12	1721.84	16	1.5	574.955	3	33.64	524000	6920000	2	F2:39015	InGel_sample_2_20211227.raw	2	1	1	95	110			PEAKS DB
53	100	P60660	K.ILYSQC(+57.02)GDVMR.A	N	59.38	1340.62	11	1.3	671.319	2	34.57	55700000	20800000	1	F1:38623	InGel_sample_1_20211227.raw	2	1	1	27	37	Carbamidomethylation	C6:Carbamidomethylation:1000.00	PEAKS DB
53	100	P60660	K.EGNGTVMGAEIR.H	Y	58.84	1232.58	12	1.1	617.299	2	28.89	0	0	1	F1:31084	InGel_sample_1_20211227.raw	0	0	0	99	110			PEAKS DB
53	100	P60660	R.ALGQNPTNAEVLK.V	N	52.23	1353.73	13	1	677.87	2	30.07	132000000	51200000	1	F1:32828	InGel_sample_1_20211227.raw	2	1	1	38	50			PEAKS DB
53	100	P60660	K.DQGTYEDYVEGLR.V	Y	48.96	1543.68	13	1.3	772.848	2	46.99		1940000	2	F2:58702	InGel_sample_2_20211227.raw	1	0	1	82	94			PEAKS DB
53	100	P60660	K.EGNGTVM(+15.99)GAEIR.H	Y	46.5	1248.58	12	-0.1	625.296	2	19.56	0		1	F1:18835	InGel_sample_1_20211227.raw	0	0	0	99	110	Oxidation (M)	M7:Oxidation (M):1000.00	PEAKS DB
53	100	P60660	K.ILYS(+79.97)QC(+57.02)GDVMR.A	N	45.72	1420.59	11	-4.8	711.298	2	43.31	7300000	2630000	1	F1:51706	InGel_sample_1_20211227.raw	2	1	1	27	37	Phosphorylation (STY); Carbamidomethylation	S4:Phosphorylation (STY):0.00;C6:Carbamidomethylation:1000.00	PEAKS DB
53	100	P60660	K.ILYSQC(+57.02)GDVM(+15.99)R.A	N	44.12	1356.62	11	-0.6	679.315	2	27.81	5610000		1	F1:29556	InGel_sample_1_20211227.raw	1	1	0	27	37	Carbamidomethylation; Oxidation (M)	C6:Carbamidomethylation:1000.00;M10:Oxidation (M):1000.00	PEAKS DB
53	100	P60660	R.ALGQNPT(+79.97)NAEVLK.V	N	39.51	1433.69	13	-5.4	717.849	2	38.22	0		1	F1:44245	InGel_sample_1_20211227.raw	0	0	0	38	50	Phosphorylation (STY)	T7:Phosphorylation (STY):1000.00	PEAKS DB
53	100	P60660	K.EAFQLFDR.T	Y	34.35	1024.5	8	2.1	513.257	2	44.85	58000000		1	F1:54826	InGel_sample_1_20211227.raw	1	1	0	14	21			PEAKS DB
53	100	P60660	M.C(+57.02)(+42.01)DFTEDQTAEFK.E	Y	28.83	1531.61	12	1.4	766.815	2	46.85	967000		1	F1:56755	InGel_sample_1_20211227.raw	1	1	0	2	13	Carbamidomethylation; Acetylation (N-term)	C1:Carbamidomethylation:1000.00;C1:Acetylation (N-term):1000.00	PEAKS DB
85	35	P42166	K.SELVANNVTLPAGEQR.K	N	62.83	1696.87	16	1.4	849.446	2	37.28	3510000	1250000	1	F1:42748	InGel_sample_1_20211227.raw	2	1	1	18	33			PEAKS DB
85	35	P42166	K.MAAHTMGNATVGR.R	Y	61.99	1315.61	13	1.5	439.546	3	15.81	1860000	591000	2	F2:15152	InGel_sample_2_20211227.raw	2	1	1	638	650			PEAKS DB
85	35	P42166	K.YGVNPGPIVGTTR.K	N	61.07	1329.7	13	1.4	665.86	2	35.03	7460000	2420000	1	F1:39499	InGel_sample_1_20211227.raw	2	1	1	127	139			PEAKS DB
85	35	P42166	R.NRPPLPAGTNSK.G	N	58.27	1250.67	12	1	417.899	3	13.24	3280000	1370000	2	F2:11430	InGel_sample_2_20211227.raw	2	1	1	49	60			PEAKS DB
85	35	P42166	K.GGTLFGGEVC(+57.02)K.V	Y	48.69	1123.53	11	0.5	562.774	2	33.81	2490000		1	F1:37618	InGel_sample_1_20211227.raw	1	1	0	675	685	Carbamidomethylation	C10:Carbamidomethylation:1000.00	PEAKS DB
85	35	P42166	R.SSTPLPTISSSAENTR.Q	N	45.97	1646.81	16	-0.5	824.413	2	33.97	0		1	F1:37913	InGel_sample_1_20211227.raw	0	0	0	158	173			PEAKS DB
85	35	P42166	R.EPLVATNLPGR.G	Y	38.89	1165.65	11	2.1	583.831	2	35.53	6030000		1	F1:40238	InGel_sample_1_20211227.raw	1	1	0	254	264			PEAKS DB
85	35	P42166	K.FQETEFLSPPR.K	Y	38.32	1349.66	11	-1.2	675.837	2	42.75	0		1	F1:50857	InGel_sample_1_20211227.raw	0	0	0	417	427			PEAKS DB
85	35	P42166	K.LASTPFK.G	Y	35.58	762.428	7	-0.4	382.221	2	22.44	0		1	F1:22843	InGel_sample_1_20211227.raw	0	0	0	668	674			PEAKS DB
85	35	P42166	R.SHISDQSPLSSK.R	Y	35.22	1284.63	12	1.9	643.324	2	17.81	365000		1	F1:16336	InGel_sample_1_20211227.raw	1	1	0	345	356			PEAKS DB
85	35	P42166	R.NLFISC(+57.02)K.S	Y	30.98	880.448	7	0.7	441.231	2	31.72	2270000		1	F1:34717	InGel_sample_1_20211227.raw	1	1	0	275	281	Carbamidomethylation	C6:Carbamidomethylation:1000.00	PEAKS DB
28	49	P19012	K.TRLEQEIATYR.S	N	59.39	1378.72	11	1.7	460.582	3	33.77	23200000	8780000	2	F2:39322	InGel_sample_2_20211227.raw	3	2	1	397	407			PEAKS DB
28	49	P19012	R.LASYLDKVR.A	N	54.23	1063.6	9	0.3	355.542	3	26.9	22600000	23600000	1	F1:28752	InGel_sample_1_20211227.raw	2	1	1	116	124			PEAKS DB
28	49	P19012	R.VLDELTLAR.T	N	54.22	1028.59	9	0.5	515.301	2	40.06	87000000	73000000	1	F1:46793	InGel_sample_1_20211227.raw	2	1	1	215	223			PEAKS DB
28	49	P19012	R.LEQEIATYR.S	N	53.7	1121.57	9	1.5	561.794	2	28.97	28100000	17900000	1	F1:31083	InGel_sample_1_20211227.raw	2	1	1	399	407			PEAKS DB
28	49	P19012	R.ALEEANADLEVK.I	N	51.87	1300.65	12	0.2	651.333	2	32.78	18400000	11100000	1	F1:36484	InGel_sample_1_20211227.raw	3	2	1	125	136			PEAKS DB
28	49	P19012	R.RVLDELTLAR.T	N	48.74	1184.69	10	0.8	395.904	3	36.16	903000	404000	1	F1:41203	InGel_sample_1_20211227.raw	2	1	1	214	223			PEAKS DB
28	49	P19012	R.LAADDFR.L	N	46	806.392	7	1.3	807.401	1	27.47	984000000	764000000	1	F1:29336	InGel_sample_1_20211227.raw	4	2	2	186	192			PEAKS DB
28	49	P19012	R.LASYLDK.V	N	41.74	808.433	7	0.6	405.224	2	23.36	736000000	645000000	1	F1:24421	InGel_sample_1_20211227.raw	6	3	3	116	122			PEAKS DB
28	49	P19012	K.ITMQNLNDR.L	N	41.57	1103.54	9	-1	552.776	2	27.89	1770000	1370000	1	F1:29748	InGel_sample_1_20211227.raw	2	1	1	107	115			PEAKS DB
28	49	P19012	R.Q(+42.01)GVEADINGLR.R	Y	41.28	1212.61	11	-0.6	607.312	2	38.9	1110000		1	F1:45189	InGel_sample_1_20211227.raw	1	1	0	203	213	Acetylation (N-term)	Q1:Acetylation (N-term):1000.00	PEAKS DB
28	49	P19012	R.LKYENELALR.Q	N	38.59	1247.69	10	1.3	416.904	3	32.28	1080000		1	F1:35562	InGel_sample_1_20211227.raw	1	1	0	193	202			PEAKS DB
28	49	P19012	R.SLLEGQDAK.M	N	37.18	959.492	9	1.9	480.754	2	20.23	51900000	58700000	1	F1:19701	InGel_sample_1_20211227.raw	2	1	1	408	416			PEAKS DB
28	49	P19012	G.GGDGGLLSGNEK.I	N	35.6	1102.53	12	3.5	552.272	2	23.23	0	647000	2	F2:25609	InGel_sample_2_20211227.raw	1	0	1	95	106			PEAKS DB
28	49	P19012	R.LAS(+79.97)YLDKVR.A	N	33.5	1143.57	9	-7	572.788	2	36.87	7480000		1	F1:42111	InGel_sample_1_20211227.raw	1	1	0	116	124	Phosphorylation (STY)	S3:Phosphorylation (STY):17.01	PEAKS DB
29	39	Q8N1N4	R.TLNNQFASFIDK.V	Y	56.21	1396.7	12	1.6	699.358	2	46.51	1970000	1830000	2	F2:57942	InGel_sample_2_20211227.raw	2	1	1	117	128			PEAKS DB
29	39	Q8N1N4	R.LLC(+57.02)EYQELTSTK.L	Y	55.51	1483.72	12	3.6	742.871	2	39.73	1170000		1	F1:46454	InGel_sample_1_20211227.raw	1	1	0	392	403	Carbamidomethylation	C3:Carbamidomethylation:1000.00	PEAKS DB
29	39	Q8N1N4	R.SLNSFGGC(+57.02)LEGSR.G	Y	53.79	1382.62	13	1.9	692.321	2	37.18	1230000	836000	1	F1:42827	InGel_sample_1_20211227.raw	2	1	1	40	52	Carbamidomethylation	C8:Carbamidomethylation:1000.00	PEAKS DB
29	39	Q8N1N4	Q.FASFIDKVR.F	N	52.07	1081.59	9	1.7	361.539	3	34.47	5570000	7120000	2	F2:40368	InGel_sample_2_20211227.raw	4	2	2	122	130			PEAKS DB
29	39	Q8N1N4	R.ATLENDFVVLK.K	Y	51.47	1247.68	11	0.2	624.846	2	45.34	552000	479000	1	F1:54698	InGel_sample_1_20211227.raw	2	1	1	209	219			PEAKS DB
29	39	Q8N1N4	K.VQISQLHQEIQR.L	Y	46.04	1477.8	12	0.6	493.608	3	29	1300000	829000	1	F1:31212	InGel_sample_1_20211227.raw	2	1	1	327	338			PEAKS DB
29	39	Q8N1N4	K.VDELEAALR.M	Y	43.6	1014.53	9	0.1	508.275	2	37.85	2900000	2110000	1	F1:43579	InGel_sample_1_20211227.raw	2	1	1	375	383			PEAKS DB
29	39	Q8N1N4	Q.FASFIDK.V	N	42.49	826.423	7	2.7	414.22	2	34.7	242000000	210000000	1	F1:38811	InGel_sample_1_20211227.raw	6	3	3	122	128			PEAKS DB
29	39	Q8N1N4	R.EYLYFLK.H	Y	41.19	974.511	7	0.9	488.263	2	47.43	1660000	1850000	1	F1:57678	InGel_sample_1_20211227.raw	2	1	1	241	247			PEAKS DB
29	39	Q8N1N4	K.DVDGVFLSK.M	Y	39.15	978.502	9	0.3	490.259	2	40.52	1810000	1540000	1	F1:47528	InGel_sample_1_20211227.raw	2	1	1	221	229			PEAKS DB
29	39	Q8N1N4	R.LLEGEEC(+57.02)R.M	N	38.51	1004.46	8	-0.4	503.237	2	19.59	119000000	81900000	1	F1:18817	InGel_sample_1_20211227.raw	2	1	1	416	423	Carbamidomethylation	C7:Carbamidomethylation:1000.00	PEAKS DB
29	39	Q8N1N4	R.ATLENDFVVLKK.D	Y	38.33	1375.77	12	-0.1	459.598	3	37.95	0	408000	1	F1:43845	InGel_sample_1_20211227.raw	1	0	1	209	220			PEAKS DB
29	39	Q8N1N4	K.QLEQLQGER.G	Y	30.24	1099.56	9	1.9	550.789	2	22.05	1690000		1	F1:22338	InGel_sample_1_20211227.raw	1	1	0	172	180			PEAKS DB
29	39	Q8N1N4	R.LQSQTENLK.K	Y	29.89	1059.56	9	8.7	530.79	2	14.4	1200000		1	F1:11562	InGel_sample_1_20211227.raw	1	1	0	339	347			PEAKS DB
29	39	Q8N1N4	Q.FAS(+79.97)FIDKVR.F	N	29.83	1161.56	9	-6.2	581.783	2	42.95	875000		1	F1:51152	InGel_sample_1_20211227.raw	1	1	0	122	130	Phosphorylation (STY)	S3:Phosphorylation (STY):1000.00	PEAKS DB
29	39	Q8N1N4	R.RLLEGEEC(+57.02)R.M	Y	28.97	1160.56	9	-5.8	581.284	2	25.79		0	2	F2:28883	InGel_sample_2_20211227.raw	0	0	0	415	423	Carbamidomethylation	C8:Carbamidomethylation:1000.00	PEAKS DB
58	43	P14923	K.LLNDEDPVVVTK.A	Y	61.71	1340.72	12	0.6	671.367	2	36.08	0	3790000	1	F1:41045	InGel_sample_1_20211227.raw	1	0	1	150	161			PEAKS DB
58	43	P14923	R.HVAAGTQQPYTDGVR.M	Y	54.27	1598.78	15	2.1	533.935	3	18.4	1590000	488000	1	F1:17130	InGel_sample_1_20211227.raw	2	1	1	541	555			PEAKS DB
58	43	P14923	R.AGDKDDITEPAVC(+57.02)ALR.H	Y	51.59	1729.83	16	0.2	577.618	3	34.61	1720000	1460000	1	F1:38836	InGel_sample_1_20211227.raw	2	1	1	445	460	Carbamidomethylation	C13:Carbamidomethylation:1000.00	PEAKS DB
58	43	P14923	R.ALM(+15.99)GSPQLVAAVVR.T	Y	48.76	1426.8	14	0.9	714.406	2	42.02	514000	702000	1	F1:49810	InGel_sample_1_20211227.raw	2	1	1	178	191	Oxidation (M)	M3:Oxidation (M):1000.00	PEAKS DB
58	43	P14923	R.VAAGVLC(+57.02)ELAQDK.E	Y	45.44	1372.7	13	1.7	687.359	2	42.12	1110000	538000	1	F1:49868	InGel_sample_1_20211227.raw	2	1	1	603	615	Carbamidomethylation	C7:Carbamidomethylation:1000.00	PEAKS DB
58	43	P14923	R.HPEAEMAQNSVR.L	Y	43.96	1367.63	12	0.4	456.882	3	15.54	314000		1	F1:13102	InGel_sample_1_20211227.raw	1	1	0	466	477			PEAKS DB
58	43	P14923	R.TM(+15.99)QNTSDLDTAR.C	Y	41.98	1367.6	12	-1.4	684.806	2	17.25	632000	649000	2	F2:17144	InGel_sample_2_20211227.raw	2	1	1	192	203	Oxidation (M)	M2:Oxidation (M):1000.00	PEAKS DB
58	43	P14923	R.NLALC(+57.02)PANHAPLQEAAVIPR.L	Y	36.4	2154.14	20	0.5	719.053	3	41.43		0	2	F2:50561	InGel_sample_2_20211227.raw	0	0	0	507	526	Carbamidomethylation	C5:Carbamidomethylation:1000.00	PEAKS DB
58	43	P14923	R.LNYGIPAIVK.L	Y	36.15	1086.64	10	2.9	544.331	2	43.44	1740000		1	F1:51591	InGel_sample_1_20211227.raw	1	1	0	478	487			PEAKS DB
58	43	P14923	R.LAEPSQLLK.S	Y	33.31	997.581	9	1.3	499.798	2	34.93		1210000	2	F2:40966	InGel_sample_2_20211227.raw	1	0	1	116	124			PEAKS DB
58	43	P14923	R.LVQLLVK.A	Y	31.44	811.553	7	2	406.785	2	35.39	1940000	1350000	2	F2:41678	InGel_sample_2_20211227.raw	2	1	1	527	533			PEAKS DB
58	43	P14923	R.ISEDKNPDYR.K	Y	31.01	1235.58	10	0.3	412.867	3	13.54	1860000		1	F1:10037	InGel_sample_1_20211227.raw	1	1	0	652	661			PEAKS DB
58	43	P14923	K.AAM(+15.99)IVNQLSK.K	Y	30.29	1089.59	10	1	545.8	2	24.65		0	2	F2:27275	InGel_sample_2_20211227.raw	0	0	0	162	171	Oxidation (M)	M3:Oxidation (M):1000.00	PEAKS DB
58	43	P14923	R.NLSDVATK.Q	Y	29.19	846.445	8	1.5	424.23	2	17.14		0	2	F2:17048	InGel_sample_2_20211227.raw	0	0	0	378	385			PEAKS DB
58	43	P14923	R.LVQNC(+57.02)LWTLR.N	Y	28.4	1301.69	10	-0.7	651.852	2	45.42		122000	2	F2:56404	InGel_sample_2_20211227.raw	1	0	1	368	377	Carbamidomethylation	C5:Carbamidomethylation:1000.00	PEAKS DB
27	109	P12035	R.TAAENEFVTLKK.D	N	65.07	1349.72	12	-0.5	450.913	3	27.38	14500000	14000000	1	F1:29347	InGel_sample_1_20211227.raw	4	3	1	298	309			PEAKS DB
27	109	P12035	R.TAAENEFVTLK.K	N	59.5	1221.62	11	1.5	611.82	2	36.36	19700000	15900000	1	F1:41474	InGel_sample_1_20211227.raw	2	1	1	298	308			PEAKS DB
27	109	P12035	K.KYEDEINKR.T	N	58.26	1193.6	9	-0.7	398.875	3	12.64	26100000	13000000	2	F2:10463	InGel_sample_2_20211227.raw	2	1	1	289	297			PEAKS DB
27	109	P12035	R.DYQELMNVK.L	N	52.67	1138.53	9	1.9	570.275	2	40.66	136000000	113000000	2	F2:49300	InGel_sample_2_20211227.raw	3	2	1	484	492			PEAKS DB
27	109	P12035	K.FASFIDKVR.F	N	52.07	1081.59	9	1.7	361.539	3	34.47	5570000	7120000	2	F2:40368	InGel_sample_2_20211227.raw	4	2	2	209	217			PEAKS DB
27	109	P12035	R.AQYEDIAQRSK.A	Y	47.75	1307.65	11	-7.3	654.826	2	28.28	1290000	1900000	1	F1:30273	InGel_sample_1_20211227.raw	2	1	1	376	386			PEAKS DB
27	109	P12035	R.DYQELM(+15.99)NVK.L	N	46.26	1154.53	9	-0.4	578.271	2	30.82	46000000	38400000	1	F1:33221	InGel_sample_1_20211227.raw	2	1	1	484	492	Oxidation (M)	M6:Oxidation (M):1000.00	PEAKS DB
27	109	P12035	K.FASFIDK.V	N	42.49	826.423	7	2.7	414.22	2	34.7	242000000	210000000	1	F1:38811	InGel_sample_1_20211227.raw	6	3	3	209	215			PEAKS DB
27	109	P12035	R.T(+79.97)AAENEFVTLKK.D	N	42.35	1429.69	12	2.9	715.852	2	33.63	1110000	622000	1	F1:37416	InGel_sample_1_20211227.raw	2	1	1	298	309	Phosphorylation (STY)	T1:Phosphorylation (STY):41.10	PEAKS DB
27	109	P12035	K.YEDEINKR.T	N	42.13	1065.51	8	2.3	356.178	3	13.14	11000000	0	2	F2:11254	InGel_sample_2_20211227.raw	1	1	0	290	297			PEAKS DB
27	109	P12035	K.YEDEINK.R	N	36.03	909.408	7	1	455.712	2	16.88	892000	973000	1	F1:14840	InGel_sample_1_20211227.raw	2	1	1	290	296			PEAKS DB
27	109	P12035	K.KYEDEINK.R	N	31.73	1037.5	8	1	519.759	2	13.4	280000		1	F1:9936	InGel_sample_1_20211227.raw	1	1	0	289	296			PEAKS DB
27	109	P12035	K.FAS(+79.97)FIDKVR.F	N	29.83	1161.56	9	-6.2	581.783	2	42.95	875000		1	F1:51152	InGel_sample_1_20211227.raw	1	1	0	209	217	Phosphorylation (STY)	S3:Phosphorylation (STY):1000.00	PEAKS DB
20	71	P0DOX5	C.SVMHEALHNHYTQK.S	N	67.39	1693.8	14	0.8	424.457	4	17.51	17300000	0	1	F1:15758	InGel_sample_1_20211227.raw	1	1	0	428	441			PEAKS DB
20	71	P0DOX5	K.GPSVFPLAPSSK.S	Y	49.52	1185.64	12	2.7	593.828	2	39.58	0	0	2	F2:47882	InGel_sample_2_20211227.raw	0	0	0	124	135			PEAKS DB
20	71	P0DOX5	K.NQVSLTC(+57.02)LVK.G	N	48.35	1160.62	10	-0.4	581.318	2	38.25		0	2	F2:45907	InGel_sample_2_20211227.raw	0	0	0	363	372	Carbamidomethylation	C7:Carbamidomethylation:1000.00	PEAKS DB
20	71	P0DOX5	K.ALPAPIEK.T	N	42.48	837.496	8	1.6	419.756	2	23.81	11700000000	10800000000	1	F1:24522	InGel_sample_1_20211227.raw	2	1	1	329	336			PEAKS DB
20	71	P0DOX5	N.KALPAPIEK.T	N	40.42	965.591	9	2.2	483.804	2	15.8	2850000	2960000	2	F2:15259	InGel_sample_2_20211227.raw	2	1	1	328	336			PEAKS DB
20	71	P0DOX5	S.VFLFPPKPK.D	N	39.91	1071.65	9	2.1	358.224	3	32.04		5400000	2	F2:36632	InGel_sample_2_20211227.raw	1	0	1	242	250			PEAKS DB
20	71	P0DOX5	K.DTLMISR.T	N	39.9	834.427	7	1.1	418.221	2	34.43	4530000000	4930000000	2	F2:40443	InGel_sample_2_20211227.raw	13	6	7	251	257			PEAKS DB
20	71	P0DOX5	L.LGGPSVFLFPPKPK.D	N	38.23	1482.86	14	-2.2	495.293	3	41.89	1370000	1470000	1	F1:49652	InGel_sample_1_20211227.raw	2	1	1	237	250			PEAKS DB
20	71	P0DOX5	K.TTPPVLDSDGSFFLYSK.L	Y	38.04	1872.91	17	-1.1	937.464	2	53.12	997000		1	F1:65655	InGel_sample_1_20211227.raw	1	1	0	395	411			PEAKS DB
20	71	P0DOX5	K.STSGGTAALGC(+57.02)LVK.D	N	37.11	1320.67	14	-2.3	661.341	2	35.39	3230000		1	F1:40094	InGel_sample_1_20211227.raw	1	1	0	136	149	Carbamidomethylation	C11:Carbamidomethylation:1000.00	PEAKS DB
20	71	P0DOX5	K.ALPAPIEKTISK.A	N	33.53	1266.75	12	-0.7	423.259	3	29.59	0		1	F1:31841	InGel_sample_1_20211227.raw	0	0	0	329	340			PEAKS DB
20	71	P0DOX5	N.GRFTISR.N	Y	32.96	835.466	7	0.5	418.741	2	16.51	1820000	5150000	2	F2:16186	InGel_sample_2_20211227.raw	3	1	2	66	72			PEAKS DB
20	71	P0DOX5	K.DTLM(+15.99)ISR.T	N	32.93	850.422	7	1.5	426.219	2	28.43	2170000000	1810000000	1	F1:30359	InGel_sample_1_20211227.raw	5	2	3	251	257	Oxidation (M)	M4:Oxidation (M):1000.00	PEAKS DB
20	71	P0DOX5	K.DT(+79.97)LMISR.T	N	32.27	914.393	7	-8.8	458.2	2	40.99	99900000	100000000	2	F2:49678	InGel_sample_2_20211227.raw	2	1	1	251	257	Phosphorylation (STY)	T2:Phosphorylation (STY):41.53	PEAKS DB
20	71	P0DOX5	F.LFPPKPK.D	N	29.88	825.511	7	1.2	413.763	2	14.38		241000000	2	F2:13331	InGel_sample_2_20211227.raw	1	0	1	244	250			PEAKS DB
20	71	P0DOX5	S.VMHEALHNHYTQK.S	N	29.64	1606.77	13	2.3	536.598	3	11.96	241000		1	F1:7856	InGel_sample_1_20211227.raw	1	1	0	429	441			PEAKS DB
20	71	P0DOX5	A.LPAPIEK.T	N	28.51	766.459	7	-1.5	384.236	2	23.65	0	5630000	1	F1:24478	InGel_sample_1_20211227.raw	1	0	1	330	336			PEAKS DB
65	46	Q96CW5	R.ATNAQFDSPEILR.R	Y	59.91	1460.73	13	2	731.372	2	39.84	3820000	4380000	2	F2:48064	InGel_sample_2_20211227.raw	2	1	1	607	619			PEAKS DB
65	46	Q96CW5	R.KGGELASAVHAYTK.T	Y	52.28	1430.75	14	2.9	477.926	3	23.04		6800000	2	F2:25273	InGel_sample_2_20211227.raw	1	0	1	392	405			PEAKS DB
65	46	Q96CW5	K.IDAAYFETSK.Y	Y	52.11	1143.54	10	1.3	572.78	2	37.33	4110000	3930000	1	F1:42939	InGel_sample_1_20211227.raw	2	1	1	534	543			PEAKS DB
65	46	Q96CW5	K.YLLDVLNKK.Y	Y	46.87	1104.65	9	1.6	369.226	3	38.84	472000	841000	2	F2:46790	InGel_sample_2_20211227.raw	2	1	1	544	552			PEAKS DB
65	46	Q96CW5	R.EADAALFSELHR.K	Y	46.08	1357.66	12	7.1	679.843	2	39.93	1950000	3590000	2	F2:48232	InGel_sample_2_20211227.raw	3	1	2	68	79			PEAKS DB
65	46	Q96CW5	R.LLVWTYDPK.I	Y	44.74	1133.61	9	0	567.813	2	46.35	0	0	2	F2:57804	InGel_sample_2_20211227.raw	0	0	0	367	375			PEAKS DB
65	46	Q96CW5	R.MEYILTDIR.K	Y	40.79	1152.58	9	0.1	577.3	2	45.35	0	3310000	1	F1:54640	InGel_sample_1_20211227.raw	1	0	1	673	681			PEAKS DB
65	46	Q96CW5	R.LDFNEHYK.A	Y	40.2	1064.49	8	0.6	355.838	3	25.82		1790000	2	F2:28869	InGel_sample_2_20211227.raw	1	0	1	880	887			PEAKS DB
65	46	Q96CW5	K.TLAALVDHC(+57.02)QGR.K	Y	37.16	1339.67	12	0.9	447.563	3	28.56		1950000	2	F2:32152	InGel_sample_2_20211227.raw	1	0	1	380	391	Carbamidomethylation	C9:Carbamidomethylation:1000.00	PEAKS DB
65	46	Q96CW5	R.YLLLGQGDFIR.H	Y	35.93	1293.71	11	2.1	647.863	2	50.82	480000		1	F1:62439	InGel_sample_1_20211227.raw	1	1	0	565	575			PEAKS DB
65	46	Q96CW5	K.YSLLDHMQAMR.R	Y	35.67	1363.64	11	1.3	455.554	3	41.09	336000	201000	2	F2:50165	InGel_sample_2_20211227.raw	2	1	1	553	563			PEAKS DB
65	46	Q96CW5	K.YLLDVLNK.K	Y	35.28	976.559	8	0.7	489.287	2	46.01	764000	1230000	2	F2:57261	InGel_sample_2_20211227.raw	2	1	1	544	551			PEAKS DB
65	46	Q96CW5	R.MEYILTDIRK.G	Y	33.98	1280.68	10	-0.4	427.9	3	37.5	456000		1	F1:43115	InGel_sample_1_20211227.raw	1	1	0	673	682			PEAKS DB
65	46	Q96CW5	K.SMIPSFMTMDQSR.K	Y	32.61	1529.67	13	0.2	765.841	2	50.93		108000	2	F2:64466	InGel_sample_2_20211227.raw	1	0	1	469	481			PEAKS DB
65	46	Q96CW5	K.GVPSAVSR.N	Y	28.44	771.424	8	0.2	386.719	2	15.08		1650000	2	F2:13971	InGel_sample_2_20211227.raw	1	0	1	221	228			PEAKS DB
94	59	P07355	K.TPAQYDASELK.A	Y	65.26	1221.59	11	1.1	611.802	2	27.15	5080000	6780000	1	F1:29091	InGel_sample_1_20211227.raw	2	1	1	105	115			PEAKS DB
94	59	P07355	R.RAEDGSVIDYELIDQDAR.D	Y	60.34	2063.98	18	0.2	688.999	3	43.56		0	2	F2:53707	InGel_sample_2_20211227.raw	0	0	0	179	196			PEAKS DB
94	59	P07355	K.SLYYYIQQDTK.G	Y	56.97	1420.69	11	-0.9	711.35	2	42.51		1940000	2	F2:52097	InGel_sample_2_20211227.raw	1	0	1	314	324			PEAKS DB
94	59	P07355	R.TNQELQEINR.V	Y	50.55	1243.62	10	1.3	622.816	2	24.08	5400000	4700000	1	F1:24762	InGel_sample_1_20211227.raw	2	1	1	136	145			PEAKS DB
94	59	P07355	M.S(+42.01)TVHEILC(+57.02)K.L	Y	42.98	1127.56	9	1.6	564.79	2	34.71	0	1290000	1	F1:39009	InGel_sample_1_20211227.raw	1	0	1	2	10	Acetylation (N-term); Carbamidomethylation	S1:Acetylation (N-term):1000.00;C8:Carbamidomethylation:1000.00	PEAKS DB
94	59	P07355	R.AEDGSVIDYELIDQDAR.D	Y	38.52	1907.87	17	2.4	954.947	2	48.73		0	2	F2:61257	InGel_sample_2_20211227.raw	0	0	0	180	196			PEAKS DB
94	59	P07355	R.SEVDMLK.I	Y	37.98	820.4	7	1.1	411.208	2	26.64	3160000	2700000	2	F2:30012	InGel_sample_2_20211227.raw	2	1	1	296	302			PEAKS DB
94	59	P07355	R.DALNIETAIK.T	Y	31.83	1086.59	10	13.3	544.311	2	41.57		2150000	2	F2:50842	InGel_sample_2_20211227.raw	1	0	1	38	47			PEAKS DB
94	59	P07355	R.Q(-17.03)DIAFAYQR.R	Y	31.76	1093.52	9	0.8	547.767	2	48.19		127000	2	F2:60379	InGel_sample_2_20211227.raw	1	0	1	69	77	Pyro-glu from Q	Q1:Pyro-glu from Q:1000.00	PEAKS DB
94	59	P07355	K.DIISDTSGDFR.K	Y	31.23	1224.56	11	1.1	613.289	2	43.81	457000		1	F1:52345	InGel_sample_1_20211227.raw	1	1	0	158	168			PEAKS DB
94	59	P07355	K.SYSPYDM(+15.99)LESIR.K	Y	31.17	1475.66	12	-7.9	738.832	2	44.38	0		1	F1:53192	InGel_sample_1_20211227.raw	0	0	0	234	245	Oxidation (M)	M7:Oxidation (M):1000.00	PEAKS DB
94	59	P07355	K.LMVALAK.G	Y	29.21	744.457	7	1.6	373.236	2	29.49		0	2	F2:33405	InGel_sample_2_20211227.raw	0	0	0	170	176			PEAKS DB
67	72	P51991	R.SSGSPYGGGYGSGGGSGGYGSR.R	Y	65.9	1909.78	22	1.7	955.9	2	28.34	0		1	F1:30349	InGel_sample_1_20211227.raw	0	0	0	355	376			PEAKS DB
67	72	P51991	R.EDSVKPGAHLTVK.K	Y	55.82	1379.74	13	1.2	460.921	3	15.53	5930000		1	F1:13113	InGel_sample_1_20211227.raw	1	1	0	114	126			PEAKS DB
67	72	P51991	K.EDTEEYNLR.D	Y	47.2	1167.5	9	2.2	584.761	2	26.48	1210000		1	F1:28151	InGel_sample_1_20211227.raw	1	1	0	135	143			PEAKS DB
67	72	P51991	T.LTDC(+57.02)VVMR.D	N	45.87	992.478	8	-1.1	497.246	2	27.41	6470000		1	F1:29353	InGel_sample_1_20211227.raw	1	1	0	61	68	Carbamidomethylation	C4:Carbamidomethylation:1000.00	PEAKS DB
67	72	P51991	M(+42.01)EVKPPPGRPQPDSGR.R	Y	41.99	1788.89	16	0.4	597.306	3	26.27	4300000		1	F1:27814	InGel_sample_1_20211227.raw	1	1	0	1	16	Acetylation (N-term)	M1:Acetylation (N-term):1000.00	PEAKS DB
67	72	P51991	K.WGTLTDC(+57.02)VVMR.D	N	39.16	1336.63	11	1.9	669.322	2	44.56	246000		1	F1:53483	InGel_sample_1_20211227.raw	1	1	0	58	68	Carbamidomethylation	C7:Carbamidomethylation:1000.00	PEAKS DB
67	72	P51991	K.YHTINGHNC(+57.02)EVK.K	Y	38.04	1470.67	12	1.4	491.23	3	11.67	1320000		1	F1:7551	InGel_sample_1_20211227.raw	1	1	0	188	199	Carbamidomethylation	C9:Carbamidomethylation:1000.00	PEAKS DB
67	72	P51991	R.RGEEGHDPKEPEQLRK.L	Y	37.44	1903.95	16	1.5	476.995	4	9.7	372000		1	F1:5285	InGel_sample_1_20211227.raw	1	1	0	21	36			PEAKS DB
67	72	P51991	K.IETIEVMEDR.Q	Y	35.57	1233.59	10	0.8	617.803	2	38.52	3760000		1	F1:44711	InGel_sample_1_20211227.raw	1	1	0	152	161			PEAKS DB
67	72	P51991	K.KIFVGGIK.E	N	32.9	860.548	8	0.3	431.282	2	22.78	5070000		1	F1:23201	InGel_sample_1_20211227.raw	2	2	0	127	134			PEAKS DB
67	72	P51991	K.IFVGGIK.E	N	32.17	732.453	7	1.5	367.235	2	33.67	12200000		1	F1:37513	InGel_sample_1_20211227.raw	2	2	0	128	134			PEAKS DB
67	72	P51991	K.YHTINGHNC(+57.02)EVKK.A	Y	30.51	1598.76	13	1.9	400.699	4	9.5	188000		1	F1:4937	InGel_sample_1_20211227.raw	1	1	0	188	200	Carbamidomethylation	C9:Carbamidomethylation:1000.00	PEAKS DB
67	72	P51991	R.GEEGHDPKEPEQLRK.L	Y	28.35	1747.85	15	1.9	437.97	4	12.29	0		1	F1:8292	InGel_sample_1_20211227.raw	0	0	0	22	36			PEAKS DB
55	52	P68871	K.VNVDEVGGEALGR.L	Y	62.91	1313.66	13	1	657.837	2	36.65	10000000		1	F1:41762	InGel_sample_1_20211227.raw	1	1	0	19	31			PEAKS DB
55	52	P68871	R.FFESFGDLSTPDAVMGNPK.V	Y	62.23	2057.94	19	2.3	1029.98	2	54.39	620000	412000	2	F2:69135	InGel_sample_2_20211227.raw	2	1	1	42	60			PEAKS DB
55	52	P68871	K.VVAGVANALAHK.Y	Y	62.04	1148.67	12	0.3	383.896	3	23.5	7960000	11600000	1	F1:24219	InGel_sample_1_20211227.raw	3	1	2	134	145			PEAKS DB
55	52	P68871	R.LLVVYPWTQR.F	Y	52.25	1273.72	10	0.7	637.867	2	49.61	97500000	24300000	1	F1:60851	InGel_sample_1_20211227.raw	2	1	1	32	41			PEAKS DB
55	52	P68871	K.LHVDPENFR.L	Y	52.06	1125.56	9	0.6	376.193	3	29.61	76800000	18800000	2	F2:33380	InGel_sample_2_20211227.raw	3	2	1	97	105			PEAKS DB
55	52	P68871	K.EFTPPVQAAYQK.V	Y	49.77	1377.69	12	0.5	689.854	2	35.67	0		1	F1:40444	InGel_sample_1_20211227.raw	0	0	0	122	133			PEAKS DB
55	52	P68871	R.LLGNVLVC(+57.02)VLAHHFGK.E	Y	40.89	1775.99	16	0.7	593.003	3	52.19	673000	849000	2	F2:66124	InGel_sample_2_20211227.raw	2	1	1	106	121	Carbamidomethylation	C8:Carbamidomethylation:1000.00	PEAKS DB
55	52	P68871	K.GTFATLSELHC(+57.02)DK.L	Y	37.93	1477.69	13	1.6	493.57	3	35.18		354000	2	F2:41399	InGel_sample_2_20211227.raw	1	0	1	84	96	Carbamidomethylation	C11:Carbamidomethylation:1000.00	PEAKS DB
55	52	P68871	K.SAVTALWGK.V	Y	31.69	931.513	9	4.2	466.766	2	40.08		0	2	F2:48582	InGel_sample_2_20211227.raw	0	0	0	10	18			PEAKS DB
70	45	P61247	K.NC(+57.02)LTNFHGMDLTR.D	Y	62.29	1577.71	13	1.2	526.91	3	39.08	3270000	941000	1	F1:45415	InGel_sample_1_20211227.raw	2	1	1	95	107	Carbamidomethylation	C2:Carbamidomethylation:1000.00	PEAKS DB
70	45	P61247	K.LMELHGEGSSSGK.A	Y	58.57	1330.62	13	1.6	444.548	3	17.97	0	0	1	F1:16487	InGel_sample_1_20211227.raw	0	0	0	228	240			PEAKS DB
70	45	P61247	K.AC(+57.02)QSIYPLHDVFVR.K	Y	54.14	1703.85	14	0.6	568.956	3	43.15	3880000	1840000	1	F1:51485	InGel_sample_1_20211227.raw	2	1	1	200	213	Carbamidomethylation	C2:Carbamidomethylation:1000.00	PEAKS DB
70	45	P61247	R.ADGYEPPVQESV	Y	51.32	1289.58	12	3.5	645.798	2	40.31		4180000	2	F2:48811	InGel_sample_2_20211227.raw	1	0	1	253	264			PEAKS DB
70	45	P61247	K.TTDGYLLR.L	Y	50.35	937.487	8	0.8	469.751	2	30.69	9760000	5610000	1	F1:33237	InGel_sample_1_20211227.raw	2	1	1	129	136			PEAKS DB
70	45	P61247	K.LIPDSIGKDIEK.A	Y	42.68	1326.74	12	1.1	443.254	3	34.35	4780000		1	F1:38563	InGel_sample_1_20211227.raw	1	1	0	188	199			PEAKS DB
70	45	P61247	K.VVDPFSK.K	Y	39.96	790.423	7	0.3	396.219	2	31.09	7070000		1	F1:33793	InGel_sample_1_20211227.raw	1	1	0	21	27			PEAKS DB
70	45	P61247	K.APAMFNIR.N	Y	38.87	918.475	8	4.9	460.247	2	37.48	7900000	3600000	2	F2:44709	InGel_sample_2_20211227.raw	2	1	1	35	42			PEAKS DB
70	45	P61247	K.MMEIMTR.E	Y	38.62	910.408	7	0.6	456.211	2	32.32	4920000	3300000	1	F1:35526	InGel_sample_1_20211227.raw	2	1	1	168	174			PEAKS DB
70	45	P61247	K.LM(+15.99)ELHGEGSSSGK.A	Y	32.5	1346.61	13	1.7	449.879	3	12.37	722000		1	F1:8361	InGel_sample_1_20211227.raw	1	1	0	228	240	Oxidation (M)	M2:Oxidation (M):1000.00	PEAKS DB
70	45	P61247	K.VVDPFSKK.D	Y	30.91	918.518	8	0.8	460.266	2	21.05		394000	2	F2:22862	InGel_sample_2_20211227.raw	1	0	1	21	28			PEAKS DB
70	45	P61247	R.DKMC(+57.02)SMVK.K	Y	28.42	997.439	8	0.5	499.727	2	14.75	178000		1	F1:11926	InGel_sample_1_20211227.raw	1	1	0	108	115	Carbamidomethylation	C4:Carbamidomethylation:1000.00	PEAKS DB
68	148	P16401	R.KATGPPVSELITK.A	Y	65.99	1339.77	13	-0.3	447.598	3	28.42	23300000		1	F1:30376	InGel_sample_1_20211227.raw	2	2	0	37	49			PEAKS DB
68	148	P16401	K.ATGPPVSELITK.A	Y	62.78	1211.68	12	-0.2	606.845	2	36.77	41700000		1	F1:42269	InGel_sample_1_20211227.raw	1	1	0	38	49			PEAKS DB
68	148	P16401	K.KALAAGGYDVEK.N	Y	60.21	1220.64	12	0.3	407.887	3	19.61	0		1	F1:18907	InGel_sample_1_20211227.raw	0	0	0	67	78			PEAKS DB
68	148	P16401	M.S(+42.01)ETAPAETATPAPVEK.S	Y	53.38	1639.79	16	1.3	820.905	2	33.31	28300000		1	F1:36836	InGel_sample_1_20211227.raw	1	1	0	2	17	Acetylation (N-term)	S1:Acetylation (N-term):1000.00	PEAKS DB
68	148	P16401	K.ALAAGGYDVEK.N	Y	51.03	1092.55	11	0.8	547.28	2	27.41	49900000		1	F1:29240	InGel_sample_1_20211227.raw	1	1	0	68	78			PEAKS DB
68	148	P16401	R.NGLSLAALKK.A	Y	47.16	1013.62	10	0.6	507.819	2	28.39	4580000		1	F1:30550	InGel_sample_1_20211227.raw	1	1	0	58	67			PEAKS DB
68	148	P16401	K.ERNGLSLAALK.K	Y	40.89	1170.67	11	0	391.231	3	30.85	0		1	F1:33473	InGel_sample_1_20211227.raw	0	0	0	56	66			PEAKS DB
68	148	P16401	R.NGLSLAALK.K	Y	35.99	885.528	9	0.9	443.772	2	37.85	6640000		1	F1:43582	InGel_sample_1_20211227.raw	1	1	0	58	66			PEAKS DB
68	148	P16401	M.SETAPAETATPAPVEK.S	Y	33.51	1597.78	16	1.3	799.9	2	23.21	174000		1	F1:23879	InGel_sample_1_20211227.raw	1	1	0	2	17			PEAKS DB
49	47	P02545	R.TALINSTGEEVAMR.K	Y	54.44	1490.74	14	0.8	746.378	2	36.72	2170000	1340000	1	F1:41981	InGel_sample_1_20211227.raw	2	1	1	528	541			PEAKS DB
49	47	P02545	R.SGAQASSTPLSPTR.I	Y	52.44	1358.68	14	0.8	680.347	2	19.82	0		1	F1:19230	InGel_sample_1_20211227.raw	0	0	0	12	25			PEAKS DB
49	47	P02545	R.VAVEEVDEEGK.F	Y	49.05	1202.57	11	2.1	602.292	2	23.05	1390000		1	F1:23574	InGel_sample_1_20211227.raw	1	1	0	440	450			PEAKS DB
49	47	P02545	R.LADALQELR.A	Y	46.42	1027.57	9	3.2	514.792	2	38.19	3190000	1640000	1	F1:44147	InGel_sample_1_20211227.raw	2	1	1	241	249			PEAKS DB
49	47	P02545	R.IDSLSAQLSQLQK.Q	Y	46.16	1429.78	13	0.8	715.897	2	44.2	1200000	0	2	F2:54603	InGel_sample_2_20211227.raw	1	1	0	299	311			PEAKS DB
49	47	P02545	R.TLEGELHDLR.G	Y	45.15	1181.6	10	1.7	394.876	3	34.79	1140000	0	1	F1:39094	InGel_sample_1_20211227.raw	1	1	0	157	166			PEAKS DB
49	47	P02545	K.EGDLIAAQAR.L	Y	44.42	1042.54	10	1	522.278	2	25.02	4350000		1	F1:26158	InGel_sample_1_20211227.raw	1	1	0	124	133			PEAKS DB
49	47	P02545	K.LRDLEDSLAR.E	Y	38.67	1186.63	10	1.2	396.551	3	29.8	1100000	189000	1	F1:32060	InGel_sample_1_20211227.raw	2	1	1	320	329			PEAKS DB
49	47	P02545	R.LQEKEDLQELNDR.L	Y	38.4	1628.8	13	-3.6	543.939	3	27.99		1250000	2	F2:31435	InGel_sample_2_20211227.raw	1	0	1	29	41			PEAKS DB
49	47	P02545	K.LEAALGEAK.K	Y	38.39	900.492	9	2.2	451.254	2	21.12	3050000	0	1	F1:21244	InGel_sample_1_20211227.raw	1	1	0	172	180			PEAKS DB
49	47	P02545	R.ITESEEVVSR.E	Y	38.29	1147.57	10	1.1	574.794	2	21.9	3500000	1640000	1	F1:22133	InGel_sample_1_20211227.raw	2	1	1	63	72			PEAKS DB
49	47	P02545	R.LSPSPTSQR.S	Y	37.64	971.504	9	1.9	486.76	2	13.4	1670000	1130000	1	F1:9871	InGel_sample_1_20211227.raw	2	1	1	389	397			PEAKS DB
49	47	P02545	R.TVLC(+57.02)GTC(+57.02)GQPADK.A	Y	37.35	1405.63	13	2.6	703.826	2	19.94	0	172000	1	F1:19406	InGel_sample_1_20211227.raw	1	0	1	585	597	Carbamidomethylation	C4:Carbamidomethylation:1000.00;C7:Carbamidomethylation:1000.00	PEAKS DB
49	47	P02545	R.LQTMKEELDFQK.N	Y	32.37	1508.75	12	0.3	503.925	3	34.53	611000		1	F1:38768	InGel_sample_1_20211227.raw	1	1	0	197	208			PEAKS DB
49	47	P02545	R.LQLELSK.V	Y	28.34	829.491	7	2.4	415.754	2	32.17		1310000	2	F2:36983	InGel_sample_2_20211227.raw	1	0	1	102	108			PEAKS DB
75	50	O00571	R.VRPC(+57.02)VVYGGADIGQQIR.D	Y	60.19	1886.98	17	-0.4	630	3	36.32	0		1	F1:41407	InGel_sample_1_20211227.raw	0	0	0	295	311	Carbamidomethylation	C4:Carbamidomethylation:1000.00	PEAKS DB
75	50	O00571	R.DLMAC(+57.02)AQTGSGK.T	Y	55.14	1237.54	12	0.6	619.779	2	28.19	0		1	F1:30161	InGel_sample_1_20211227.raw	0	0	0	219	230	Carbamidomethylation	C5:Carbamidomethylation:1000.00	PEAKS DB
75	50	O00571	R.VGSTSENITQK.V	Y	48.89	1162.58	11	1.8	582.3	2	14.58	3250000	1550000	2	F2:13323	InGel_sample_2_20211227.raw	2	1	1	408	418			PEAKS DB
75	50	O00571	K.SPILVATAVAAR.G	Y	48.13	1167.7	12	-0.5	584.856	2	38.02	2560000	1400000	1	F1:43838	InGel_sample_1_20211227.raw	2	1	1	492	503			PEAKS DB
75	50	O00571	K.QYPISLVLAPTR.E	Y	47.77	1356.78	12	2.1	679.397	2	48.87		727000	2	F2:61381	InGel_sample_2_20211227.raw	1	0	1	265	276			PEAKS DB
75	50	O00571	R.DREEALHQFR.S	Y	45.19	1299.63	10	1.6	434.219	3	20.28		1390000	2	F2:21592	InGel_sample_2_20211227.raw	1	0	1	479	488			PEAKS DB
75	50	O00571	R.MLDMGFEPQIR.R	N	40.68	1335.63	11	1.3	668.824	2	47.29	2210000	1170000	1	F1:57548	InGel_sample_1_20211227.raw	2	1	1	352	362			PEAKS DB
75	50	O00571	R.MLDM(+15.99)GFEPQIR.R	N	36.9	1351.63	11	-0.6	676.82	2	41.34	0		1	F1:48769	InGel_sample_1_20211227.raw	0	0	0	352	362	Oxidation (M)	M4:Oxidation (M):37.54	PEAKS DB
75	50	O00571	R.FSGGFGAR.D	Y	36.55	797.382	8	0.7	399.699	2	23.32	0		1	F1:24027	InGel_sample_1_20211227.raw	0	0	0	593	600			PEAKS DB
75	50	O00571	K.HAIPIIK.E	Y	36.47	790.506	7	-0.3	396.26	2	18.96	3090000	1170000	2	F2:19765	InGel_sample_2_20211227.raw	2	1	1	209	215			PEAKS DB
75	50	O00571	R.M(+15.99)LDMGFEPQIR.R	N	35.55	1351.63	11	1.9	676.822	2	44.45	0		1	F1:53304	InGel_sample_1_20211227.raw	0	0	0	352	362	Oxidation (M)	M1:Oxidation (M):68.47	PEAKS DB
75	50	O00571	R.LVDMMER.G	Y	35.26	892.415	7	0.9	447.215	2	30.36	1610000		1	F1:32848	InGel_sample_1_20211227.raw	1	1	0	327	333			PEAKS DB
75	50	O00571	R.YTRPTPVQK.H	Y	35.2	1088.6	9	0.2	363.873	3	12.25		0	2	F2:9976	InGel_sample_2_20211227.raw	0	0	0	200	208			PEAKS DB
75	50	O00571	K.IGLDFC(+57.02)K.Y	Y	33.74	851.421	7	2	426.719	2	37.84		778000	2	F2:45216	InGel_sample_2_20211227.raw	1	0	1	336	342	Carbamidomethylation	C6:Carbamidomethylation:1000.00	PEAKS DB
75	51	O15523	R.VRPC(+57.02)VVYGGADIGQQIR.D	Y	60.19	1886.98	17	-0.4	630	3	36.32	0		1	F1:41407	InGel_sample_1_20211227.raw	0	0	0	293	309	Carbamidomethylation	C4:Carbamidomethylation:1000.00	PEAKS DB
75	51	O15523	R.DLMAC(+57.02)AQTGSGK.T	Y	55.14	1237.54	12	0.6	619.779	2	28.19	0		1	F1:30161	InGel_sample_1_20211227.raw	0	0	0	217	228	Carbamidomethylation	C5:Carbamidomethylation:1000.00	PEAKS DB
75	51	O15523	R.VGSTSENITQK.V	Y	48.89	1162.58	11	1.8	582.3	2	14.58	3250000	1550000	2	F2:13323	InGel_sample_2_20211227.raw	2	1	1	406	416			PEAKS DB
75	51	O15523	K.SPILVATAVAAR.G	Y	48.13	1167.7	12	-0.5	584.856	2	38.02	2560000	1400000	1	F1:43838	InGel_sample_1_20211227.raw	2	1	1	490	501			PEAKS DB
75	51	O15523	K.QYPISLVLAPTR.E	Y	47.77	1356.78	12	2.1	679.397	2	48.87		727000	2	F2:61381	InGel_sample_2_20211227.raw	1	0	1	263	274			PEAKS DB
75	51	O15523	R.DREEALHQFR.S	Y	45.19	1299.63	10	1.6	434.219	3	20.28		1390000	2	F2:21592	InGel_sample_2_20211227.raw	1	0	1	477	486			PEAKS DB
75	51	O15523	R.MLDMGFEPQIR.R	N	40.68	1335.63	11	1.3	668.824	2	47.29	2210000	1170000	1	F1:57548	InGel_sample_1_20211227.raw	2	1	1	350	360			PEAKS DB
75	51	O15523	R.MLDM(+15.99)GFEPQIR.R	N	36.9	1351.63	11	-0.6	676.82	2	41.34	0		1	F1:48769	InGel_sample_1_20211227.raw	0	0	0	350	360	Oxidation (M)	M4:Oxidation (M):37.54	PEAKS DB
75	51	O15523	R.FSGGFGAR.D	Y	36.55	797.382	8	0.7	399.699	2	23.32	0		1	F1:24027	InGel_sample_1_20211227.raw	0	0	0	591	598			PEAKS DB
75	51	O15523	K.HAIPIIK.G	Y	36.47	790.506	7	-0.3	396.26	2	18.96	3090000	1170000	2	F2:19765	InGel_sample_2_20211227.raw	2	1	1	207	213			PEAKS DB
75	51	O15523	R.M(+15.99)LDMGFEPQIR.R	N	35.55	1351.63	11	1.9	676.822	2	44.45	0		1	F1:53304	InGel_sample_1_20211227.raw	0	0	0	350	360	Oxidation (M)	M1:Oxidation (M):68.47	PEAKS DB
75	51	O15523	R.LVDMMER.G	Y	35.26	892.415	7	0.9	447.215	2	30.36	1610000		1	F1:32848	InGel_sample_1_20211227.raw	1	1	0	325	331			PEAKS DB
75	51	O15523	R.YTRPTPVQK.H	Y	35.2	1088.6	9	0.2	363.873	3	12.25		0	2	F2:9976	InGel_sample_2_20211227.raw	0	0	0	198	206			PEAKS DB
75	51	O15523	K.IGLDFC(+57.02)K.Y	Y	33.74	851.421	7	2	426.719	2	37.84		778000	2	F2:45216	InGel_sample_2_20211227.raw	1	0	1	334	340	Carbamidomethylation	C6:Carbamidomethylation:1000.00	PEAKS DB
57	61	P19338	K.EAMEDGEIDGNK.V	Y	58.45	1306.53	12	2.4	654.276	2	22.94	689000	0	1	F1:23508	InGel_sample_1_20211227.raw	1	1	0	628	639			PEAKS DB
57	61	P19338	K.TGISDVFAK.N	Y	52.27	936.492	9	0.8	469.253	2	38.37	16500000	8720000	1	F1:44363	InGel_sample_1_20211227.raw	2	1	1	325	333			PEAKS DB
57	61	P19338	K.NDLAVVDVR.I	Y	47.14	999.535	9	0.6	500.775	2	34.28	6750000	5650000	1	F1:38346	InGel_sample_1_20211227.raw	2	1	1	334	342			PEAKS DB
57	61	P19338	K.EVFEDAAEIR.L	Y	46.96	1177.56	10	2.6	589.79	2	37.84	0	4230000	2	F2:45281	InGel_sample_2_20211227.raw	1	0	1	411	420			PEAKS DB
57	61	P19338	K.GLSEDTTEETLK.E	Y	44.77	1321.62	12	1.5	661.821	2	29.03	1160000	532000	1	F1:31259	InGel_sample_1_20211227.raw	2	1	1	578	589			PEAKS DB
57	61	P19338	K.GIAYIEFK.T	Y	44.49	939.506	8	0.8	470.761	2	41.76	23900000		1	F1:49154	InGel_sample_1_20211227.raw	1	1	0	430	437			PEAKS DB
57	61	P19338	R.SISLYYTGEK.G	Y	43.7	1159.58	10	1.9	580.796	2	37.1	6490000	4150000	1	F1:42514	InGel_sample_1_20211227.raw	2	1	1	458	467			PEAKS DB
57	61	P19338	K.TEADAEKTFEEK.Q	Y	40.92	1396.64	12	0.6	466.553	3	20.63	874000	461000	1	F1:20220	InGel_sample_1_20211227.raw	2	1	1	438	449			PEAKS DB
57	61	P19338	K.ALELTGLK.V	Y	39.36	843.506	8	1.9	422.761	2	35.64	9020000	5990000	2	F2:41963	InGel_sample_2_20211227.raw	2	1	1	363	370			PEAKS DB
57	61	P19338	K.ESFDGSVR.A	Y	36.24	895.404	8	1.1	448.709	2	21.08		681000	2	F2:22848	InGel_sample_2_20211227.raw	1	0	1	590	597			PEAKS DB
57	61	P19338	K.VAVATPAK.K	Y	35.7	755.454	8	0.1	378.734	2	13.19	666000	322000	2	F2:11376	InGel_sample_2_20211227.raw	2	1	1	72	79			PEAKS DB
57	61	P19338	R.LELQGPR.G	Y	30.9	811.455	7	-0.6	406.735	2	23.63	0		1	F1:24450	InGel_sample_1_20211227.raw	0	0	0	555	561			PEAKS DB
71	48	P17844	K.APILIATDVASR.G	N	63.05	1225.7	12	0.4	613.859	2	38.84	4230000	4010000	1	F1:45113	InGel_sample_1_20211227.raw	2	1	1	392	403			PEAKS DB
71	48	P17844	R.GDGPIC(+57.02)LVLAPTR.E	N	57.43	1367.72	13	2.3	684.87	2	46.8	2650000	1790000	2	F2:58419	InGel_sample_2_20211227.raw	2	1	1	165	177	Carbamidomethylation	C6:Carbamidomethylation:1000.00	PEAKS DB
71	48	P17844	K.TGTAYTFFTPNNIK.Q	Y	55.5	1573.78	14	1.1	787.897	2	45.43	0		1	F1:54767	InGel_sample_1_20211227.raw	0	0	0	438	451			PEAKS DB
71	48	P17844	R.TTYLVLDEADR.M	Y	49.63	1294.64	11	0.3	648.328	2	41.14	1660000	1150000	2	F2:50218	InGel_sample_2_20211227.raw	2	1	1	242	252			PEAKS DB
71	48	P17844	K.STC(+57.02)IYGGAPK.G	N	49.23	1052.5	10	2.2	527.256	2	21.16	1900000	0	1	F1:21115	InGel_sample_1_20211227.raw	1	1	0	198	207	Carbamidomethylation	C3:Carbamidomethylation:1000.00	PEAKS DB
71	48	P17844	R.MLDMGFEPQIR.K	N	40.68	1335.63	11	1.3	668.824	2	47.29	2210000	1170000	1	F1:57548	InGel_sample_1_20211227.raw	2	1	1	253	263			PEAKS DB
71	48	P17844	R.LIDFLEC(+57.02)GK.T	Y	39.68	1093.55	9	1.8	547.782	2	45.8	2010000	1660000	1	F1:55255	InGel_sample_1_20211227.raw	2	1	1	228	236	Carbamidomethylation	C7:Carbamidomethylation:1000.00	PEAKS DB
71	48	P17844	K.QVSDLISVLR.E	Y	37.83	1128.65	10	3.7	565.335	2	48.14	1050000	960000	2	F2:60334	InGel_sample_2_20211227.raw	2	1	1	452	461			PEAKS DB
71	48	P17844	R.MLDM(+15.99)GFEPQIR.K	N	36.9	1351.63	11	-0.6	676.82	2	41.34	0		1	F1:48769	InGel_sample_1_20211227.raw	0	0	0	253	263	Oxidation (M)	M4:Oxidation (M):37.54	PEAKS DB
71	48	P17844	R.M(+15.99)LDMGFEPQIR.K	N	35.55	1351.63	11	1.9	676.822	2	44.45	0		1	F1:53304	InGel_sample_1_20211227.raw	0	0	0	253	263	Oxidation (M)	M1:Oxidation (M):68.47	PEAKS DB
71	48	P17844	K.LLQLVEDR.G	Y	32.34	984.56	8	3.9	493.289	2	36.84	2600000	1360000	2	F2:43695	InGel_sample_2_20211227.raw	2	1	1	471	478			PEAKS DB
66	56	P0DMV8	R.TTPSYVAFTDTER.L	N	59.68	1486.69	13	1.3	744.355	2	38.7	13000000	13500000	1	F1:44901	InGel_sample_1_20211227.raw	2	1	1	37	49			PEAKS DB
66	56	P0DMV8	K.ATAGDTHLGGEDFDNR.L	N	54.47	1674.72	16	5.7	559.252	3	26.75	4210000	3980000	1	F1:28485	InGel_sample_1_20211227.raw	2	1	1	221	236			PEAKS DB
66	56	P0DMV8	K.NQVALNPQNTVFDAK.R	Y	52.06	1657.84	15	1.8	829.93	2	39.42	4080000	5380000	1	F1:46175	InGel_sample_1_20211227.raw	2	1	1	57	71			PEAKS DB
66	56	P0DMV8	K.NALESYAFNMK.S	Y	43.25	1286.6	11	-0.6	644.305	2	44.15		0	2	F2:54532	InGel_sample_2_20211227.raw	0	0	0	540	550			PEAKS DB
66	56	P0DMV8	R.FEELC(+57.02)SDLFR.S	N	42.78	1314.59	10	3.3	658.305	2	48.33	523000	624000	2	F2:60606	InGel_sample_2_20211227.raw	2	1	1	302	311	Carbamidomethylation	C5:Carbamidomethylation:1000.00	PEAKS DB
66	56	P0DMV8	K.SAVEDEGLK.G	Y	37.61	946.461	9	1	474.238	2	18.31		1030000	2	F2:18669	InGel_sample_2_20211227.raw	1	0	1	551	559			PEAKS DB
66	56	P0DMV8	K.VEIIANDQGNR.T	N	37.43	1227.62	11	1.5	614.818	2	23.6	22100000	10000000	2	F2:25858	InGel_sample_2_20211227.raw	2	1	1	26	36			PEAKS DB
66	56	P0DMV8	K.DAGVIAGLNVLR.I	Y	36.77	1196.69	12	-0.4	599.351	2	49.62	698000		1	F1:60812	InGel_sample_1_20211227.raw	1	1	0	160	171			PEAKS DB
66	56	P0DMV8	K.YKAEDEVQR.E	Y	36.04	1136.55	9	1.5	379.857	3	13.36	399000		1	F1:9864	InGel_sample_1_20211227.raw	1	1	0	525	533			PEAKS DB
66	56	P0DMV8	K.LLQDFFNGR.D	Y	34.61	1108.57	9	1.5	555.291	2	46.88	0	0	1	F1:56896	InGel_sample_1_20211227.raw	0	0	0	349	357			PEAKS DB
66	56	P0DMV8	K.GGSGSGPTIEEVD	Y	31.33	1203.53	13	0.9	602.771	2	34.53	1500000		1	F1:38582	InGel_sample_1_20211227.raw	1	1	0	629	641			PEAKS DB
66	56	P0DMV8	T.NAVITVPAYFNDSQR.Q	N	30.95	1693.84	15	-2	847.927	2	46.01	802000	849000	2	F2:57307	InGel_sample_2_20211227.raw	2	1	1	141	155			PEAKS DB
66	57	P0DMV9	R.TTPSYVAFTDTER.L	N	59.68	1486.69	13	1.3	744.355	2	38.7	13000000	13500000	1	F1:44901	InGel_sample_1_20211227.raw	2	1	1	37	49			PEAKS DB
66	57	P0DMV9	K.ATAGDTHLGGEDFDNR.L	N	54.47	1674.72	16	5.7	559.252	3	26.75	4210000	3980000	1	F1:28485	InGel_sample_1_20211227.raw	2	1	1	221	236			PEAKS DB
66	57	P0DMV9	K.NQVALNPQNTVFDAK.R	Y	52.06	1657.84	15	1.8	829.93	2	39.42	4080000	5380000	1	F1:46175	InGel_sample_1_20211227.raw	2	1	1	57	71			PEAKS DB
66	57	P0DMV9	K.NALESYAFNMK.S	Y	43.25	1286.6	11	-0.6	644.305	2	44.15		0	2	F2:54532	InGel_sample_2_20211227.raw	0	0	0	540	550			PEAKS DB
66	57	P0DMV9	R.FEELC(+57.02)SDLFR.S	N	42.78	1314.59	10	3.3	658.305	2	48.33	523000	624000	2	F2:60606	InGel_sample_2_20211227.raw	2	1	1	302	311	Carbamidomethylation	C5:Carbamidomethylation:1000.00	PEAKS DB
66	57	P0DMV9	K.SAVEDEGLK.G	Y	37.61	946.461	9	1	474.238	2	18.31		1030000	2	F2:18669	InGel_sample_2_20211227.raw	1	0	1	551	559			PEAKS DB
66	57	P0DMV9	K.VEIIANDQGNR.T	N	37.43	1227.62	11	1.5	614.818	2	23.6	22100000	10000000	2	F2:25858	InGel_sample_2_20211227.raw	2	1	1	26	36			PEAKS DB
66	57	P0DMV9	K.DAGVIAGLNVLR.I	Y	36.77	1196.69	12	-0.4	599.351	2	49.62	698000		1	F1:60812	InGel_sample_1_20211227.raw	1	1	0	160	171			PEAKS DB
66	57	P0DMV9	K.YKAEDEVQR.E	Y	36.04	1136.55	9	1.5	379.857	3	13.36	399000		1	F1:9864	InGel_sample_1_20211227.raw	1	1	0	525	533			PEAKS DB
66	57	P0DMV9	K.LLQDFFNGR.D	Y	34.61	1108.57	9	1.5	555.291	2	46.88	0	0	1	F1:56896	InGel_sample_1_20211227.raw	0	0	0	349	357			PEAKS DB
66	57	P0DMV9	K.GGSGSGPTIEEVD	Y	31.33	1203.53	13	0.9	602.771	2	34.53	1500000		1	F1:38582	InGel_sample_1_20211227.raw	1	1	0	629	641			PEAKS DB
66	57	P0DMV9	T.NAVITVPAYFNDSQR.Q	N	30.95	1693.84	15	-2	847.927	2	46.01	802000	849000	2	F2:57307	InGel_sample_2_20211227.raw	2	1	1	141	155			PEAKS DB
35	68	O95678	K.YEELQVTAGR.H	N	54.38	1164.58	10	0.9	583.297	2	30.65	15000000	11300000	2	F2:34620	InGel_sample_2_20211227.raw	2	1	1	346	355			PEAKS DB
35	68	O95678	R.NLDLDSIIAEVK.A	N	53.58	1328.72	12	2.1	665.368	2	55.99	1300000	718000	1	F1:69663	InGel_sample_1_20211227.raw	3	2	1	313	324			PEAKS DB
35	68	O95678	R.KLLEGEEC(+57.02)R.L	N	53.26	1132.55	9	0.8	378.526	3	15.29	36000000	27900000	2	F2:14221	InGel_sample_2_20211227.raw	2	1	1	453	461	Carbamidomethylation	C8:Carbamidomethylation:1000.00	PEAKS DB
35	68	O95678	K.FASFIDKVR.F	N	52.07	1081.59	9	1.7	361.539	3	34.47	5570000	7120000	2	F2:40368	InGel_sample_2_20211227.raw	4	2	2	160	168			PEAKS DB
35	68	O95678	K.DVDAAYMNK.V	N	48.62	1025.45	9	1.8	513.732	2	26.15	32400000	23900000	2	F2:29256	InGel_sample_2_20211227.raw	2	1	1	259	267			PEAKS DB
35	68	O95678	K.AQYEDIANR.S	N	42.7	1078.5	9	3.3	540.261	2	24.3	0	0	2	F2:26834	InGel_sample_2_20211227.raw	0	0	0	325	333			PEAKS DB
35	68	O95678	K.FASFIDK.V	N	42.49	826.423	7	2.7	414.22	2	34.7	242000000	210000000	1	F1:38811	InGel_sample_1_20211227.raw	6	3	3	160	166			PEAKS DB
35	68	O95678	R.YEDEINKR.T	N	42.13	1065.51	8	2.3	356.178	3	13.14	11000000	0	2	F2:11254	InGel_sample_2_20211227.raw	1	1	0	239	246			PEAKS DB
35	68	O95678	K.KDVDAAYMNK.V	N	39.47	1153.54	10	1.8	577.78	2	16.33	234000	170000	2	F2:16003	InGel_sample_2_20211227.raw	2	1	1	258	267			PEAKS DB
35	68	O95678	K.LLEGEEC(+57.02)R.L	N	38.51	1004.46	8	-0.4	503.237	2	19.59	119000000	81900000	1	F1:18817	InGel_sample_1_20211227.raw	2	1	1	454	461	Carbamidomethylation	C7:Carbamidomethylation:1000.00	PEAKS DB
35	68	O95678	R.YEDEINK.R	N	36.03	909.408	7	1	455.712	2	16.88	892000	973000	1	F1:14840	InGel_sample_1_20211227.raw	2	1	1	239	245			PEAKS DB
35	68	O95678	K.DVDAAYM(+15.99)NK.V	N	31.25	1041.44	9	0.4	521.729	2	18.93		1670000	2	F2:19571	InGel_sample_2_20211227.raw	1	0	1	259	267	Oxidation (M)	M7:Oxidation (M):1000.00	PEAKS DB
35	68	O95678	K.FAS(+79.97)FIDKVR.F	N	29.83	1161.56	9	-6.2	581.783	2	42.95	875000		1	F1:51152	InGel_sample_1_20211227.raw	1	1	0	160	168	Phosphorylation (STY)	S3:Phosphorylation (STY):1000.00	PEAKS DB
62	96	P19105	K.GNFNYIEFTR.I	Y	60.74	1259.59	10	0.9	630.805	2	44.97	52400000	18000000	1	F1:53962	InGel_sample_1_20211227.raw	3	2	1	151	160			PEAKS DB
62	96	P19105	R.FTDEEVDELYR.E	Y	60.14	1414.63	11	1.5	708.321	2	42.9	75600000	25900000	1	F1:50851	InGel_sample_1_20211227.raw	3	2	1	133	143			PEAKS DB
62	96	P19105	F.AMFDQSQIQEFK.E	N	57.69	1470.68	12	1.1	736.349	2	44.61	2060000	596000	1	F1:53489	InGel_sample_1_20211227.raw	2	1	1	23	34			PEAKS DB
62	96	P19105	K.LNGTDPEDVIR.N	N	54.92	1227.61	11	1.3	614.813	2	34.57	70600000	25400000	2	F2:40230	InGel_sample_2_20211227.raw	2	1	1	93	103			PEAKS DB
62	96	P19105	K.EAFNMIDQNR.D	N	54.42	1236.56	10	-0.3	619.285	2	36.07	72300000	1010000	1	F1:41311	InGel_sample_1_20211227.raw	3	2	1	35	44			PEAKS DB
62	96	P19105	K.EAFNM(+15.99)IDQNR.D	N	45	1252.55	10	3.6	627.285	2	27.3	3020000		1	F1:29325	InGel_sample_1_20211227.raw	1	1	0	35	44	Oxidation (M)	M5:Oxidation (M):1000.00	PEAKS DB
62	96	P19105	K.KGNFNYIEFTR.I	Y	43.53	1387.69	11	1.3	463.571	3	37.67	1440000		1	F1:43389	InGel_sample_1_20211227.raw	1	1	0	150	160			PEAKS DB
62	96	P19105	R.ELLTTMGDR.F	N	40.04	1034.51	9	1.5	518.261	2	32.79	109000000	26900000	1	F1:36572	InGel_sample_1_20211227.raw	3	2	1	124	132			PEAKS DB
62	96	P19105	F.LTMFGEK.L	N	28.52	824.41	7	-0.3	413.212	2	32.39	0		1	F1:35727	InGel_sample_1_20211227.raw	0	0	0	86	92			PEAKS DB
62	97	O14950	K.GNFNYIEFTR.I	Y	60.74	1259.59	10	0.9	630.805	2	44.97	52400000	18000000	1	F1:53962	InGel_sample_1_20211227.raw	3	2	1	152	161			PEAKS DB
62	97	O14950	R.FTDEEVDELYR.E	Y	60.14	1414.63	11	1.5	708.321	2	42.9	75600000	25900000	1	F1:50851	InGel_sample_1_20211227.raw	3	2	1	134	144			PEAKS DB
62	97	O14950	F.AMFDQSQIQEFK.E	N	57.69	1470.68	12	1.1	736.349	2	44.61	2060000	596000	1	F1:53489	InGel_sample_1_20211227.raw	2	1	1	24	35			PEAKS DB
62	97	O14950	K.LNGTDPEDVIR.N	N	54.92	1227.61	11	1.3	614.813	2	34.57	70600000	25400000	2	F2:40230	InGel_sample_2_20211227.raw	2	1	1	94	104			PEAKS DB
62	97	O14950	K.EAFNMIDQNR.D	N	54.42	1236.56	10	-0.3	619.285	2	36.07	72300000	1010000	1	F1:41311	InGel_sample_1_20211227.raw	3	2	1	36	45			PEAKS DB
62	97	O14950	K.EAFNM(+15.99)IDQNR.D	N	45	1252.55	10	3.6	627.285	2	27.3	3020000		1	F1:29325	InGel_sample_1_20211227.raw	1	1	0	36	45	Oxidation (M)	M5:Oxidation (M):1000.00	PEAKS DB
62	97	O14950	K.KGNFNYIEFTR.I	Y	43.53	1387.69	11	1.3	463.571	3	37.67	1440000		1	F1:43389	InGel_sample_1_20211227.raw	1	1	0	151	161			PEAKS DB
62	97	O14950	R.ELLTTMGDR.F	N	40.04	1034.51	9	1.5	518.261	2	32.79	109000000	26900000	1	F1:36572	InGel_sample_1_20211227.raw	3	2	1	125	133			PEAKS DB
62	97	O14950	F.LTMFGEK.L	N	28.52	824.41	7	-0.3	413.212	2	32.39	0		1	F1:35727	InGel_sample_1_20211227.raw	0	0	0	87	93			PEAKS DB
60	73	P62701	R.ERHPGSFDVVHVK.D	Y	61.93	1505.77	13	0.9	377.451	4	18.76	6210000	3280000	1	F1:17650	InGel_sample_1_20211227.raw	2	1	1	199	211			PEAKS DB
60	73	P62701	R.LSNIFVIGK.G	Y	55.88	989.591	9	0.6	495.803	2	43.76	12500000	8020000	2	F2:53848	InGel_sample_2_20211227.raw	2	1	1	222	230			PEAKS DB
60	73	P62701	R.HPGSFDVVHVK.D	Y	54.23	1220.63	11	1.5	407.885	3	20.91	5080000	2190000	1	F1:20899	InGel_sample_1_20211227.raw	2	1	1	201	211			PEAKS DB
60	73	P62701	K.GIPHLVTHDAR.T	Y	52.61	1214.65	11	0	405.891	3	18.11	7050000	3990000	1	F1:16596	InGel_sample_1_20211227.raw	2	1	1	135	145			PEAKS DB
60	73	P62701	K.YALTGDEVKK.I	Y	48.59	1122.59	10	0.2	375.205	3	19.45	4490000		1	F1:18676	InGel_sample_1_20211227.raw	1	1	0	54	63			PEAKS DB
60	73	P62701	K.DANGNSFATR.L	Y	44.9	1051.47	10	0.8	526.742	2	18.42	831000	490000	1	F1:17118	InGel_sample_1_20211227.raw	2	1	1	212	221			PEAKS DB
60	73	P62701	R.LTIAEER.D	Y	36.13	830.45	7	1.1	416.233	2	20.96	7470000	19800000	1	F1:20847	InGel_sample_1_20211227.raw	4	1	3	246	252			PEAKS DB
60	73	P62701	R.IGVITNR.E	Y	32.19	771.46	7	1.5	386.738	2	19.54	14900000	9290000	1	F1:18747	InGel_sample_1_20211227.raw	2	1	1	192	198			PEAKS DB
60	73	P62701	R.YPDPLIK.V	Y	32.09	844.469	7	-0.2	423.242	2	34.97	8690000	5280000	1	F1:39404	InGel_sample_1_20211227.raw	2	1	1	149	155			PEAKS DB
40	151	Q7RTS7	R.FLEQQNQVLETK.W	N	69.13	1475.76	12	2.1	738.89	2	35.39	36200000	28700000	1	F1:39542	InGel_sample_1_20211227.raw	2	1	1	160	171			PEAKS DB
40	151	Q7RTS7	R.KLLEGEEC(+57.02)R.M	N	53.26	1132.55	9	0.8	378.526	3	15.29	36000000	27900000	2	F2:14221	InGel_sample_2_20211227.raw	2	1	1	444	452	Carbamidomethylation	C8:Carbamidomethylation:1000.00	PEAKS DB
40	151	Q7RTS7	K.FASFIDKVR.F	N	52.07	1081.59	9	1.7	361.539	3	34.47	5570000	7120000	2	F2:40368	InGel_sample_2_20211227.raw	4	2	2	151	159			PEAKS DB
40	151	Q7RTS7	L.NVELDPEIQK.V	N	48.15	1183.61	10	1.3	592.812	2	32.38	129000000	125000000	2	F2:37567	InGel_sample_2_20211227.raw	2	1	1	126	135			PEAKS DB
40	151	Q7RTS7	K.VLNDKFASFIDK.V	Y	45.84	1395.74	12	9.6	698.884	2	48.45	0		1	F1:59136	InGel_sample_1_20211227.raw	0	0	0	146	157			PEAKS DB
40	151	Q7RTS7	K.FASFIDK.V	N	42.49	826.423	7	2.7	414.22	2	34.7	242000000	210000000	1	F1:38811	InGel_sample_1_20211227.raw	6	3	3	151	157			PEAKS DB
40	151	Q7RTS7	K.LLEGEEC(+57.02)R.M	N	38.51	1004.46	8	-0.4	503.237	2	19.59	119000000	81900000	1	F1:18817	InGel_sample_1_20211227.raw	2	1	1	445	452	Carbamidomethylation	C7:Carbamidomethylation:1000.00	PEAKS DB
40	151	Q7RTS7	K.FAS(+79.97)FIDKVR.F	N	29.83	1161.56	9	-6.2	581.783	2	42.95	875000		1	F1:51152	InGel_sample_1_20211227.raw	1	1	0	151	159	Phosphorylation (STY)	S3:Phosphorylation (STY):1000.00	PEAKS DB
40	151	Q7RTS7	N.VELDPEIQK.V	N	29.13	1069.57	9	-5.3	535.787	2	30.79		4130000	2	F2:34926	InGel_sample_2_20211227.raw	1	0	1	127	135			PEAKS DB
91	88	Q07020	R.TNRPPLSLSR.M	Y	59.8	1139.64	10	2.9	380.889	3	21.08	9730000	4630000	2	F2:22878	InGel_sample_2_20211227.raw	2	1	1	56	65			PEAKS DB
91	88	Q07020	K.APGTPHSHTKPYVR.S	Y	59.31	1546.8	14	2.3	387.708	4	9.47	3480000	522000	1	F1:4853	InGel_sample_1_20211227.raw	2	1	1	155	168			PEAKS DB
91	88	Q07020	K.TAVVVGTITDDVR.V	Y	58.93	1344.72	13	0.4	673.37	2	38.56	11100000		1	F1:44616	InGel_sample_1_20211227.raw	1	1	0	79	91			PEAKS DB
91	88	Q07020	K.GC(+57.02)GTVLLSGPR.K	Y	54.36	1115.58	11	-0.6	558.795	2	30.68	7840000		1	F1:33130	InGel_sample_1_20211227.raw	1	1	0	133	143	Carbamidomethylation	C2:Carbamidomethylation:1000.00	PEAKS DB
91	88	Q07020	R.TNSTFNQVVLK.R	Y	54	1249.67	11	0.2	625.841	2	34.19	11400000	6620000	2	F2:39827	InGel_sample_2_20211227.raw	2	1	1	39	49			PEAKS DB
91	88	Q07020	R.TNSTFNQVVLKR.L	Y	40.47	1405.77	12	0.6	469.597	3	28.02	1390000		1	F1:29800	InGel_sample_1_20211227.raw	1	1	0	39	50			PEAKS DB
91	88	Q07020	K.ILTFDQLALDSPK.G	Y	40.13	1459.79	13	0.3	730.904	2	51.11	0		1	F1:62901	InGel_sample_1_20211227.raw	0	0	0	120	132			PEAKS DB
91	88	Q07020	K.SQDIYLR.L	Y	34.21	893.461	7	1.1	447.738	2	26.06	9120000	4670000	2	F2:29242	InGel_sample_2_20211227.raw	2	1	1	20	26			PEAKS DB
43	75	P08727	R.TKFETEQALR.M	N	54.85	1221.64	10	0.7	408.219	3	19.72	9420000	0	1	F1:19093	InGel_sample_1_20211227.raw	1	1	0	167	176			PEAKS DB
43	75	P08727	R.LASYLDKVR.A	N	54.23	1063.6	9	0.3	355.542	3	26.9	22600000	23600000	1	F1:28752	InGel_sample_1_20211227.raw	2	1	1	91	99			PEAKS DB
43	75	P08727	R.VLDELTLAR.T	N	54.22	1028.59	9	0.5	515.301	2	40.06	87000000	73000000	1	F1:46793	InGel_sample_1_20211227.raw	2	1	1	189	197			PEAKS DB
43	75	P08727	R.LEQEIATYR.S	N	53.7	1121.57	9	1.5	561.794	2	28.97	28100000	17900000	1	F1:31083	InGel_sample_1_20211227.raw	2	1	1	373	381			PEAKS DB
43	75	P08727	R.RVLDELTLAR.T	N	48.74	1184.69	10	0.8	395.904	3	36.16	903000	404000	1	F1:41203	InGel_sample_1_20211227.raw	2	1	1	188	197			PEAKS DB
43	75	P08727	R.LAADDFR.T	N	46	806.392	7	1.3	807.401	1	27.47	984000000	764000000	1	F1:29336	InGel_sample_1_20211227.raw	4	2	2	160	166			PEAKS DB
43	75	P08727	R.LASYLDK.V	N	41.74	808.433	7	0.6	405.224	2	23.36	736000000	645000000	1	F1:24421	InGel_sample_1_20211227.raw	6	3	3	91	97			PEAKS DB
43	75	P08727	K.LTMQNLNDR.L	N	41.57	1103.54	9	-1	552.776	2	27.89	1770000	1370000	1	F1:29748	InGel_sample_1_20211227.raw	2	1	1	82	90			PEAKS DB
43	75	P08727	R.M(+15.99)SVEADINGLR.R	N	36.07	1219.59	11	-5.9	610.797	2	36.75	0		1	F1:42051	InGel_sample_1_20211227.raw	0	0	0	177	187	Oxidation (M)	M1:Oxidation (M):1000.00	PEAKS DB
43	75	P08727	R.IVLQIDNAR.L	N	34.35	1040.6	9	2	521.307	2	34.17	6820000	10100000	2	F2:39825	InGel_sample_2_20211227.raw	2	1	1	151	159			PEAKS DB
43	75	P08727	R.LAS(+79.97)YLDKVR.A	N	33.5	1143.57	9	-7	572.788	2	36.87	7480000		1	F1:42111	InGel_sample_1_20211227.raw	1	1	0	91	99	Phosphorylation (STY)	S3:Phosphorylation (STY):17.01	PEAKS DB
52	70	Q9Y265	K.QAASGLVGQENAR.E	Y	60.74	1299.65	13	1.3	650.835	2	19.72	4620000	5570000	1	F1:19082	InGel_sample_1_20211227.raw	2	1	1	34	46			PEAKS DB
52	70	Q9Y265	R.EAC(+57.02)GVIVELIK.S	Y	55.36	1229.67	11	1.9	615.843	2	46.59	1950000	1610000	1	F1:56402	InGel_sample_1_20211227.raw	2	1	1	47	57	Carbamidomethylation	C3:Carbamidomethylation:1000.00	PEAKS DB
52	70	Q9Y265	K.KTEVLMENFR.R	Y	51.29	1265.64	10	0.3	422.889	3	31.32	2430000	1730000	1	F1:34108	InGel_sample_1_20211227.raw	2	1	1	108	117			PEAKS DB
52	70	Q9Y265	K.Q(-17.03)AASGLVGQENAR.E	Y	50.16	1282.63	13	2.9	642.322	2	33.84	0	0	2	F2:39357	InGel_sample_2_20211227.raw	0	0	0	34	46	Pyro-glu from Q	Q1:Pyro-glu from Q:1000.00	PEAKS DB
52	70	Q9Y265	R.AVLLAGPPGTGK.T	Y	48.79	1079.63	12	0.3	540.824	2	32.02	15900000	14200000	2	F2:36854	InGel_sample_2_20211227.raw	2	1	1	65	76			PEAKS DB
52	70	Q9Y265	R.TMLYTPQEMK.Q	Y	47.59	1240.58	10	1.3	621.3	2	36.02	5870000	7640000	2	F2:42610	InGel_sample_2_20211227.raw	2	1	1	363	372			PEAKS DB
52	70	Q9Y265	K.GLGLDESGLAK.Q	Y	44.56	1058.56	11	1.4	530.288	2	35.89	0	0	2	F2:42405	InGel_sample_2_20211227.raw	0	0	0	23	33			PEAKS DB
52	70	Q9Y265	K.TEVLMENFR.R	Y	44.52	1137.55	9	0.4	569.782	2	39.92	2080000	2260000	1	F1:46666	InGel_sample_1_20211227.raw	2	1	1	109	117			PEAKS DB
52	70	Q9Y265	K.LDPSIFESLQK.E	Y	40.98	1275.67	11	1.3	638.844	2	49.46	4480000		1	F1:60349	InGel_sample_1_20211227.raw	1	1	0	172	182			PEAKS DB
52	70	Q9Y265	MKIEEVK.S	Y	28.29	875.479	7	-4.9	438.744	2	14.94		2420000	2	F2:13708	InGel_sample_2_20211227.raw	1	0	1	1	7			PEAKS DB
76	60	P06753	R.RIQLVEEELDR.A	N	55.87	1398.75	11	1.6	467.257	3	35.35	2190000	469000	1	F1:39936	InGel_sample_1_20211227.raw	2	1	1	92	102			PEAKS DB
76	60	P06753	K.MELQEIQLK.E	N	55.42	1130.6	9	0.2	566.308	2	40.96	6490000	0	1	F1:48174	InGel_sample_1_20211227.raw	2	2	0	142	150			PEAKS DB
76	60	P06753	K.LEEAEKAADESER.G	N	51.83	1475.67	13	1.9	492.899	3	16.51	1570000	421000	2	F2:16163	InGel_sample_2_20211227.raw	2	1	1	114	126			PEAKS DB
76	60	P06753	K.YSQKEDKYEEEIK.I	Y	49.44	1687.79	13	0.1	563.605	3	19.31		571000	2	F2:20179	InGel_sample_2_20211227.raw	1	0	1	215	227			PEAKS DB
76	60	P06753	K.LDKENALDR.A	N	48.63	1072.55	9	-0.2	358.524	3	13.21	4260000	897000	1	F1:9645	InGel_sample_1_20211227.raw	3	2	1	14	22			PEAKS DB
76	60	P06753	R.KLVIIEGDLER.T	Y	45.55	1283.74	11	-0.8	428.922	3	35.53	1090000		1	F1:40308	InGel_sample_1_20211227.raw	1	1	0	169	179			PEAKS DB
76	60	P06753	K.AADAEAEVASLNR.R	Y	43.37	1315.64	13	18.8	658.838	2	29.87	5890000		1	F1:31953	InGel_sample_1_20211227.raw	1	1	0	79	91			PEAKS DB
76	60	P06753	R.IQLVEEELDRAQER.L	N	42.65	1726.88	14	-2.9	576.634	3	38.89	3060000		1	F1:45369	InGel_sample_1_20211227.raw	1	1	0	93	106			PEAKS DB
76	60	P06753	R.IQLVEEELDR.A	N	34.16	1242.65	10	1.4	622.331	2	40.53		0	2	F2:49265	InGel_sample_2_20211227.raw	0	0	0	93	102			PEAKS DB
76	60	P06753	R.LATALQK.L	N	29.57	743.454	7	1.8	372.735	2	15.1	726000		1	F1:12376	InGel_sample_1_20211227.raw	1	1	0	107	113			PEAKS DB
30	103	P01859	C.SVMHEALHNHYTQK.S	N	67.39	1693.8	14	0.8	424.457	4	17.51	17300000	0	1	F1:15758	InGel_sample_1_20211227.raw	1	1	0	305	318			PEAKS DB
30	103	P01859	R.STSESTAALGC(+57.02)LVK.D	N	51.68	1422.7	14	2.4	712.36	2	37.47	1840000		1	F1:43269	InGel_sample_1_20211227.raw	1	1	0	17	30	Carbamidomethylation	C11:Carbamidomethylation:1000.00	PEAKS DB
30	103	P01859	K.NQVSLTC(+57.02)LVK.G	N	48.35	1160.62	10	-0.4	581.318	2	38.25		0	2	F2:45907	InGel_sample_2_20211227.raw	0	0	0	240	249	Carbamidomethylation	C7:Carbamidomethylation:1000.00	PEAKS DB
30	103	P01859	S.VFLFPPKPK.D	N	39.91	1071.65	9	2.1	358.224	3	32.04		5400000	2	F2:36632	InGel_sample_2_20211227.raw	1	0	1	119	127			PEAKS DB
30	103	P01859	K.DTLMISR.T	N	39.9	834.427	7	1.1	418.221	2	34.43	4530000000	4930000000	2	F2:40443	InGel_sample_2_20211227.raw	13	6	7	128	134			PEAKS DB
30	103	P01859	K.GPSVFPLAPC(+57.02)SR.S	N	36.67	1286.64	12	4.2	644.332	2	41.49		4180000	2	F2:50647	InGel_sample_2_20211227.raw	1	0	1	5	16	Carbamidomethylation	C10:Carbamidomethylation:1000.00	PEAKS DB
30	103	P01859	K.DTLM(+15.99)ISR.T	N	32.93	850.422	7	1.5	426.219	2	28.43	2170000000	1810000000	1	F1:30359	InGel_sample_1_20211227.raw	5	2	3	128	134	Oxidation (M)	M4:Oxidation (M):1000.00	PEAKS DB
30	103	P01859	K.DT(+79.97)LMISR.T	N	32.27	914.393	7	-8.8	458.2	2	40.99	99900000	100000000	2	F2:49678	InGel_sample_2_20211227.raw	2	1	1	128	134	Phosphorylation (STY)	T2:Phosphorylation (STY):41.53	PEAKS DB
30	103	P01859	F.LFPPKPK.D	N	29.88	825.511	7	1.2	413.763	2	14.38		241000000	2	F2:13331	InGel_sample_2_20211227.raw	1	0	1	121	127			PEAKS DB
30	103	P01859	K.G(+42.01)LPAPIEK.T	Y	29.71	865.491	8	0.3	433.753	2	40.34		5200000	2	F2:48855	InGel_sample_2_20211227.raw	1	0	1	206	213	Acetylation (N-term)	G1:Acetylation (N-term):1000.00	PEAKS DB
30	103	P01859	S.VMHEALHNHYTQK.S	N	29.64	1606.77	13	2.3	536.598	3	11.96	241000		1	F1:7856	InGel_sample_1_20211227.raw	1	1	0	306	318			PEAKS DB
30	103	P01859	K.GLPAPIEK.T	Y	29.53	823.48	8	1.7	412.748	2	25.04		1180000	2	F2:27772	InGel_sample_2_20211227.raw	1	0	1	206	213			PEAKS DB
30	103	P01859	G.LPAPIEK.T	N	28.51	766.459	7	-1.5	384.236	2	23.65	0	5630000	1	F1:24478	InGel_sample_1_20211227.raw	1	0	1	207	213			PEAKS DB
86	54	Q9BVP2	R.C(+57.02)PQVEEAIVQSGQK.K	Y	55.8	1571.76	14	1.6	786.889	2	33.09	5070000	714000	2	F2:38270	InGel_sample_2_20211227.raw	2	1	1	158	171	Carbamidomethylation	C1:Carbamidomethylation:1000.00	PEAKS DB
86	54	Q9BVP2	R.VGVIGFPNVGK.S	Y	52.8	1085.62	11	1.4	543.82	2	42.72	25300000		1	F1:50520	InGel_sample_1_20211227.raw	1	1	0	257	267			PEAKS DB
86	54	Q9BVP2	K.LLGGFQETC(+57.02)SK.A	Y	52.08	1238.6	11	1	620.306	2	32.89	10100000	3420000	1	F1:36167	InGel_sample_1_20211227.raw	2	1	1	243	253	Carbamidomethylation	C9:Carbamidomethylation:1000.00	PEAKS DB
86	54	Q9BVP2	R.SMQVVPLDK.Q	Y	46.53	1015.54	9	1.4	508.777	2	31.27	6670000		1	F1:34141	InGel_sample_1_20211227.raw	1	1	0	291	299			PEAKS DB
86	54	Q9BVP2	K.ELPTVVFR.A	Y	42.19	959.544	8	0.9	480.78	2	41.69	7140000	4610000	1	F1:49151	InGel_sample_1_20211227.raw	2	1	1	198	205			PEAKS DB
86	54	Q9BVP2	R.KDPGVPNSAPFK.E	Y	41.98	1255.66	12	0.7	628.836	2	24.85	3660000	1750000	2	F2:27576	InGel_sample_2_20211227.raw	2	1	1	46	57			PEAKS DB
86	54	Q9BVP2	K.GGIPNVEGAAK.L	Y	40.56	1011.53	11	0.6	506.775	2	25.47	7150000	1600000	1	F1:26529	InGel_sample_1_20211227.raw	2	1	1	378	388			PEAKS DB
86	54	Q9BVP2	K.YTVPGYR.N	Y	39.97	854.429	7	-2.4	428.221	2	29.53	0		1	F1:31790	InGel_sample_1_20211227.raw	0	0	0	353	359			PEAKS DB
86	54	Q9BVP2	K.KLVLILNK.S	Y	36.26	939.648	8	-0.2	470.831	2	29.03	646000		1	F1:31315	InGel_sample_1_20211227.raw	1	1	0	172	179			PEAKS DB
86	54	Q9BVP2	K.DIHEELPK.R	Y	33.66	979.497	8	0.1	490.756	2	22.48	3720000		1	F1:23171	InGel_sample_1_20211227.raw	1	1	0	468	475			PEAKS DB
86	54	Q9BVP2	R.SEVC(+57.02)FGK.E	Y	29.2	825.369	7	-0.1	413.692	2	19.64		1060000	2	F2:20628	InGel_sample_2_20211227.raw	1	0	1	231	237	Carbamidomethylation	C4:Carbamidomethylation:1000.00	PEAKS DB
117	146	Q6UWP8	R.FGQGVHHAAGQAGNEAGR.F	Y	73.04	1762.82	18	-0.2	588.615	3	12.79	1500000	568000	2	F2:10757	InGel_sample_2_20211227.raw	3	2	1	170	187			PEAKS DB
117	146	Q6UWP8	K.FGQGAHHAAGQAGNEAGR.F	Y	66.59	1734.79	18	1.3	579.273	3	9.65	1400000	1210000	1	F1:5229	InGel_sample_1_20211227.raw	3	2	1	242	259			PEAKS DB
117	146	Q6UWP8	K.FGQGVDNAAGQAGNEAGR.F	Y	58.48	1717.78	18	1.8	859.897	2	26.64	327000	391000	2	F2:30174	InGel_sample_2_20211227.raw	2	1	1	152	169			PEAKS DB
117	146	Q6UWP8	K.LGHGVNNAAGQVGK.E	Y	49.11	1320.69	14	-7.5	441.234	3	13.31	607000	1120000	1	F1:9783	InGel_sample_1_20211227.raw	2	1	1	115	128			PEAKS DB
117	146	Q6UWP8	K.FGQGVHHTAGQVGK.E	Y	41.72	1421.72	14	1	474.913	3	9.82	0	293000	1	F1:5404	InGel_sample_1_20211227.raw	1	0	1	278	291			PEAKS DB
33	112	P01861	C.SVMHEALHNHYTQK.S	N	67.39	1693.8	14	0.8	424.457	4	17.51	17300000	0	1	F1:15758	InGel_sample_1_20211227.raw	1	1	0	306	319			PEAKS DB
33	112	P01861	R.STSESTAALGC(+57.02)LVK.D	N	51.68	1422.7	14	2.4	712.36	2	37.47	1840000		1	F1:43269	InGel_sample_1_20211227.raw	1	1	0	17	30	Carbamidomethylation	C11:Carbamidomethylation:1000.00	PEAKS DB
33	112	P01861	K.NQVSLTC(+57.02)LVK.G	N	48.35	1160.62	10	-0.4	581.318	2	38.25		0	2	F2:45907	InGel_sample_2_20211227.raw	0	0	0	241	250	Carbamidomethylation	C7:Carbamidomethylation:1000.00	PEAKS DB
33	112	P01861	S.VFLFPPKPK.D	N	39.91	1071.65	9	2.1	358.224	3	32.04		5400000	2	F2:36632	InGel_sample_2_20211227.raw	1	0	1	120	128			PEAKS DB
33	112	P01861	K.DTLMISR.T	N	39.9	834.427	7	1.1	418.221	2	34.43	4530000000	4930000000	2	F2:40443	InGel_sample_2_20211227.raw	13	6	7	129	135			PEAKS DB
33	112	P01861	F.LGGPSVFLFPPKPK.D	N	38.23	1482.86	14	-2.2	495.293	3	41.89	1370000	1470000	1	F1:49652	InGel_sample_1_20211227.raw	2	1	1	115	128			PEAKS DB
33	112	P01861	K.GPSVFPLAPC(+57.02)SR.S	N	36.67	1286.64	12	4.2	644.332	2	41.49		4180000	2	F2:50647	InGel_sample_2_20211227.raw	1	0	1	5	16	Carbamidomethylation	C10:Carbamidomethylation:1000.00	PEAKS DB
33	112	P01861	K.DTLM(+15.99)ISR.T	N	32.93	850.422	7	1.5	426.219	2	28.43	2170000000	1810000000	1	F1:30359	InGel_sample_1_20211227.raw	5	2	3	129	135	Oxidation (M)	M4:Oxidation (M):1000.00	PEAKS DB
33	112	P01861	K.DT(+79.97)LMISR.T	N	32.27	914.393	7	-8.8	458.2	2	40.99	99900000	100000000	2	F2:49678	InGel_sample_2_20211227.raw	2	1	1	129	135	Phosphorylation (STY)	T2:Phosphorylation (STY):41.53	PEAKS DB
33	112	P01861	F.LFPPKPK.D	N	29.88	825.511	7	1.2	413.763	2	14.38		241000000	2	F2:13331	InGel_sample_2_20211227.raw	1	0	1	122	128			PEAKS DB
33	112	P01861	S.VMHEALHNHYTQK.S	N	29.64	1606.77	13	2.3	536.598	3	11.96	241000		1	F1:7856	InGel_sample_1_20211227.raw	1	1	0	307	319			PEAKS DB
74	135	P62906	K.KYDAFLASESLIK.Q	Y	67.42	1483.79	13	1.4	742.904	2	43.08	1900000	3800000	1	F1:51204	InGel_sample_1_20211227.raw	3	1	2	106	118			PEAKS DB
74	135	P62906	K.FSVC(+57.02)VLGDQQHC(+57.02)DEAK.A	Y	51.58	1891.82	16	3.6	631.616	3	35.35	1850000		1	F1:40019	InGel_sample_1_20211227.raw	1	1	0	63	78	Carbamidomethylation	C4:Carbamidomethylation:1000.00;C12:Carbamidomethylation:1000.00	PEAKS DB
74	135	P62906	K.AVDIPHMDIEALKK.L	Y	46.11	1578.84	14	1.4	395.719	4	39.57	1990000	0	2	F2:47866	InGel_sample_2_20211227.raw	1	1	0	79	92			PEAKS DB
74	135	P62906	K.YDAFLASESLIK.Q	Y	39.45	1355.7	12	5.6	678.86	2	49.58	515000	0	1	F1:60716	InGel_sample_1_20211227.raw	1	1	0	107	118			PEAKS DB
74	135	P62906	R.DTLYEAVR.E	Y	37.89	965.482	8	1.4	483.749	2	32.84	16700000	10000000	2	F2:37854	InGel_sample_2_20211227.raw	2	1	1	8	15			PEAKS DB
74	135	P62906	K.FPSLLTHNENMVAK.V	Y	36.33	1599.81	14	-1.1	534.276	3	38.15	4870000	3050000	1	F1:43800	InGel_sample_1_20211227.raw	2	1	1	134	147			PEAKS DB
74	135	P62906	R.ILGPGLNK.A	Y	35.56	810.496	8	1.5	406.256	2	24.34	24400000	14600000	2	F2:26955	InGel_sample_2_20211227.raw	2	1	1	123	130			PEAKS DB
74	135	P62906	K.AVDIPHMDIEALK.K	Y	34.8	1450.75	13	1.8	484.591	3	44.85	622000	707000	1	F1:53777	InGel_sample_1_20211227.raw	2	1	1	79	91			PEAKS DB
74	135	P62906	K.AGKFPSLLTHNENMVAK.V	Y	31.37	1855.96	17	-4.5	619.658	3	33.72	578000		1	F1:37561	InGel_sample_1_20211227.raw	1	1	0	131	147			PEAKS DB
74	135	P62906	K.FPSLLTHNENM(+15.99)VAK.V	Y	30.72	1615.8	14	1.6	539.609	3	34.17	911000		1	F1:38123	InGel_sample_1_20211227.raw	1	1	0	134	147	Oxidation (M)	M11:Oxidation (M):1000.00	PEAKS DB
80	87	P07437	K.EVDEQMLNVQNK.N	N	65.72	1445.68	12	0.2	723.848	2	34.24	0	0	1	F1:38324	InGel_sample_1_20211227.raw	0	0	0	325	336			PEAKS DB
80	87	P07437	R.ISVYYNEATGGK.Y	Y	57.45	1300.63	12	2.9	651.324	2	32.13	2750000	3820000	1	F1:35209	InGel_sample_1_20211227.raw	2	1	1	47	58			PEAKS DB
80	87	P07437	R.IMNTFSVVPSPK.V	N	53	1318.7	12	-12.1	660.347	2	40.81	8610000	13000000	2	F2:50302	InGel_sample_2_20211227.raw	3	1	2	163	174			PEAKS DB
80	87	P07437	K.LAVNMVPFPR.L	N	51.41	1142.63	10	1.6	572.322	2	45.52	2040000	2550000	1	F1:54887	InGel_sample_1_20211227.raw	2	1	1	253	262			PEAKS DB
80	87	P07437	R.EIVHIQAGQC(+57.02)GNQIGAK.F	N	45.51	1821.92	17	11.4	608.319	3	28.37	0	0	2	F2:32068	InGel_sample_2_20211227.raw	0	0	0	3	19	Carbamidomethylation	C10:Carbamidomethylation:1000.00	PEAKS DB
80	87	P07437	K.IREEYPDR.I	N	36.81	1076.53	8	2.8	359.85	3	14.59	1580000	2300000	1	F1:11609	InGel_sample_1_20211227.raw	2	1	1	155	162			PEAKS DB
80	87	P07437	K.NMMAAC(+57.02)DPR.H	N	33.38	1064.42	9	1	533.218	2	22.69	909000	1640000	2	F2:24873	InGel_sample_2_20211227.raw	2	1	1	298	306	Carbamidomethylation	C6:Carbamidomethylation:1000.00	PEAKS DB
93	55	P27694	K.ATVMDVKPVDYR.E	Y	57.16	1392.71	12	3.5	465.245	3	32.7	0		1	F1:36131	InGel_sample_1_20211227.raw	0	0	0	589	600			PEAKS DB
93	55	P27694	K.AAGPSLSHTSGGTQSK.V	Y	53.43	1484.72	16	-0.3	495.914	3	10.91	2170000	2200000	2	F2:9404	InGel_sample_2_20211227.raw	3	1	2	168	183			PEAKS DB
93	55	P27694	R.VKVETYNDESR.I	Y	51.12	1338.64	11	1.2	447.222	3	16.31	1290000	0	2	F2:15891	InGel_sample_2_20211227.raw	1	1	0	576	586			PEAKS DB
93	55	P27694	K.VVPIASLTPYQSK.W	Y	50.62	1401.79	13	0.7	701.901	2	41.35	4960000	2130000	1	F1:48830	InGel_sample_1_20211227.raw	2	1	1	184	196			PEAKS DB
93	55	P27694	R.ATAFNEQVDK.F	Y	47.71	1121.54	10	1.9	561.776	2	21.77	1290000	0	2	F2:23836	InGel_sample_2_20211227.raw	1	1	0	235	244			PEAKS DB
93	55	P27694	K.DSLVDIIGIC(+57.02)K.S	Y	44.56	1231.65	11	1.5	616.832	2	53.56	0	221000	1	F1:66241	InGel_sample_1_20211227.raw	1	0	1	314	324	Carbamidomethylation	C10:Carbamidomethylation:1000.00	PEAKS DB
93	55	P27694	R.NIYLMDTSGK.V	Y	42.33	1140.55	10	1.4	571.282	2	37.38	1000000		1	F1:43097	InGel_sample_1_20211227.raw	1	1	0	345	354			PEAKS DB
93	55	P27694	K.C(+57.02)DTEFPNFK.Y	Y	39.4	1156.49	9	2.6	579.252	2	38.26	353000		1	F1:44401	InGel_sample_1_20211227.raw	1	1	0	503	511	Carbamidomethylation	C1:Carbamidomethylation:1000.00	PEAKS DB
93	55	P27694	K.FFPLIEVNK.V	Y	29.16	1105.62	9	-0.4	553.816	2	48.37	1880000		1	F1:59551	InGel_sample_1_20211227.raw	1	1	0	245	253			PEAKS DB
83	110	P62269	K.YSQVLANGLDNK.L	Y	63.5	1320.67	12	2	661.342	2	32.29	15600000	0	1	F1:35337	InGel_sample_1_20211227.raw	1	1	0	95	106			PEAKS DB
83	110	P62269	K.RAGELTEDEVER.V	Y	59.51	1402.67	12	0.2	468.564	3	19.63	2280000	1110000	1	F1:18959	InGel_sample_1_20211227.raw	2	1	1	55	66			PEAKS DB
83	110	P62269	R.AGELTEDEVER.V	Y	52.76	1246.57	11	0.5	624.291	2	25.82	25200000	14900000	2	F2:28837	InGel_sample_2_20211227.raw	2	1	1	56	66			PEAKS DB
83	110	P62269	K.IPDWFLNR.Q	Y	49.04	1059.55	8	0.6	530.783	2	49.61	9380000		1	F1:60762	InGel_sample_1_20211227.raw	1	1	0	79	86			PEAKS DB
83	110	P62269	R.VLNTNIDGR.R	Y	43.94	1000.53	9	0.2	501.272	2	23.62	37000000	23700000	1	F1:24030	InGel_sample_1_20211227.raw	2	1	1	15	23			PEAKS DB
83	110	P62269	R.VITIMQNPR.Q	Y	41.8	1070.59	9	2.4	536.304	2	31.43	26500000	14100000	2	F2:35767	InGel_sample_2_20211227.raw	2	1	1	67	75			PEAKS DB
83	110	P62269	R.VITIM(+15.99)QNPR.Q	Y	40.06	1086.59	9	3.5	544.302	2	22.26	0	0	1	F1:22709	InGel_sample_1_20211227.raw	0	0	0	67	75	Oxidation (M)	M5:Oxidation (M):1000.00	PEAKS DB
83	110	P62269	K.IAFAITAIK.G	Y	39.2	946.585	9	0.2	474.3	2	43.61	4280000	2440000	1	F1:52005	InGel_sample_1_20211227.raw	2	1	1	26	34			PEAKS DB
92	77	P05388	R.AGAIAPC(+57.02)EVTVPAQNTGLGPEK.T	Y	63.37	2179.09	22	1.3	727.373	3	40.09	7840000	4470000	1	F1:46812	InGel_sample_1_20211227.raw	3	2	1	113	134	Carbamidomethylation	C7:Carbamidomethylation:1000.00	PEAKS DB
92	77	P05388	R.GHLENNPALEK.L	Y	56.68	1220.61	11	0.7	407.879	3	14.91	7790000	6150000	1	F1:12137	InGel_sample_1_20211227.raw	2	1	1	67	77			PEAKS DB
92	77	P05388	K.C(+57.02)FIVGADNVGSK.Q	Y	53.74	1265.61	12	1.4	633.812	2	34.91	0	0	1	F1:39305	InGel_sample_1_20211227.raw	0	0	0	27	38	Carbamidomethylation	C1:Carbamidomethylation:1000.00	PEAKS DB
92	77	P05388	K.IIQLLDDYPK.C	Y	50.12	1216.67	10	0.4	609.343	2	45.66	10200000	8140000	2	F2:56674	InGel_sample_2_20211227.raw	2	1	1	17	26			PEAKS DB
92	77	P05388	K.TSFFQALGITTK.I	Y	47.95	1312.7	12	2	657.36	2	53.85	356000	194000	1	F1:66572	InGel_sample_1_20211227.raw	2	1	1	135	146			PEAKS DB
92	77	P05388	R.GNVGFVFTK.E	Y	45.8	967.513	9	2	484.765	2	38.19	6860000	5670000	1	F1:44086	InGel_sample_1_20211227.raw	2	1	1	84	92			PEAKS DB
92	77	P05388	R.DMLLANK.V	Y	32.04	803.421	7	-0.3	402.718	2	27.74	0		1	F1:29591	InGel_sample_1_20211227.raw	0	0	0	100	106			PEAKS DB
92	90	Q8NHW5	R.AGAIAPC(+57.02)EVTVPAQNTGLGPEK.T	Y	63.37	2179.09	22	1.3	727.373	3	40.09	7840000	4470000	1	F1:46812	InGel_sample_1_20211227.raw	3	2	1	113	134	Carbamidomethylation	C7:Carbamidomethylation:1000.00	PEAKS DB
92	90	Q8NHW5	R.GHLENNPALEK.L	Y	56.68	1220.61	11	0.7	407.879	3	14.91	7790000	6150000	1	F1:12137	InGel_sample_1_20211227.raw	2	1	1	67	77			PEAKS DB
92	90	Q8NHW5	K.C(+57.02)FIVGADNVGSK.Q	Y	53.74	1265.61	12	1.4	633.812	2	34.91	0	0	1	F1:39305	InGel_sample_1_20211227.raw	0	0	0	27	38	Carbamidomethylation	C1:Carbamidomethylation:1000.00	PEAKS DB
92	90	Q8NHW5	K.IIQLLDDYPK.C	Y	50.12	1216.67	10	0.4	609.343	2	45.66	10200000	8140000	2	F2:56674	InGel_sample_2_20211227.raw	2	1	1	17	26			PEAKS DB
92	90	Q8NHW5	K.TSFFQALGITTK.I	Y	47.95	1312.7	12	2	657.36	2	53.85	356000	194000	1	F1:66572	InGel_sample_1_20211227.raw	2	1	1	135	146			PEAKS DB
92	90	Q8NHW5	W.GNVGFVFTK.E	Y	45.8	967.513	9	2	484.765	2	38.19	6860000	5670000	1	F1:44086	InGel_sample_1_20211227.raw	2	1	1	84	92			PEAKS DB
92	90	Q8NHW5	R.DMLLANK.V	Y	32.04	803.421	7	-0.3	402.718	2	27.74	0		1	F1:29591	InGel_sample_1_20211227.raw	0	0	0	100	106			PEAKS DB
97	66	P11021	K.VTHAVVTVPAYFNDAQR.Q	Y	55.99	1886.96	17	2.9	629.997	3	39.25		732000	2	F2:47367	InGel_sample_2_20211227.raw	1	0	1	165	181			PEAKS DB
97	66	P11021	K.ELEEIVQPIISK.L	Y	53.82	1396.78	12	2	699.399	2	45.62		670000	2	F2:56691	InGel_sample_2_20211227.raw	1	0	1	622	633			PEAKS DB
97	66	P11021	K.NQLTSNPENTVFDAK.R	Y	50.84	1676.8	15	-4	839.404	2	38.02	814000	3220000	1	F1:44030	InGel_sample_1_20211227.raw	2	1	1	82	96			PEAKS DB
97	66	P11021	K.DAGTIAGLNVMR.I	Y	45.83	1216.62	12	1.7	609.32	2	43.88	2630000	3920000	1	F1:52325	InGel_sample_1_20211227.raw	2	1	1	186	197			PEAKS DB
97	66	P11021	R.VEIIANDQGNR.I	N	37.43	1227.62	11	1.5	614.818	2	23.6	22100000	10000000	2	F2:25858	InGel_sample_2_20211227.raw	2	1	1	50	60			PEAKS DB
97	66	P11021	R.IINEPTAAAIAYGLDKR.E	Y	36.69	1814.99	17	-0.1	606.004	3	43.04		2590000	2	F2:53572	InGel_sample_2_20211227.raw	1	0	1	198	214			PEAKS DB
97	66	P11021	R.NELESYAYSLK.N	Y	36.57	1315.63	11	3	658.824	2	43.23		0	2	F2:53214	InGel_sample_2_20211227.raw	0	0	0	563	573			PEAKS DB
97	66	P11021	K.VYEGERPLTK.D	Y	31.07	1190.63	10	1.1	397.884	3	16.73		2770000	2	F2:16553	InGel_sample_2_20211227.raw	1	0	1	465	474			PEAKS DB
97	66	P11021	R.LTPEEIER.M	Y	30.41	985.508	8	2.9	493.763	2	26.75	2130000		1	F1:28697	InGel_sample_1_20211227.raw	1	1	0	533	540			PEAKS DB
97	66	P11021	K.KSDIDEIVLVGGSTR.I	Y	29.79	1587.85	15	10	530.295	3	39.63		0	2	F2:47946	InGel_sample_2_20211227.raw	0	0	0	353	367			PEAKS DB
97	66	P11021	K.ITITNDQNR.L	Y	29.07	1073.55	9	0.7	537.781	2	18.04		2180000	2	F2:18239	InGel_sample_2_20211227.raw	1	0	1	524	532			PEAKS DB
88	102	P23258	R.VIHSILNSPYAK.L	Y	65.69	1340.75	12	1	447.923	3	31.19	7120000	7920000	2	F2:35438	InGel_sample_2_20211227.raw	3	1	2	73	84			PEAKS DB
88	102	P23258	R.KSPYLPSAHR.V	Y	57	1154.62	10	1.5	385.881	3	13.4	4550000	6290000	1	F1:9841	InGel_sample_1_20211227.raw	2	1	1	363	372			PEAKS DB
88	102	P23258	R.AVLLDLEPR.V	Y	45.54	1024.59	9	1.8	513.304	2	43.27	12400000	14500000	2	F2:53289	InGel_sample_2_20211227.raw	2	1	1	64	72			PEAKS DB
88	102	P23258	R.EAFLEQFR.K	Y	41.08	1038.51	8	0.6	520.264	2	44.14	4390000	5310000	2	F2:54567	InGel_sample_2_20211227.raw	2	1	1	402	409			PEAKS DB
88	102	P23258	K.TTVLDVMR.R	Y	39.31	933.495	8	3.1	467.756	2	39.25		2590000	2	F2:47340	InGel_sample_2_20211227.raw	1	0	1	288	295			PEAKS DB
88	102	P23258	K.DNFDEMDTSR.E	Y	35.87	1228.47	10	0.8	615.241	2	32.32	350000	530000	1	F1:35620	InGel_sample_1_20211227.raw	2	1	1	416	425			PEAKS DB
88	102	P23258	K.NVMVSTGR.D	Y	33.84	862.433	8	-0.2	432.224	2	16.77	0		1	F1:14770	InGel_sample_1_20211227.raw	0	0	0	302	309			PEAKS DB
88	102	P23258	K.IHEDIFDIIDR.E	Y	32.83	1384.7	11	1.5	462.574	3	49.3		130000	2	F2:62106	InGel_sample_2_20211227.raw	1	0	1	114	124			PEAKS DB
77	99	P24844	R.FTDEEVDEMYR.E	Y	59.98	1432.58	11	4.1	717.301	2	40.21	1870000	500000	2	F2:48823	InGel_sample_2_20211227.raw	2	1	1	134	144			PEAKS DB
77	99	P24844	F.AMFDQSQIQEFK.E	N	57.69	1470.68	12	1.1	736.349	2	44.61	2060000	596000	1	F1:53489	InGel_sample_1_20211227.raw	2	1	1	24	35			PEAKS DB
77	99	P24844	K.LNGTDPEDVIR.N	N	54.92	1227.61	11	1.3	614.813	2	34.57	70600000	25400000	2	F2:40230	InGel_sample_2_20211227.raw	2	1	1	94	104			PEAKS DB
77	99	P24844	K.EAFNMIDQNR.D	N	54.42	1236.56	10	-0.3	619.285	2	36.07	72300000	1010000	1	F1:41311	InGel_sample_1_20211227.raw	3	2	1	36	45			PEAKS DB
77	99	P24844	K.GNFNYVEFTR.I	Y	51.21	1245.58	10	1	623.797	2	42.49	2500000	0	1	F1:50521	InGel_sample_1_20211227.raw	1	1	0	152	161			PEAKS DB
77	99	P24844	K.EAFNM(+15.99)IDQNR.D	N	45	1252.55	10	3.6	627.285	2	27.3	3020000		1	F1:29325	InGel_sample_1_20211227.raw	1	1	0	36	45	Oxidation (M)	M5:Oxidation (M):1000.00	PEAKS DB
77	99	P24844	R.ELLTTMGDR.F	N	40.04	1034.51	9	1.5	518.261	2	32.79	109000000	26900000	1	F1:36572	InGel_sample_1_20211227.raw	3	2	1	125	133			PEAKS DB
77	99	P24844	F.LTMFGEK.L	N	28.52	824.41	7	-0.3	413.212	2	32.39	0		1	F1:35727	InGel_sample_1_20211227.raw	0	0	0	87	93			PEAKS DB
69	84	P62280	K.NMSVHLSPC(+57.02)FR.D	Y	57.52	1346.62	11	-1.3	449.881	3	34.53	2030000	832000	1	F1:38703	InGel_sample_1_20211227.raw	2	1	1	108	118	Carbamidomethylation	C9:Carbamidomethylation:1000.00	PEAKS DB
69	84	P62280	K.EAIEGTYIDKK.C	Y	50.14	1265.65	11	3.6	633.835	2	22.32	0		1	F1:22748	InGel_sample_1_20211227.raw	0	0	0	49	59			PEAKS DB
69	84	P62280	K.C(+57.02)PFTGNVSIR.G	Y	44.75	1149.56	10	2.1	575.788	2	34.09	0	0	1	F1:38088	InGel_sample_1_20211227.raw	0	0	0	60	69	Carbamidomethylation	C1:Carbamidomethylation:1000.00	PEAKS DB
69	84	P62280	R.VLLGETGK.E	Y	44.36	815.475	8	0.4	408.745	2	20.23	6770000	2600000	1	F1:19773	InGel_sample_1_20211227.raw	2	1	1	23	30			PEAKS DB
69	84	P62280	K.EAIEGTYIDK.K	Y	42.09	1137.56	10	1.7	569.786	2	30.32	0		1	F1:32804	InGel_sample_1_20211227.raw	0	0	0	49	58			PEAKS DB
69	84	P62280	R.VLLGETGKEK.L	Y	41.56	1072.61	10	0.6	358.545	3	14.48	2840000	1770000	2	F2:13176	InGel_sample_2_20211227.raw	2	1	1	23	32			PEAKS DB
69	84	P62280	R.DYLHYIR.K	Y	39.72	978.492	7	-1	490.253	2	35.74	3220000	2080000	2	F2:42194	InGel_sample_2_20211227.raw	2	1	1	91	97			PEAKS DB
69	84	P62280	K.Q(-17.03)PTIFQNK.K	Y	39.17	957.492	8	0.4	479.753	2	42.51	705000		1	F1:50472	InGel_sample_1_20211227.raw	1	1	0	13	20	Pyro-glu from Q	Q1:Pyro-glu from Q:1000.00	PEAKS DB
69	84	P62280	R.ILSGVVTK.M	Y	37.8	815.512	8	0	408.763	2	22.78	13200000	7350000	1	F1:23212	InGel_sample_1_20211227.raw	2	1	1	72	79			PEAKS DB
69	84	P62280	R.RDYLHYIR.K	Y	29.34	1134.59	8	-1.2	379.205	3	27.86	0		1	F1:29713	InGel_sample_1_20211227.raw	0	0	0	90	97			PEAKS DB
69	84	P62280	K.QPTIFQNK.K	Y	28.58	974.519	8	-0.6	488.266	2	24.55	5860000		1	F1:25337	InGel_sample_1_20211227.raw	1	1	0	13	20			PEAKS DB
81	67	Q08211	R.GISHVIVDEIHER.D	Y	56.11	1502.78	13	2.9	501.937	3	31.7	0	458000	1	F1:34716	InGel_sample_1_20211227.raw	1	0	1	504	516			PEAKS DB
81	67	Q08211	R.ELDALDANDELTPLGR.I	Y	47.64	1740.85	16	1.1	871.435	2	49.22	823000	300000	1	F1:60280	InGel_sample_1_20211227.raw	2	1	1	838	853			PEAKS DB
81	67	Q08211	R.LGGIGQFLAK.A	Y	46.77	1002.59	10	2.3	502.301	2	43.34	2150000	1440000	1	F1:51579	InGel_sample_1_20211227.raw	2	1	1	810	819			PEAKS DB
81	67	Q08211	R.MGGEEAEIR.F	Y	45.62	990.444	9	1.5	496.23	2	19.72	627000	0	1	F1:19094	InGel_sample_1_20211227.raw	1	1	0	930	938			PEAKS DB
81	67	Q08211	K.HLEMNPHFGSHR.Y	Y	41.72	1460.67	12	0.6	487.899	3	17.66	266000		1	F1:15972	InGel_sample_1_20211227.raw	1	1	0	669	680			PEAKS DB
81	67	Q08211	K.EGETVEPYK.V	Y	40.72	1050.49	9	5.3	526.254	2	19.9	710000		1	F1:19412	InGel_sample_1_20211227.raw	1	1	0	267	275			PEAKS DB
81	67	Q08211	R.DFVNYLVR.I	Y	39.66	1024.53	8	1.3	513.275	2	48.3	1360000	913000	1	F1:59024	InGel_sample_1_20211227.raw	2	1	1	64	71			PEAKS DB
81	67	Q08211	R.DVVQAYPEVR.I	Y	36.35	1174.6	10	1.5	588.307	2	34.29	0	1760000	2	F2:40041	InGel_sample_2_20211227.raw	1	0	1	529	538			PEAKS DB
81	67	Q08211	R.ISAVSVAER.V	Y	30.2	930.513	9	-4.9	466.262	2	23.42		990000	2	F2:25683	InGel_sample_2_20211227.raw	1	0	1	448	456			PEAKS DB
81	67	Q08211	R.TPLHEIALSIK.L	Y	29.91	1220.71	11	1.8	407.912	3	36.5	303000		1	F1:41740	InGel_sample_1_20211227.raw	1	1	0	796	806			PEAKS DB
81	67	Q08211	K.VFDPVPVGVTK.V	Y	28.55	1156.65	11	1.4	579.333	2	39.44	1300000		1	F1:46104	InGel_sample_1_20211227.raw	1	1	0	698	708			PEAKS DB
103	64	P21333	R.VHGPGIQSGTTNKPNK.F	Y	62.54	1633.85	16	1.4	545.626	3	9.65	725000	845000	2	F2:6660	InGel_sample_2_20211227.raw	4	2	2	1360	1375			PEAKS DB
103	64	P21333	K.AFGPGLQGGSAGSPAR.F	Y	53.6	1428.71	16	2.1	715.364	2	30.22	704000	924000	2	F2:34156	InGel_sample_2_20211227.raw	2	1	1	1072	1087			PEAKS DB
103	64	P21333	K.ATC(+57.02)APQHGAPGPGPADASK.V	Y	52.78	1788.82	19	3.6	597.283	3	14.74	536000	398000	2	F2:13603	InGel_sample_2_20211227.raw	2	1	1	2541	2559	Carbamidomethylation	C3:Carbamidomethylation:1000.00	PEAKS DB
103	64	P21333	K.TGVAVNKPAEFTVDAK.H	Y	51.6	1645.87	16	2.1	549.631	3	30.98	215000		1	F1:33627	InGel_sample_1_20211227.raw	1	1	0	685	700			PEAKS DB
103	64	P21333	K.VPVHDVTDASK.V	Y	45.43	1166.59	11	2.1	389.873	3	14.39	269000	599000	2	F2:13105	InGel_sample_2_20211227.raw	3	2	1	1440	1450			PEAKS DB
103	64	P21333	R.AYGPGIEPTGNMVK.K	Y	39.93	1432.7	14	2.3	717.36	2	35.47		0	2	F2:41774	InGel_sample_2_20211227.raw	0	0	0	286	299			PEAKS DB
103	64	P21333	R.ANLPQSFQVDTSK.A	Y	35.69	1433.72	13	-0.3	717.865	2	36.85		777000	2	F2:43668	InGel_sample_2_20211227.raw	1	0	1	1465	1477			PEAKS DB
108	91	Q9BQE3	R.LDHKFDLMYAK.R	Y	57.67	1379.69	11	0	460.904	3	33.08	1260000	1220000	2	F2:38264	InGel_sample_2_20211227.raw	2	1	1	391	401			PEAKS DB
108	91	Q9BQE3	K.DVNAAIATIK.T	Y	54.89	1014.57	10	1.2	508.293	2	36.77	2310000	4000000	1	F1:42164	InGel_sample_1_20211227.raw	2	1	1	327	336			PEAKS DB
108	91	Q9BQE3	R.NLDIERPTYTNLNR.L	Y	50.72	1717.87	14	1.9	573.633	3	35.97	3340000	3340000	1	F1:40899	InGel_sample_1_20211227.raw	2	1	1	216	229			PEAKS DB
108	91	Q9BQE3	K.VGINYQPPTVVPGGDLAK.V	Y	47.04	1823.98	18	0.8	912.997	2	44.75		1470000	2	F2:55431	InGel_sample_2_20211227.raw	1	0	1	353	370			PEAKS DB
108	91	Q9BQE3	R.LSVDYGK.K	Y	40.25	780.402	7	1.8	391.209	2	22.96	923000	1550000	2	F2:25082	InGel_sample_2_20211227.raw	2	1	1	157	163			PEAKS DB
108	91	Q9BQE3	K.FDLMYAK.R	Y	35.97	886.426	7	1	444.221	2	40.12	775000	967000	2	F2:48665	InGel_sample_2_20211227.raw	2	1	1	395	401			PEAKS DB
108	91	Q9BQE3	K.YMAC(+57.02)C(+57.02)LLYR.G	Y	35.08	1248.55	9	11.2	625.287	2	41.15		0	2	F2:50159	InGel_sample_2_20211227.raw	0	0	0	312	320	Carbamidomethylation	C4:Carbamidomethylation:1000.00;C5:Carbamidomethylation:1000.00	PEAKS DB
108	91	Q9BQE3	R.LSVDYGKK.S	Y	30.47	908.497	8	1	455.256	2	15.88	287000	584000	2	F2:15220	InGel_sample_2_20211227.raw	2	1	1	157	164			PEAKS DB
108	91	Q9BQE3	R.QLFHPEQLITGK.E	Y	30.1	1409.77	12	1.7	470.93	3	40.67		0	2	F2:49467	InGel_sample_2_20211227.raw	0	0	0	85	96			PEAKS DB
108	92	Q71U36	R.LDHKFDLMYAK.R	Y	57.67	1379.69	11	0	460.904	3	33.08	1260000	1220000	2	F2:38264	InGel_sample_2_20211227.raw	2	1	1	391	401			PEAKS DB
108	92	Q71U36	K.DVNAAIATIK.T	Y	54.89	1014.57	10	1.2	508.293	2	36.77	2310000	4000000	1	F1:42164	InGel_sample_1_20211227.raw	2	1	1	327	336			PEAKS DB
108	92	Q71U36	R.NLDIERPTYTNLNR.L	Y	50.72	1717.87	14	1.9	573.633	3	35.97	3340000	3340000	1	F1:40899	InGel_sample_1_20211227.raw	2	1	1	216	229			PEAKS DB
108	92	Q71U36	K.VGINYQPPTVVPGGDLAK.V	Y	47.04	1823.98	18	0.8	912.997	2	44.75		1470000	2	F2:55431	InGel_sample_2_20211227.raw	1	0	1	353	370			PEAKS DB
108	92	Q71U36	R.LSVDYGK.K	Y	40.25	780.402	7	1.8	391.209	2	22.96	923000	1550000	2	F2:25082	InGel_sample_2_20211227.raw	2	1	1	157	163			PEAKS DB
108	92	Q71U36	K.FDLMYAK.R	Y	35.97	886.426	7	1	444.221	2	40.12	775000	967000	2	F2:48665	InGel_sample_2_20211227.raw	2	1	1	395	401			PEAKS DB
108	92	Q71U36	K.YMAC(+57.02)C(+57.02)LLYR.G	Y	35.08	1248.55	9	11.2	625.287	2	41.15		0	2	F2:50159	InGel_sample_2_20211227.raw	0	0	0	312	320	Carbamidomethylation	C4:Carbamidomethylation:1000.00;C5:Carbamidomethylation:1000.00	PEAKS DB
108	92	Q71U36	R.LSVDYGKK.S	Y	30.47	908.497	8	1	455.256	2	15.88	287000	584000	2	F2:15220	InGel_sample_2_20211227.raw	2	1	1	157	164			PEAKS DB
108	92	Q71U36	R.QLFHPEQLITGK.E	Y	30.1	1409.77	12	1.7	470.93	3	40.67		0	2	F2:49467	InGel_sample_2_20211227.raw	0	0	0	85	96			PEAKS DB
108	93	P68363	R.LDHKFDLMYAK.R	Y	57.67	1379.69	11	0	460.904	3	33.08	1260000	1220000	2	F2:38264	InGel_sample_2_20211227.raw	2	1	1	391	401			PEAKS DB
108	93	P68363	K.DVNAAIATIK.T	Y	54.89	1014.57	10	1.2	508.293	2	36.77	2310000	4000000	1	F1:42164	InGel_sample_1_20211227.raw	2	1	1	327	336			PEAKS DB
108	93	P68363	R.NLDIERPTYTNLNR.L	Y	50.72	1717.87	14	1.9	573.633	3	35.97	3340000	3340000	1	F1:40899	InGel_sample_1_20211227.raw	2	1	1	216	229			PEAKS DB
108	93	P68363	K.VGINYQPPTVVPGGDLAK.V	Y	47.04	1823.98	18	0.8	912.997	2	44.75		1470000	2	F2:55431	InGel_sample_2_20211227.raw	1	0	1	353	370			PEAKS DB
108	93	P68363	R.LSVDYGK.K	Y	40.25	780.402	7	1.8	391.209	2	22.96	923000	1550000	2	F2:25082	InGel_sample_2_20211227.raw	2	1	1	157	163			PEAKS DB
108	93	P68363	K.FDLMYAK.R	Y	35.97	886.426	7	1	444.221	2	40.12	775000	967000	2	F2:48665	InGel_sample_2_20211227.raw	2	1	1	395	401			PEAKS DB
108	93	P68363	K.YMAC(+57.02)C(+57.02)LLYR.G	Y	35.08	1248.55	9	11.2	625.287	2	41.15		0	2	F2:50159	InGel_sample_2_20211227.raw	0	0	0	312	320	Carbamidomethylation	C4:Carbamidomethylation:1000.00;C5:Carbamidomethylation:1000.00	PEAKS DB
108	93	P68363	R.LSVDYGKK.S	Y	30.47	908.497	8	1	455.256	2	15.88	287000	584000	2	F2:15220	InGel_sample_2_20211227.raw	2	1	1	157	164			PEAKS DB
108	93	P68363	R.QLFHPEQLITGK.E	Y	30.1	1409.77	12	1.7	470.93	3	40.67		0	2	F2:49467	InGel_sample_2_20211227.raw	0	0	0	85	96			PEAKS DB
84	95	P68371	K.EVDEQMLNVQNK.N	N	65.72	1445.68	12	0.2	723.848	2	34.24	0	0	1	F1:38324	InGel_sample_1_20211227.raw	0	0	0	325	336			PEAKS DB
84	95	P68371	R.IMNTFSVVPSPK.V	N	53	1318.7	12	-12.1	660.347	2	40.81	8610000	13000000	2	F2:50302	InGel_sample_2_20211227.raw	3	1	2	163	174			PEAKS DB
84	95	P68371	K.LAVNMVPFPR.L	N	51.41	1142.63	10	1.6	572.322	2	45.52	2040000	2550000	1	F1:54887	InGel_sample_1_20211227.raw	2	1	1	253	262			PEAKS DB
84	95	P68371	R.EIVHLQAGQC(+57.02)GNQIGAK.F	N	45.51	1821.92	17	11.4	608.319	3	28.37	0	0	2	F2:32068	InGel_sample_2_20211227.raw	0	0	0	3	19	Carbamidomethylation	C10:Carbamidomethylation:1000.00	PEAKS DB
84	95	P68371	R.INVYYNEATGGK.Y	Y	41.65	1327.64	12	6.4	664.832	2	32.51	3640000	4160000	2	F2:37762	InGel_sample_2_20211227.raw	2	1	1	47	58			PEAKS DB
84	95	P68371	K.IREEYPDR.I	N	36.81	1076.53	8	2.8	359.85	3	14.59	1580000	2300000	1	F1:11609	InGel_sample_1_20211227.raw	2	1	1	155	162			PEAKS DB
84	95	P68371	K.NMMAAC(+57.02)DPR.H	N	33.38	1064.42	9	1	533.218	2	22.69	909000	1640000	2	F2:24873	InGel_sample_2_20211227.raw	2	1	1	298	306	Carbamidomethylation	C6:Carbamidomethylation:1000.00	PEAKS DB
37	117	Q5XKE5	K.NKYEDEINK.H	N	57.33	1151.55	9	0.4	576.78	2	17.6	14600000	5010000	1	F1:15955	InGel_sample_1_20211227.raw	3	2	1	232	240			PEAKS DB
37	117	Q5XKE5	R.NLDLDSIIAEVK.A	N	53.58	1328.72	12	2.1	665.368	2	55.99	1300000	718000	1	F1:69663	InGel_sample_1_20211227.raw	3	2	1	308	319			PEAKS DB
37	117	Q5XKE5	R.DYQELMNVK.L	N	52.67	1138.53	9	1.9	570.275	2	40.66	136000000	113000000	2	F2:49300	InGel_sample_2_20211227.raw	3	2	1	428	436			PEAKS DB
37	117	Q5XKE5	K.FASFIDKVR.F	N	52.07	1081.59	9	1.7	361.539	3	34.47	5570000	7120000	2	F2:40368	InGel_sample_2_20211227.raw	4	2	2	153	161			PEAKS DB
37	117	Q5XKE5	R.DYQELM(+15.99)NVK.L	N	46.26	1154.53	9	-0.4	578.271	2	30.82	46000000	38400000	1	F1:33221	InGel_sample_1_20211227.raw	2	1	1	428	436	Oxidation (M)	M6:Oxidation (M):1000.00	PEAKS DB
37	117	Q5XKE5	R.GRLDSELR.N	N	43.06	944.504	8	1.4	473.26	2	17.47	15400000	16800000	2	F2:17434	InGel_sample_2_20211227.raw	2	1	1	214	221			PEAKS DB
37	117	Q5XKE5	K.FASFIDK.V	N	42.49	826.423	7	2.7	414.22	2	34.7	242000000	210000000	1	F1:38811	InGel_sample_1_20211227.raw	6	3	3	153	159			PEAKS DB
37	117	Q5XKE5	K.YEDEINK.H	N	36.03	909.408	7	1	455.712	2	16.88	892000	973000	1	F1:14840	InGel_sample_1_20211227.raw	2	1	1	234	240			PEAKS DB
37	117	Q5XKE5	N.KYEDEINK.H	N	31.73	1037.5	8	1	519.759	2	13.4	280000		1	F1:9936	InGel_sample_1_20211227.raw	1	1	0	233	240			PEAKS DB
37	117	Q5XKE5	K.FAS(+79.97)FIDKVR.F	N	29.83	1161.56	9	-6.2	581.783	2	42.95	875000		1	F1:51152	InGel_sample_1_20211227.raw	1	1	0	153	161	Phosphorylation (STY)	S3:Phosphorylation (STY):1000.00	PEAKS DB
47	134	P69905	K.VGAHAGEYGAEALER.M	Y	70.43	1528.73	15	1.3	510.584	3	28.21	211000000	87000000	1	F1:30264	InGel_sample_1_20211227.raw	5	2	3	18	32			PEAKS DB
47	134	P69905	K.LRVDPVNFK.L	Y	46.54	1086.62	9	-1.8	544.316	2	30.76	37100000	15900000	2	F2:35001	InGel_sample_2_20211227.raw	4	2	2	92	100			PEAKS DB
47	134	P69905	K.TYFPHFDLSHGSAQVK.G	Y	46.04	1832.88	16	0.5	459.229	4	39.06	1650000	1960000	2	F2:47115	InGel_sample_2_20211227.raw	2	1	1	42	57			PEAKS DB
47	134	P69905	R.MFLSFPTTK.T	Y	44.84	1070.55	9	1.5	536.282	2	46.16	6010000	5480000	1	F1:55890	InGel_sample_1_20211227.raw	2	1	1	33	41			PEAKS DB
47	134	P69905	R.VDPVNFK.L	Y	42.1	817.433	7	-0.1	409.724	2	26.86	102000000	53400000	1	F1:29198	InGel_sample_1_20211227.raw	2	1	1	94	100			PEAKS DB
47	134	P69905	R.M(+15.99)FLSFPTTK.T	Y	41.46	1086.54	9	2.1	544.279	2	42.76		9890000	2	F2:52303	InGel_sample_2_20211227.raw	1	0	1	33	41	Oxidation (M)	M1:Oxidation (M):1000.00	PEAKS DB
47	134	P69905	L.SALSDLHAHK.L	Y	35.99	1077.56	10	-0.6	360.193	3	14.03	1500000		1	F1:10690	InGel_sample_1_20211227.raw	1	1	0	82	91			PEAKS DB
47	134	P69905	M.VLSPADKTNVK.A	Y	29.46	1170.66	11	3.3	391.229	3	13.88	662000		1	F1:10593	InGel_sample_1_20211227.raw	1	1	0	2	12			PEAKS DB
105	63	P02788	R.DGAGDVAFIR.E	Y	52.99	1019.5	10	1.9	510.76	2	38.65	1790000		1	F1:44836	InGel_sample_1_20211227.raw	1	1	0	220	229			PEAKS DB
105	63	P02788	K.LRPVAAEVYGTER.Q	Y	48.91	1459.78	13	1.7	487.601	3	27.07		0	2	F2:30760	InGel_sample_2_20211227.raw	0	0	0	93	105			PEAKS DB
105	63	P02788	K.NLLFNDNTEC(+57.02)LAR.L	Y	48.52	1578.75	13	3.6	790.383	2	44.8	1070000		1	F1:53909	InGel_sample_1_20211227.raw	1	1	0	659	671	Carbamidomethylation	C10:Carbamidomethylation:1000.00	PEAKS DB
105	63	P02788	K.GGSFQLNELQGLK.S	Y	45.21	1389.73	13	1.6	695.871	2	45.34		563000	2	F2:56318	InGel_sample_2_20211227.raw	1	0	1	120	132			PEAKS DB
105	63	P02788	R.C(+57.02)LAENAGDVAFVK.D	Y	43.77	1392.67	13	2.7	697.345	2	38.39		0	2	F2:46113	InGel_sample_2_20211227.raw	0	0	0	553	565	Carbamidomethylation	C1:Carbamidomethylation:1000.00	PEAKS DB
105	63	P02788	K.C(+57.02)GLVPVLAENYK.S	Y	43.62	1361.7	12	-0.5	681.858	2	44.18	3740000	6420000	1	F1:52719	InGel_sample_1_20211227.raw	3	1	2	424	435	Carbamidomethylation	C1:Carbamidomethylation:1000.00	PEAKS DB
105	63	P02788	R.YYGYTGAFR.C	Y	42.08	1096.5	9	1.4	549.257	2	37.69	3140000	1520000	1	F1:43396	InGel_sample_1_20211227.raw	2	1	1	544	552			PEAKS DB
105	63	P02788	R.FFSASC(+57.02)VPGADK.G	Y	41.15	1284.58	12	1.1	643.298	2	36.21	1060000	1490000	2	F2:42894	InGel_sample_2_20211227.raw	2	1	1	171	182	Carbamidomethylation	C6:Carbamidomethylation:1000.00	PEAKS DB
105	63	P02788	K.FQLFGSPSGQK.D	Y	30.04	1194.6	11	15.3	598.318	2	40.87		0	2	F2:49753	InGel_sample_2_20211227.raw	0	0	0	305	315			PEAKS DB
105	63	P02788	K.QVLLHQQAK.F	Y	29.57	1063.61	9	-18.4	532.804	2	43.36		0	2	F2:53401	InGel_sample_2_20211227.raw	0	0	0	630	638			PEAKS DB
124	106	P42167	K.SELVANNVTLPAGEQR.K	N	62.83	1696.87	16	1.4	849.446	2	37.28	3510000	1250000	1	F1:42748	InGel_sample_1_20211227.raw	2	1	1	18	33			PEAKS DB
124	106	P42167	K.YGVNPGPIVGTTR.K	N	61.07	1329.7	13	1.4	665.86	2	35.03	7460000	2420000	1	F1:39499	InGel_sample_1_20211227.raw	2	1	1	127	139			PEAKS DB
124	106	P42167	R.NRPPLPAGTNSK.G	N	58.27	1250.67	12	1	417.899	3	13.24	3280000	1370000	2	F2:11430	InGel_sample_2_20211227.raw	2	1	1	49	60			PEAKS DB
124	106	P42167	R.SSTPLPTISSSAENTR.Q	N	45.97	1646.81	16	-0.5	824.413	2	33.97	0		1	F1:37913	InGel_sample_1_20211227.raw	0	0	0	158	173			PEAKS DB
124	106	P42167	K.YVPLADVK.S	Y	37.75	903.506	8	-0.8	452.76	2	29.77	3000000	1440000	1	F1:32029	InGel_sample_1_20211227.raw	2	1	1	394	401			PEAKS DB
124	106	P42167	K.GGPLQALTR.E	Y	33.71	911.519	9	-8.7	456.763	2	33.32	5010000		1	F1:37430	InGel_sample_1_20211227.raw	1	1	0	240	248			PEAKS DB
64	127	P62805	R.KTVTAMDVVYALK.R	Y	62.31	1437.79	13	1.7	480.272	3	44.61	254000	168000	1	F1:53577	InGel_sample_1_20211227.raw	2	1	1	80	92			PEAKS DB
64	127	P62805	R.DAVTYTEHAK.R	Y	53.81	1133.54	10	0.5	567.775	2	15.36	0	0	1	F1:12793	InGel_sample_1_20211227.raw	0	0	0	69	78			PEAKS DB
64	127	P62805	K.TVTAM(+15.99)DVVYALK.R	Y	52.2	1325.69	12	2.7	663.854	2	44.94	3110000	1000000	1	F1:54033	InGel_sample_1_20211227.raw	3	2	1	81	92	Oxidation (M)	M5:Oxidation (M):1000.00	PEAKS DB
64	127	P62805	K.TVTAMDVVYALK.R	Y	51.6	1309.7	12	0.7	655.855	2	51.24	1710000	845000	1	F1:63130	InGel_sample_1_20211227.raw	2	1	1	81	92			PEAKS DB
64	127	P62805	R.DNIQGITKPAIR.R	Y	43.52	1324.75	12	1.5	663.381	2	28.07	26300000	2370000	2	F2:31462	InGel_sample_2_20211227.raw	3	2	1	25	36			PEAKS DB
64	127	P62805	R.TLYGFGG	Y	39.32	713.338	7	1.1	714.346	1	45.93	19700000		1	F1:55497	InGel_sample_1_20211227.raw	1	1	0	97	103			PEAKS DB
64	127	P62805	K.VFLENVIR.D	Y	38.26	988.571	8	1.3	495.293	2	42.72	22100000	12600000	1	F1:50649	InGel_sample_1_20211227.raw	2	1	1	61	68			PEAKS DB
64	127	P62805	R.ISGLIYEETR.G	Y	35.08	1179.61	10	1.4	590.815	2	36.9	11300000		1	F1:42555	InGel_sample_1_20211227.raw	1	1	0	47	56			PEAKS DB
112	125	P04406	R.VPTANVSVVDLTC(+57.02)R.L	Y	62.93	1529.79	14	-0.4	765.9	2	41.76	1990000	3090000	1	F1:49339	InGel_sample_1_20211227.raw	2	1	1	235	248	Carbamidomethylation	C13:Carbamidomethylation:1000.00	PEAKS DB
112	125	P04406	K.IISNASC(+57.02)TTNC(+57.02)LAPLAK.V	Y	62.72	1832.91	17	1.3	917.465	2	37.28	2560000	3020000	2	F2:44486	InGel_sample_2_20211227.raw	2	1	1	146	162	Carbamidomethylation	C7:Carbamidomethylation:1000.00;C11:Carbamidomethylation:1000.00	PEAKS DB
112	125	P04406	R.GALQNIIPASTGAAK.A	Y	58.19	1410.78	15	0.9	706.399	2	38.79	6170000	10800000	1	F1:45053	InGel_sample_1_20211227.raw	2	1	1	201	215			PEAKS DB
112	125	P04406	K.LTGMAFR.V	N	40.01	794.411	7	1	398.213	2	30.07	4710000	5690000	1	F1:32247	InGel_sample_1_20211227.raw	2	1	1	228	234			PEAKS DB
112	125	P04406	K.VIPELNGK.L	Y	35.92	868.502	8	2.5	435.259	2	26.14	5470000		1	F1:27604	InGel_sample_1_20211227.raw	1	1	0	220	227			PEAKS DB
112	125	P04406	R.VVDLMAHMASKE	Y	33.34	1329.64	12	1	444.222	3	33.94	741000	1480000	2	F2:39633	InGel_sample_2_20211227.raw	2	1	1	324	335			PEAKS DB
100	104	O43707	R.FAIQDISVEETSAK.E	Y	55.17	1536.77	14	-0.4	769.39	2	43.91	233000		1	F1:52537	InGel_sample_1_20211227.raw	1	1	0	153	166			PEAKS DB
100	104	O43707	K.HTNYTMEHIR.V	Y	52	1300.6	10	0.8	434.54	3	15.5	556000	0	1	F1:12844	InGel_sample_1_20211227.raw	1	1	0	724	733			PEAKS DB
100	104	O43707	K.ALDFIASK.G	Y	41.95	863.475	8	1.5	432.745	2	35.72	2230000		1	F1:40402	InGel_sample_1_20211227.raw	1	1	0	115	122			PEAKS DB
100	104	O43707	R.LSNRPAFMPSEGK.M	Y	40.43	1432.71	13	1.1	478.579	3	26.94	0		1	F1:28915	InGel_sample_1_20211227.raw	0	0	0	366	378			PEAKS DB
100	104	O43707	E.TATLSDIK.A	Y	37.2	847.465	8	1.3	424.74	2	17.87	2490000	4640000	1	F1:16313	InGel_sample_1_20211227.raw	2	1	1	443	450			PEAKS DB
100	104	O43707	R.HRPELIEYDK.L	Y	36.94	1298.66	10	-0.1	433.894	3	19.43	0		1	F1:18637	InGel_sample_1_20211227.raw	0	0	0	205	214			PEAKS DB
100	104	O43707	K.LSGSNPYTTVTPQIINSK.W	Y	36.44	1919	18	2.1	960.509	2	41.6	226000		1	F1:49171	InGel_sample_1_20211227.raw	1	1	0	605	622			PEAKS DB
100	104	O43707	K.GISQEQMQEFR.A	Y	35.78	1351.62	11	1.1	676.817	2	34.79	3620000		1	F1:39141	InGel_sample_1_20211227.raw	1	1	0	761	771			PEAKS DB
100	104	O43707	K.EGLLLWC(+57.02)QR.K	Y	32.43	1173.6	9	0.3	587.806	2	48.11	217000		1	F1:58666	InGel_sample_1_20211227.raw	1	1	0	167	175	Carbamidomethylation	C7:Carbamidomethylation:1000.00	PEAKS DB
100	104	O43707	R.EAILAIHK.E	Y	31.41	893.533	8	0.7	447.774	2	21.98	0		1	F1:22345	InGel_sample_1_20211227.raw	0	0	0	585	592			PEAKS DB
143	113	P62241	K.ISSLLEEQFQQGK.L	Y	68.94	1505.77	13	0.1	753.894	2	41.93	0	0	1	F1:49644	InGel_sample_1_20211227.raw	0	0	0	158	170			PEAKS DB
143	113	P62241	R.ADGYVLEGK.E	Y	55.51	950.471	9	1.6	476.243	2	25.47	0		1	F1:26752	InGel_sample_1_20211227.raw	0	0	0	185	193			PEAKS DB
143	113	P62241	K.YELGRPAANTK.I	Y	45.31	1218.64	11	0.8	407.219	3	17.97	1240000		1	F1:16490	InGel_sample_1_20211227.raw	1	1	0	27	37			PEAKS DB
143	113	P62241	K.LTPEEEEILNK.K	Y	44.59	1313.67	11	-9.4	657.837	2	36.56	12800000	28100000	2	F2:44213	InGel_sample_2_20211227.raw	3	1	2	129	139			PEAKS DB
143	113	P62241	K.NC(+57.02)IVLIDSTPYR.Q	Y	33.54	1449.73	12	1.8	725.873	2	43.31	3980000		1	F1:51671	InGel_sample_1_20211227.raw	1	1	0	99	110	Carbamidomethylation	C2:Carbamidomethylation:1000.00	PEAKS DB
143	113	P62241	K.ELEFYLR.K	Y	33.03	968.497	7	2.4	485.257	2	44.94	1830000	1790000	1	F1:53950	InGel_sample_1_20211227.raw	2	1	1	194	200			PEAKS DB
48	179	Q14CN4	R.FLEQQNQVLETK.W	N	69.13	1475.76	12	2.1	738.89	2	35.39	36200000	28700000	1	F1:39542	InGel_sample_1_20211227.raw	2	1	1	145	156			PEAKS DB
48	179	Q14CN4	K.FASFIDKVR.F	N	52.07	1081.59	9	1.7	361.539	3	34.47	5570000	7120000	2	F2:40368	InGel_sample_2_20211227.raw	4	2	2	136	144			PEAKS DB
48	179	Q14CN4	K.DVDAAYMNK.V	N	48.62	1025.45	9	1.8	513.732	2	26.15	32400000	23900000	2	F2:29256	InGel_sample_2_20211227.raw	2	1	1	235	243			PEAKS DB
48	179	Q14CN4	K.FASFIDK.V	N	42.49	826.423	7	2.7	414.22	2	34.7	242000000	210000000	1	F1:38811	InGel_sample_1_20211227.raw	6	3	3	136	142			PEAKS DB
48	179	Q14CN4	K.KDVDAAYMNK.V	N	39.47	1153.54	10	1.8	577.78	2	16.33	234000	170000	2	F2:16003	InGel_sample_2_20211227.raw	2	1	1	234	243			PEAKS DB
48	179	Q14CN4	K.DVDAAYM(+15.99)NK.V	N	31.25	1041.44	9	0.4	521.729	2	18.93		1670000	2	F2:19571	InGel_sample_2_20211227.raw	1	0	1	235	243	Oxidation (M)	M7:Oxidation (M):1000.00	PEAKS DB
48	179	Q14CN4	K.LLESEEC(+57.02)R.M	N	30.63	1034.47	8	0.6	518.243	2	19.63	9310000		1	F1:18897	InGel_sample_1_20211227.raw	1	1	0	430	437	Carbamidomethylation	C7:Carbamidomethylation:1000.00	PEAKS DB
48	179	Q14CN4	K.FAS(+79.97)FIDKVR.F	N	29.83	1161.56	9	-6.2	581.783	2	42.95	875000		1	F1:51152	InGel_sample_1_20211227.raw	1	1	0	136	144	Phosphorylation (STY)	S3:Phosphorylation (STY):1000.00	PEAKS DB
123	79	P11940	R.ALDTMNFDVIK.G	Y	55.63	1265.63	11	1.6	633.825	2	47.05	2700000	2410000	1	F1:57185	InGel_sample_1_20211227.raw	2	1	1	68	78			PEAKS DB
123	79	P11940	K.EFSPFGTITSAK.V	Y	48.49	1283.64	12	1.7	642.828	2	45.1	775000	867000	1	F1:54342	InGel_sample_1_20211227.raw	2	1	1	313	324			PEAKS DB
123	79	P11940	K.SGVGNIFIK.N	Y	48.46	933.528	9	0.9	467.772	2	37.92	708000		1	F1:43797	InGel_sample_1_20211227.raw	1	1	0	96	104			PEAKS DB
123	79	P11940	K.FSPAGPILSIR.V	Y	44.35	1156.66	11	2.4	579.339	2	44.44	1480000	940000	1	F1:53345	InGel_sample_1_20211227.raw	2	1	1	31	41			PEAKS DB
123	79	P11940	R.YQGVNLYVK.N	Y	40.5	1082.58	9	1.8	542.296	2	35.48	796000		1	F1:40326	InGel_sample_1_20211227.raw	1	1	0	291	299			PEAKS DB
123	79	P11940	R.SKVDEAVAVLQAHQAK.E	Y	39.71	1692.92	16	2.4	565.314	3	34.23		0	2	F2:39937	InGel_sample_2_20211227.raw	0	0	0	605	620			PEAKS DB
123	79	P11940	K.GFGFVSFER.H	Y	35.06	1044.5	9	0.7	523.259	2	47.27	599000		1	F1:57410	InGel_sample_1_20211227.raw	1	1	0	232	240			PEAKS DB
123	79	P11940	K.FGPALSVK.V	Y	33.44	817.47	8	15.5	409.748	2	32.5	5800000		1	F1:35342	InGel_sample_1_20211227.raw	1	1	0	214	221			PEAKS DB
123	79	P11940	R.KEFSPFGTITSAK.V	Y	32.94	1411.73	13	0.9	471.586	3	36.98	0		1	F1:42409	InGel_sample_1_20211227.raw	0	0	0	312	324			PEAKS DB
61	82	P68104	K.IGGIGTVPVGR.V	Y	54.7	1024.6	11	1.2	513.309	2	33.46	9710000	9380000	1	F1:37085	InGel_sample_1_20211227.raw	2	1	1	256	266			PEAKS DB
61	82	P68104	R.EHALLAYTLGVK.Q	Y	54.01	1313.73	12	0.7	438.919	3	39.81	0	339000	2	F2:48266	InGel_sample_2_20211227.raw	1	0	1	135	146			PEAKS DB
61	82	P68104	K.STTTGHLIYK.C	Y	47.52	1119.59	10	0.6	560.804	2	17.36	1760000	4310000	1	F1:15471	InGel_sample_1_20211227.raw	2	1	1	21	30			PEAKS DB
61	82	P68104	K.YYVTIIDAPGHR.D	Y	47.18	1403.72	12	1.4	468.914	3	36.64	2500000	3920000	1	F1:41834	InGel_sample_1_20211227.raw	3	1	2	85	96			PEAKS DB
61	82	P68104	R.LPLQDVYK.I	Y	45.15	974.544	8	0.8	488.279	2	35.97	9050000	10600000	1	F1:40806	InGel_sample_1_20211227.raw	2	1	1	248	255			PEAKS DB
61	82	P68104	K.QLIVGVNK.M	Y	40.12	869.533	8	0.3	435.774	2	25.37	3610000	4830000	1	F1:26617	InGel_sample_1_20211227.raw	2	1	1	147	154			PEAKS DB
61	82	P68104	K.EVSTYIK.K	Y	34.03	838.444	7	0.9	420.229	2	21.66	2780000	3090000	2	F2:23581	InGel_sample_2_20211227.raw	2	1	1	173	179			PEAKS DB
61	82	P68104	R.QTVAVGVIK.A	Y	33.78	913.56	9	0.8	457.788	2	25.74		5590000	2	F2:28935	InGel_sample_2_20211227.raw	1	0	1	431	439			PEAKS DB
61	83	Q5VTE0	K.IGGIGTVPVGR.V	Y	54.7	1024.6	11	1.2	513.309	2	33.46	9710000	9380000	1	F1:37085	InGel_sample_1_20211227.raw	2	1	1	256	266			PEAKS DB
61	83	Q5VTE0	R.EHALLAYTLGVK.Q	Y	54.01	1313.73	12	0.7	438.919	3	39.81	0	339000	2	F2:48266	InGel_sample_2_20211227.raw	1	0	1	135	146			PEAKS DB
61	83	Q5VTE0	K.STTTGHLIYK.C	Y	47.52	1119.59	10	0.6	560.804	2	17.36	1760000	4310000	1	F1:15471	InGel_sample_1_20211227.raw	2	1	1	21	30			PEAKS DB
61	83	Q5VTE0	K.YYVTIIDAPGHR.D	Y	47.18	1403.72	12	1.4	468.914	3	36.64	2500000	3920000	1	F1:41834	InGel_sample_1_20211227.raw	3	1	2	85	96			PEAKS DB
61	83	Q5VTE0	R.LPLQDVYK.I	Y	45.15	974.544	8	0.8	488.279	2	35.97	9050000	10600000	1	F1:40806	InGel_sample_1_20211227.raw	2	1	1	248	255			PEAKS DB
61	83	Q5VTE0	K.QLIVGVNK.M	Y	40.12	869.533	8	0.3	435.774	2	25.37	3610000	4830000	1	F1:26617	InGel_sample_1_20211227.raw	2	1	1	147	154			PEAKS DB
61	83	Q5VTE0	K.EVSTYIK.K	Y	34.03	838.444	7	0.9	420.229	2	21.66	2780000	3090000	2	F2:23581	InGel_sample_2_20211227.raw	2	1	1	173	179			PEAKS DB
61	83	Q5VTE0	R.QTVAVGVIK.A	Y	33.78	913.56	9	0.8	457.788	2	25.74		5590000	2	F2:28935	InGel_sample_2_20211227.raw	1	0	1	431	439			PEAKS DB
237	270	P00738	K.YQEDTC(+57.02)YGDAGSAFAVHDLEEDTWYATGILSFDKSC(+57.02)AVAEYGVYVK.V	Y	97.63	5200.29	46	0.6	1301.08	4	59.44	0		1	F1:74698	InGel_sample_1_20211227.raw	0	0	0	346	391	Carbamidomethylation	C6:Carbamidomethylation:1000.00;C36:Carbamidomethylation:1000.00	PEAKS DB
237	270	P00738	K.DIAPTLTLYVGKK.Q	Y	46.45	1417.82	13	0.2	473.613	3	41.61	264000	591000	2	F2:50871	InGel_sample_2_20211227.raw	2	1	1	216	228			PEAKS DB
237	270	P00738	R.VMPIC(+57.02)LPSKDYAEVGR.V	Y	38.14	1833.91	16	0.4	612.312	3	41.2	0	0	2	F2:50239	InGel_sample_2_20211227.raw	0	0	0	262	277	Carbamidomethylation	C5:Carbamidomethylation:1000.00	PEAKS DB
78	101	P15880	R.GC(+57.02)TATLGNFAK.A	Y	58.8	1138.54	11	1.5	570.28	2	30.77	10800000	6530000	2	F2:34828	InGel_sample_2_20211227.raw	2	1	1	228	238	Carbamidomethylation	C2:Carbamidomethylation:1000.00	PEAKS DB
78	101	P15880	R.GTGIVSAPVPK.K	Y	57.46	1024.59	11	-0.1	513.303	2	27.06	17300000	11400000	1	F1:29151	InGel_sample_1_20211227.raw	2	1	1	201	211			PEAKS DB
78	101	P15880	K.SPYQEFTDHLVK.T	Y	57.16	1462.71	12	1.8	488.578	3	40.72	5950000	2850000	1	F1:48175	InGel_sample_1_20211227.raw	2	1	1	264	275			PEAKS DB
78	101	P15880	R.C(+57.02)GSVLVR.L	Y	39.13	789.417	7	2.1	395.716	2	17.15	613000	870000	1	F1:15193	InGel_sample_1_20211227.raw	2	1	1	188	194	Carbamidomethylation	C1:Carbamidomethylation:1000.00	PEAKS DB
78	101	P15880	R.TQAPAVATT	Y	34.35	858.445	9	5.2	430.232	2	19.95	0		1	F1:19428	InGel_sample_1_20211227.raw	0	0	0	285	293			PEAKS DB
78	101	P15880	K.LSIVPVR.R	Y	34.13	782.501	7	1.4	392.259	2	32.75	0	0	2	F2:37809	InGel_sample_2_20211227.raw	0	0	0	160	166			PEAKS DB
78	101	P15880	K.ATFDAISK.T	Y	30.3	851.439	8	-3.3	426.725	2	25.32		0	2	F2:28225	InGel_sample_2_20211227.raw	0	0	0	239	246			PEAKS DB
46	180	Q3SY84	R.FLEQQNQVLETK.W	N	69.13	1475.76	12	2.1	738.89	2	35.39	36200000	28700000	1	F1:39542	InGel_sample_1_20211227.raw	2	1	1	150	161			PEAKS DB
46	180	Q3SY84	K.FASFIDKVR.F	N	52.07	1081.59	9	1.7	361.539	3	34.47	5570000	7120000	2	F2:40368	InGel_sample_2_20211227.raw	4	2	2	141	149			PEAKS DB
46	180	Q3SY84	L.NVELDPEIQK.V	N	48.15	1183.61	10	1.3	592.812	2	32.38	129000000	125000000	2	F2:37567	InGel_sample_2_20211227.raw	2	1	1	116	125			PEAKS DB
46	180	Q3SY84	K.FASFIDK.V	N	42.49	826.423	7	2.7	414.22	2	34.7	242000000	210000000	1	F1:38811	InGel_sample_1_20211227.raw	6	3	3	141	147			PEAKS DB
46	180	Q3SY84	K.LLESEEC(+57.02)R.M	N	30.63	1034.47	8	0.6	518.243	2	19.63	9310000		1	F1:18897	InGel_sample_1_20211227.raw	1	1	0	435	442	Carbamidomethylation	C7:Carbamidomethylation:1000.00	PEAKS DB
46	180	Q3SY84	K.FAS(+79.97)FIDKVR.F	N	29.83	1161.56	9	-6.2	581.783	2	42.95	875000		1	F1:51152	InGel_sample_1_20211227.raw	1	1	0	141	149	Phosphorylation (STY)	S3:Phosphorylation (STY):1000.00	PEAKS DB
46	180	Q3SY84	N.VELDPEIQK.V	N	29.13	1069.57	9	-5.3	535.787	2	30.79		4130000	2	F2:34926	InGel_sample_2_20211227.raw	1	0	1	117	125			PEAKS DB
104	85	P09874	K.GIYFADMVSK.S	Y	47.59	1129.55	10	0.7	565.782	2	44.85	1300000		1	F1:53838	InGel_sample_1_20211227.raw	1	1	0	894	903			PEAKS DB
104	85	P09874	K.KPPLLNNADSVQAK.V	Y	46.27	1493.82	14	1.3	498.948	3	22.13	3160000	0	1	F1:22441	InGel_sample_1_20211227.raw	1	1	0	748	761			PEAKS DB
104	85	P09874	K.MIFDVESMKK.A	Y	45.58	1226.6	10	0.1	409.875	3	37.81	454000		1	F1:43707	InGel_sample_1_20211227.raw	1	1	0	675	684			PEAKS DB
104	85	P09874	R.VVSEDFLQDVSASTK.S	Y	39.83	1623.8	15	2.1	812.909	2	46.61	515000		1	F1:56443	InGel_sample_1_20211227.raw	1	1	0	453	467			PEAKS DB
[truncated: 1,035 more rows]
