# Supplementary material for: Dephosphorylation of astrocyte elevated gene-1 protein upregulates eIF4E expression to promote gastric cancer progression
Source: J Biol Chem. 2025 Sep 4;301(10):110687. doi: 10.1016/j.jbc.2025.110687 (PMC12519287; doi:10.1016/j.jbc.2025.110687)
Supplement: Supplementary file S2 [file mmc3.xls]

## Sheet: proteins
Protein Group	Protein ID	Accession	-10lgP	Coverage (%)	Coverage (%) Sample 2	Area Sample 2	#Peptides	#Unique	#Spec Sample 2	PTM	Avg. Mass	Description
6	1	Q6ZMI0	419.62	86	4	6.5E6	149	149	2	Carbamidomethylation; Acetylation (N-term); Oxidation (M)	88314	Protein phosphatase 1 regulatory subunit 21 OS=Homo sapiens OX=9606 GN=PPP1R21 PE=1 SV=1
2	4	P04264	390.72	80	77	1.03E9	129	104	147	Carbamidomethylation; Acetylation (N-term); Oxidation (M)	66039	Keratin type II cytoskeletal 1 OS=Homo sapiens OX=9606 GN=KRT1 PE=1 SV=6
1	8	P23588	387.37	91	82	3.7E9	202	202	344	Carbamidomethylation; Acetylation (N-term); Oxidation (M)	69151	Eukaryotic translation initiation factor 4B OS=Homo sapiens OX=9606 GN=EIF4B PE=1 SV=2
3	3	P35908	379.41	89	79	5.28E8	119	89	124	Carbamidomethylation; Acetylation (N-term); Oxidation (M)	65433	Keratin type II cytoskeletal 2 epidermal OS=Homo sapiens OX=9606 GN=KRT2 PE=1 SV=2
4	6	P13645	358.32	68	61	7.02E8	101	78	117	Carbamidomethylation; Acetylation (N-term); Oxidation (M)	58827	Keratin type I cytoskeletal 10 OS=Homo sapiens OX=9606 GN=KRT10 PE=1 SV=6
5	7	P98175	352.49	66	56	3.07E8	97	88	116	Carbamidomethylation; Oxidation (M)	103533	RNA-binding protein 10 OS=Homo sapiens OX=9606 GN=RBM10 PE=1 SV=3
16	2	P19338	338.79	45	36	1.1E8	63	63	62	Carbamidomethylation; Oxidation (M)	76615	Nucleolin OS=Homo sapiens OX=9606 GN=NCL PE=1 SV=3
10	5	P35527	335	73	50	2.77E8	63	62	72	Carbamidomethylation; Acetylation (N-term); Oxidation (M)	62064	Keratin type I cytoskeletal 9 OS=Homo sapiens OX=9606 GN=KRT9 PE=1 SV=3
9	18	P13647	311.31	67	58	7.36E7	78	40	83	Carbamidomethylation; Oxidation (M)	62378	Keratin type II cytoskeletal 5 OS=Homo sapiens OX=9606 GN=KRT5 PE=1 SV=3
7	11	P07437	300.65	77	55	3.69E7	49	9	82	Carbamidomethylation; Oxidation (M)	49671	Tubulin beta chain OS=Homo sapiens OX=9606 GN=TUBB PE=1 SV=2
17	12	P02533	295.13	69	61	2.07E7	57	15	69	Carbamidomethylation; Oxidation (M)	51562	Keratin type I cytoskeletal 14 OS=Homo sapiens OX=9606 GN=KRT14 PE=1 SV=4
21	14	P36578	294.37	71	69	1.67E8	51	51	60	Carbamidomethylation; Acetylation (N-term); Oxidation (M)	47697	Large ribosomal subunit protein uL4 OS=Homo sapiens OX=9606 GN=RPL4 PE=1 SV=5
22	28	P0DMV8	293.77	59	46	2.26E7	54	27	43	Carbamidomethylation; Oxidation (M)	70052	Heat shock 70 kDa protein 1A OS=Homo sapiens OX=9606 GN=HSPA1A PE=1 SV=1
22	29	P0DMV9	293.77	59	46	2.26E7	54	27	43	Carbamidomethylation; Oxidation (M)	70052	Heat shock 70 kDa protein 1B OS=Homo sapiens OX=9606 GN=HSPA1B PE=1 SV=1
8	16	P68371	292.53	77	51	7.91E6	47	2	79	Carbamidomethylation; Acetylation (N-term); Oxidation (M)	49831	Tubulin beta-4B chain OS=Homo sapiens OX=9606 GN=TUBB4B PE=1 SV=1
31	13	P11940	287.54	68	47	3.34E7	52	32	41	Carbamidomethylation; Acetylation (N-term); Oxidation (M)	70671	Polyadenylate-binding protein 1 OS=Homo sapiens OX=9606 GN=PABPC1 PE=1 SV=2
11	21	P52272	287.35	74	48	1.11E8	64	62	74	Carbamidomethylation; Acetylation (N-term); Oxidation (M)	77516	Heterogeneous nuclear ribonucleoprotein M OS=Homo sapiens OX=9606 GN=HNRNPM PE=1 SV=3
30	15	Q9BQE3	282.08	58	45	1.19E6	36	2	40	Carbamidomethylation; Oxidation (M)	49895	Tubulin alpha-1C chain OS=Homo sapiens OX=9606 GN=TUBA1C PE=1 SV=1
20	27	P04259	278.13	58	43	6.01E5	60	2	52	Carbamidomethylation; Oxidation (M)	60067	Keratin type II cytoskeletal 6B OS=Homo sapiens OX=9606 GN=KRT6B PE=1 SV=5
12	22	Q13885	277.5	76	44	5.6E5	43	2	66	Carbamidomethylation; Oxidation (M)	49907	Tubulin beta-2A chain OS=Homo sapiens OX=9606 GN=TUBB2A PE=1 SV=1
23	26	P11142	277.17	53	45	4.99E7	45	27	43	Carbamidomethylation; Acetylation (N-term); Oxidation (M)	70898	Heat shock cognate 71 kDa protein OS=Homo sapiens OX=9606 GN=HSPA8 PE=1 SV=1
18	33	P02538	276.53	61	52	2.42E6	65	3	59	Carbamidomethylation; Oxidation (M)	60045	Keratin type II cytoskeletal 6A OS=Homo sapiens OX=9606 GN=KRT6A PE=1 SV=3
13	24	Q9BVA1	275.24	76	44	1.33E6	43	2	66	Carbamidomethylation; Oxidation (M)	49953	Tubulin beta-2B chain OS=Homo sapiens OX=9606 GN=TUBB2B PE=1 SV=1
38	17	Q13310	272.9	50	28	6.56E6	46	25	23	Carbamidomethylation; Acetylation (N-term); Oxidation (M)	70783	Polyadenylate-binding protein 4 OS=Homo sapiens OX=9606 GN=PABPC4 PE=1 SV=1
14	19	P04350	268.74	74	41	2.33E5	38	3	65	Carbamidomethylation; Acetylation (N-term); Oxidation (M)	49586	Tubulin beta-4A chain OS=Homo sapiens OX=9606 GN=TUBB4A PE=1 SV=2
15	48	Q92616	268.66	31	23	2.34E7	79	79	69	Carbamidomethylation; Acetylation (N-term)	292708	Stalled ribosome sensor GCN1 OS=Homo sapiens OX=9606 GN=GCN1 PE=1 SV=7
29	30	Q00839	266.24	43	36	3.6E7	49	49	43	Carbamidomethylation; Acetylation (N-term); Oxidation (M)	90585	Heterogeneous nuclear ribonucleoprotein U OS=Homo sapiens OX=9606 GN=HNRNPU PE=1 SV=6
32	49	P39023	262.91	62	45	7.39E7	43	43	43	Carbamidomethylation; Oxidation (M)	46109	Large ribosomal subunit protein uL3 OS=Homo sapiens OX=9606 GN=RPL3 PE=1 SV=2
43	32	P63261	260.76	63	52	2.44E5	33	1	31	Carbamidomethylation; Acetylation (N-term); Oxidation (M)	41793	Actin cytoplasmic 2 OS=Homo sapiens OX=9606 GN=ACTG1 PE=1 SV=1
37	38	P04406	259.81	71	57	1.71E8	38	35	46	Carbamidomethylation; Oxidation (M)	36053	Glyceraldehyde-3-phosphate dehydrogenase OS=Homo sapiens OX=9606 GN=GAPDH PE=1 SV=3
49	36	P60709	257.99	63	52	6.57E5	33	1	31	Carbamidomethylation; Acetylation (N-term); Oxidation (M)	41737	Actin cytoplasmic 1 OS=Homo sapiens OX=9606 GN=ACTB PE=1 SV=1
27	37	P08779	256.58	65	51	4.49E6	47	16	55	Carbamidomethylation; Oxidation (M)	51268	Keratin type I cytoskeletal 16 OS=Homo sapiens OX=9606 GN=KRT16 PE=1 SV=4
35	35	O15013	254.41	33	22	1.68E7	40	40	31	Carbamidomethylation; Oxidation (M)	151611	Rho guanine nucleotide exchange factor 10 OS=Homo sapiens OX=9606 GN=ARHGEF10 PE=1 SV=4
41	20	Q9BZF2	253.72	51	32	1.11E7	38	38	30	Carbamidomethylation	95432	Oxysterol-binding protein-related protein 7 OS=Homo sapiens OX=9606 GN=OSBPL7 PE=1 SV=1
47	58	Q709C8	243.71	17	8	8.74E6	53	53	29	Carbamidomethylation	422393	Intermembrane lipid transfer protein VPS13C OS=Homo sapiens OX=9606 GN=VPS13C PE=1 SV=1
121	124	P05388	243.14	58	35	2.9E7	20	20	13	Carbamidomethylation	34274	Large ribosomal subunit protein uL10 OS=Homo sapiens OX=9606 GN=RPLP0 PE=1 SV=1
42	40	P62701	242.71	81	70	5.86E7	35	35	34	Carbamidomethylation; Oxidation (M)	29598	Small ribosomal subunit protein eS4 X isoform OS=Homo sapiens OX=9606 GN=RPS4X PE=1 SV=2
36	47	P61247	239.62	76	74	5.41E7	33	33	34	Carbamidomethylation; Oxidation (M)	29945	Small ribosomal subunit protein eS1 OS=Homo sapiens OX=9606 GN=RPS3A PE=1 SV=2
34	42	P36957	239.45	52	30	1.65E8	30	30	42	Carbamidomethylation; Oxidation (M)	48755	Dihydrolipoyllysine-residue succinyltransferase component of 2-oxoglutarate dehydrogenase complex mitochondrial OS=Homo sapiens OX=9606 GN=DLST PE=1 SV=4
81	85	P68104	238.69	44	27	5.94E7	21	21	21	Carbamidomethylation; Oxidation (M)	50141	Elongation factor 1-alpha 1 OS=Homo sapiens OX=9606 GN=EEF1A1 PE=1 SV=1
81	86	Q5VTE0	238.69	44	27	5.94E7	21	21	21	Carbamidomethylation; Oxidation (M)	50185	Putative elongation factor 1-alpha-like 3 OS=Homo sapiens OX=9606 GN=EEF1A1P5 PE=5 SV=1
33	304	A0A075B6S2	237.71	36	36	1.07E8	22	2	40	Acetylation (N-term)	13143	Immunoglobulin kappa variable 2D-29 OS=Homo sapiens OX=9606 GN=IGKV2D-29 PE=3 SV=1
101	76	P62995	237.49	53	38	6.16E6	27	24	13	Carbamidomethylation; Acetylation (N-term)	33666	Transformer-2 protein homolog beta OS=Homo sapiens OX=9606 GN=TRA2B PE=1 SV=1
48	44	Q8WVS4	237.27	38	30	2.21E7	40	40	41	Carbamidomethylation	122571	Cytoplasmic dynein 2 intermediate chain 1 OS=Homo sapiens OX=9606 GN=DYNC2I1 PE=1 SV=3
64	116	Q02878	234.66	51	48	7.84E7	28	27	29	Acetylation (N-term)	32728	Large ribosomal subunit protein eL6 OS=Homo sapiens OX=9606 GN=RPL6 PE=1 SV=3
87	151	P62241	233.73	63	62	4.27E7	22	22	23	Carbamidomethylation	24205	Small ribosomal subunit protein eS8 OS=Homo sapiens OX=9606 GN=RPS8 PE=1 SV=2
69	39	P11021	232.22	43	29	1.25E7	27	25	23	Oxidation (M)	72333	Endoplasmic reticulum chaperone BiP OS=Homo sapiens OX=9606 GN=HSPA5 PE=1 SV=2
46	55	P38159	230.38	67	48	1.4E7	39	39	27	Acetylation (N-term)	42332	RNA-binding motif protein X chromosome OS=Homo sapiens OX=9606 GN=RBMX PE=1 SV=3
67	185	P16403	230.11	44	41	1.24E7	25	5	28	Acetylation (N-term)	21365	Histone H1.2 OS=Homo sapiens OX=9606 GN=H1-2 PE=1 SV=2
66	50	P08238	229.75	36	33	1.37E7	29	17	33	Carbamidomethylation; Oxidation (M)	83264	Heat shock protein HSP 90-beta OS=Homo sapiens OX=9606 GN=HSP90AB1 PE=1 SV=4
73	46	P38646	229.08	44	34	1.05E7	29	27	27	Carbamidomethylation	73681	Stress-70 protein mitochondrial OS=Homo sapiens OX=9606 GN=HSPA9 PE=1 SV=2
68	96	P62917	228.58	70	44	6.61E7	25	25	24	Carbamidomethylation	28025	Large ribosomal subunit protein uL2 OS=Homo sapiens OX=9606 GN=RPL8 PE=1 SV=2
70	102	Q02543	228.39	82	74	3.45E7	25	25	27	Carbamidomethylation; Oxidation (M)	20762	Large ribosomal subunit protein eL20 OS=Homo sapiens OX=9606 GN=RPL18A PE=1 SV=2
84	52	Q15417	228.22	60	50	4.5E7	23	23	26	Carbamidomethylation; Acetylation (N-term); Oxidation (M)	36414	Calponin-3 OS=Homo sapiens OX=9606 GN=CNN3 PE=1 SV=1
99	45	O43143	227.5	31	18	1.42E7	25	25	19	Carbamidomethylation; Oxidation (M)	90933	ATP-dependent RNA helicase DHX15 OS=Homo sapiens OX=9606 GN=DHX15 PE=1 SV=2
61	180	P10412	226.71	47	44	6E6	25	5	26	Acetylation (N-term)	21865	Histone H1.4 OS=Homo sapiens OX=9606 GN=H1-4 PE=1 SV=2
83	143	P62753	226.59	51	43	3.42E7	23	23	26	Carbamidomethylation; Oxidation (M)	28681	Small ribosomal subunit protein eS6 OS=Homo sapiens OX=9606 GN=RPS6 PE=1 SV=1
44	61	Q15393	224.96	34	23	2.1E7	38	38	35	Carbamidomethylation; Acetylation (N-term); Oxidation (M)	135577	Splicing factor 3B subunit 3 OS=Homo sapiens OX=9606 GN=SF3B3 PE=1 SV=4
52	322	A2NJV5	224.32	35	35	1.09E6	19	1	31	Acetylation (N-term)	13085	Immunoglobulin kappa variable 2-29 OS=Homo sapiens OX=9606 GN=IGKV2-29 PE=3 SV=2
54	66	P62424	224.16	61	57	1E8	31	31	34	Carbamidomethylation; Acetylation (N-term); Oxidation (M)	29996	Large ribosomal subunit protein eL8 OS=Homo sapiens OX=9606 GN=RPL7A PE=1 SV=2
125	34	Q96EX3	223.8	50	29	1.53E7	19	19	15	Carbamidomethylation; Acetylation (N-term)	57801	Cytoplasmic dynein 2 intermediate chain 2 OS=Homo sapiens OX=9606 GN=DYNC2I2 PE=1 SV=2
39	87	P40429	223.61	68	62	4.67E7	27	27	32	Carbamidomethylation; Acetylation (N-term); Oxidation (M)	23577	Large ribosomal subunit protein uL13 OS=Homo sapiens OX=9606 GN=RPL13A PE=1 SV=2
76	41	P14923	223.32	46	33	6.57E6	29	24	29	Carbamidomethylation; Oxidation (M)	81745	Junction plakoglobin OS=Homo sapiens OX=9606 GN=JUP PE=1 SV=3
72	43	Q9NZI8	222.59	49	38	1.27E7	29	26	23	Carbamidomethylation; Oxidation (M)	63481	Insulin-like growth factor 2 mRNA-binding protein 1 OS=Homo sapiens OX=9606 GN=IGF2BP1 PE=1 SV=2
58	53	Q13435	220.74	38	29	1.37E7	30	30	25	Acetylation (N-term); Oxidation (M)	100228	Splicing factor 3B subunit 2 OS=Homo sapiens OX=9606 GN=SF3B2 PE=1 SV=2
75	69	O75533	219.01	32	16	1.01E7	39	39	21	Carbamidomethylation; Oxidation (M)	145830	Splicing factor 3B subunit 1 OS=Homo sapiens OX=9606 GN=SF3B1 PE=1 SV=3
59	88	P26373	218.71	68	60	8.49E7	24	24	29	Oxidation (M)	24261	Large ribosomal subunit protein eL13 OS=Homo sapiens OX=9606 GN=RPL13 PE=1 SV=4
50	71	P18124	217.58	64	63	7.97E7	31	31	30	Acetylation (N-term); Oxidation (M)	29226	Large ribosomal subunit protein uL30 OS=Homo sapiens OX=9606 GN=RPL7 PE=1 SV=1
57	163	P12035	216.57	18	16	0E0	28	2	26	Oxidation (M)	64417	Keratin type II cytoskeletal 3 OS=Homo sapiens OX=9606 GN=KRT3 PE=1 SV=3
96	77	Q7Z794	215.96	29	23	7.09E6	25	13	20	Carbamidomethylation; Acetylation (N-term); Oxidation (M)	61901	Keratin type II cytoskeletal 1b OS=Homo sapiens OX=9606 GN=KRT77 PE=1 SV=3
80	59	P46087	215.4	38	33	1.4E7	32	32	29	Carbamidomethylation; Acetylation (N-term)	89302	Probable 28S rRNA (cytosine(4447)-C(5))-methyltransferase OS=Homo sapiens OX=9606 GN=NOP2 PE=1 SV=2
45	90	P27635	215.27	77	57	4.84E7	28	28	31	Carbamidomethylation; Oxidation (M)	24577	Large ribosomal subunit protein uL16 OS=Homo sapiens OX=9606 GN=RPL10 PE=1 SV=5
60	98	P62269	215.19	75	74	6.15E7	27	27	26	Acetylation (N-term); Oxidation (M)	17719	Small ribosomal subunit protein uS13 OS=Homo sapiens OX=9606 GN=RPS18 PE=1 SV=3
146	54	P05023	214.79	27	5	1.48E5	27	11	5	Carbamidomethylation; Oxidation (M)	112896	Sodium/potassium-transporting ATPase subunit alpha-1 OS=Homo sapiens OX=9606 GN=ATP1A1 PE=1 SV=1
94	63	P07900	214.53	29	26	4.74E6	24	13	26	Oxidation (M)	84660	Heat shock protein HSP 90-alpha OS=Homo sapiens OX=9606 GN=HSP90AA1 PE=1 SV=5
107	137	Q07020	213.46	56	56	5.79E7	20	20	22	Carbamidomethylation	21634	Large ribosomal subunit protein eL18 OS=Homo sapiens OX=9606 GN=RPL18 PE=1 SV=2
95	74	P15880	213.21	58	45	4.77E7	23	23	19	Carbamidomethylation; Oxidation (M)	31324	Small ribosomal subunit protein uS5 OS=Homo sapiens OX=9606 GN=RPS2 PE=1 SV=2
53	73	Q04695	212.47	42	36	1.18E6	34	5	36	Carbamidomethylation; Oxidation (M)	48106	Keratin type I cytoskeletal 17 OS=Homo sapiens OX=9606 GN=KRT17 PE=1 SV=2
82	51	P25054	212.44	13	10	7.7E6	34	34	30	Carbamidomethylation; Acetylation (N-term)	311646	Adenomatous polyposis coli protein OS=Homo sapiens OX=9606 GN=APC PE=1 SV=2
129	171	P62906	211.19	50	46	3.63E7	16	16	15	Carbamidomethylation; Oxidation (M)	24831	Large ribosomal subunit protein uL1 OS=Homo sapiens OX=9606 GN=RPL10A PE=1 SV=2
74	70	P55072	210.8	38	22	7.1E6	32	30	20	Carbamidomethylation; Acetylation (N-term)	89322	Transitional endoplasmic reticulum ATPase OS=Homo sapiens OX=9606 GN=VCP PE=1 SV=4
118	60	Q00610	210.65	23	6	1.12E6	32	32	8	Carbamidomethylation; Oxidation (M)	191613	Clathrin heavy chain 1 OS=Homo sapiens OX=9606 GN=CLTC PE=1 SV=5
51	99	Q9BUF5	207.65	44	21	4.2E5	23	6	26	Carbamidomethylation; Oxidation (M)	49857	Tubulin beta-6 chain OS=Homo sapiens OX=9606 GN=TUBB6 PE=1 SV=1
140	184	P62277	207.16	63	45	3.63E7	20	20	13		17222	Small ribosomal subunit protein uS15 OS=Homo sapiens OX=9606 GN=RPS13 PE=1 SV=2
105	80	Q9NR30	203.2	31	26	6.37E6	26	20	23	Carbamidomethylation	87344	Nucleolar RNA helicase 2 OS=Homo sapiens OX=9606 GN=DDX21 PE=1 SV=5
63	95	Q7L2E3	201.64	33	24	9.03E6	39	39	32	Carbamidomethylation	133938	ATP-dependent RNA helicase DHX30 OS=Homo sapiens OX=9606 GN=DHX30 PE=1 SV=1
62	141	P15924	200.79	14	11	3.66E7	43	43	36	Carbamidomethylation; Acetylation (N-term); Oxidation (M)	331774	Desmoplakin OS=Homo sapiens OX=9606 GN=DSP PE=1 SV=3
79	117	P62280	200.76	80	79	5.21E7	28	28	25	Carbamidomethylation; Acetylation (N-term); Oxidation (M)	18431	Small ribosomal subunit protein uS17 OS=Homo sapiens OX=9606 GN=RPS11 PE=1 SV=3
88	68	Q92841	200.35	33	31	1.12E7	25	16	23	Carbamidomethylation; Acetylation (N-term)	80273	Probable ATP-dependent RNA helicase DDX17 OS=Homo sapiens OX=9606 GN=DDX17 PE=1 SV=2
104	111	P54652	199.25	21	21	2.28E5	19	1	18	Acetylation (N-term)	70021	Heat shock-related 70 kDa protein 2 OS=Homo sapiens OX=9606 GN=HSPA2 PE=1 SV=1
106	81	P05141	198.5	58	49	2.44E6	25	8	23	Carbamidomethylation; Acetylation (N-term)	32852	ADP/ATP translocase 2 OS=Homo sapiens OX=9606 GN=SLC25A5 PE=1 SV=7
165	101	Q02413	198.24	17	12	5.75E6	13	13	13	Carbamidomethylation; Oxidation (M)	113748	Desmoglein-1 OS=Homo sapiens OX=9606 GN=DSG1 PE=1 SV=2
153	83	P46777	197.82	58	43	4.52E6	19	19	13	Carbamidomethylation; Oxidation (M)	34363	Large ribosomal subunit protein uL18 OS=Homo sapiens OX=9606 GN=RPL5 PE=1 SV=3
123	169	P06748	197.54	46	29	1.33E7	18	17	15	Carbamidomethylation; Oxidation (M)	32575	Nucleophosmin OS=Homo sapiens OX=9606 GN=NPM1 PE=1 SV=2
85	67	P25705	197.32	33	25	1.24E7	23	23	19	Oxidation (M)	59751	ATP synthase subunit alpha mitochondrial OS=Homo sapiens OX=9606 GN=ATP5F1A PE=1 SV=1
78	79	Q8WV44	197.14	37	33	2.11E7	25	25	23	Carbamidomethylation; Oxidation (M)	71670	E3 ubiquitin-protein ligase TRIM41 OS=Homo sapiens OX=9606 GN=TRIM41 PE=1 SV=3
93	103	Q6PKG0	196.78	34	11	3.3E6	37	37	16	Carbamidomethylation; Acetylation (N-term)	123510	La-related protein 1 OS=Homo sapiens OX=9606 GN=LARP1 PE=1 SV=2
111	240	P05787	195.85	15	14	5.19E5	22	2	18		53704	Keratin type II cytoskeletal 8 OS=Homo sapiens OX=9606 GN=KRT8 PE=1 SV=7
92	82	P49411	195.62	50	37	1.74E7	20	20	21	Carbamidomethylation	49875	Elongation factor Tu mitochondrial OS=Homo sapiens OX=9606 GN=TUFM PE=1 SV=3
126	64	P06576	195.19	44	26	7.04E6	18	17	12	Oxidation (M)	56560	ATP synthase subunit beta mitochondrial OS=Homo sapiens OX=9606 GN=ATP5F1B PE=1 SV=3
132	84	Q12906	194.89	24	17	7.05E6	21	20	15	Carbamidomethylation	95339	Interleukin enhancer-binding factor 3 OS=Homo sapiens OX=9606 GN=ILF3 PE=1 SV=3
137	157	P18621	194	62	51	1.26E7	14	14	14	Carbamidomethylation	21397	Large ribosomal subunit protein uL22 OS=Homo sapiens OX=9606 GN=RPL17 PE=1 SV=3
108	91	Q08211	193.75	19	12	4.88E6	24	24	16	Carbamidomethylation; Acetylation (N-term)	140958	ATP-dependent RNA helicase A OS=Homo sapiens OX=9606 GN=DHX9 PE=1 SV=4
127	75	P31943	192.05	45	32	2.5E6	17	10	14	Carbamidomethylation; Acetylation (N-term)	49229	Heterogeneous nuclear ribonucleoprotein H OS=Homo sapiens OX=9606 GN=HNRNPH1 PE=1 SV=4
134	131	P61313	192.01	54	47	5.65E7	16	16	16	Carbamidomethylation	24146	Large ribosomal subunit protein eL15 OS=Homo sapiens OX=9606 GN=RPL15 PE=1 SV=2
143	72	P09874	191.52	25	15	5.94E6	23	23	15	Carbamidomethylation; Acetylation (N-term)	113084	Poly [ADP-ribose] polymerase 1 OS=Homo sapiens OX=9606 GN=PARP1 PE=1 SV=4
115	106	P17844	191.19	33	29	2.96E6	23	13	19	Carbamidomethylation	69148	Probable ATP-dependent RNA helicase DDX5 OS=Homo sapiens OX=9606 GN=DDX5 PE=1 SV=1
103	182	P46778	190.64	60	60	2.2E7	16	16	20	Oxidation (M)	18565	Large ribosomal subunit protein eL21 OS=Homo sapiens OX=9606 GN=RPL21 PE=1 SV=2
144	119	P12236	190.47	47	38	1.02E5	19	2	16	Carbamidomethylation; Acetylation (N-term)	32866	ADP/ATP translocase 3 OS=Homo sapiens OX=9606 GN=SLC25A6 PE=1 SV=4
119	105	P23246	188.98	21	20	7.21E6	16	14	17		76150	Splicing factor proline- and glutamine-rich OS=Homo sapiens OX=9606 GN=SFPQ PE=1 SV=2
113	100	Q99832	188.64	46	34	9.41E6	23	23	20	Carbamidomethylation	59367	T-complex protein 1 subunit eta OS=Homo sapiens OX=9606 GN=CCT7 PE=1 SV=2
86	130	P02768	188.06	37	32	4.45E7	26	26	24	Carbamidomethylation; Oxidation (M)	69367	Albumin OS=Homo sapiens OX=9606 GN=ALB PE=1 SV=2
124	112	P63244	187.18	60	47	6.92E6	18	18	18	Carbamidomethylation; Acetylation (N-term)	35077	Small ribosomal subunit protein RACK1 OS=Homo sapiens OX=9606 GN=RACK1 PE=1 SV=3
109	92	P13639	187.11	27	25	8.27E6	22	22	22	Carbamidomethylation	95338	Elongation factor 2 OS=Homo sapiens OX=9606 GN=EEF2 PE=1 SV=4
112	115	O00571	186.94	35	27	5.04E6	26	23	19	Carbamidomethylation; Acetylation (N-term); Oxidation (M)	73244	ATP-dependent RNA helicase DDX3X OS=Homo sapiens OX=9606 GN=DDX3X PE=1 SV=3
116	142	P17066	186.77	21	19	4.47E4	20	2	15	Carbamidomethylation; Acetylation (N-term)	71028	Heat shock 70 kDa protein 6 OS=Homo sapiens OX=9606 GN=HSPA6 PE=1 SV=2
131	128	P27708	186.32	16	11	6.16E6	29	29	19	Carbamidomethylation; Acetylation (N-term); Oxidation (M)	242981	Multifunctional protein CAD OS=Homo sapiens OX=9606 GN=CAD PE=1 SV=3
130	254	P83731	185.05	43	36	2.68E7	11	11	17	Carbamidomethylation; Oxidation (M)	17779	Large ribosomal subunit protein eL24 OS=Homo sapiens OX=9606 GN=RPL24 PE=1 SV=1
168	295	P62750	184.79	45	42	1.23E7	14	14	10	Oxidation (M)	17695	Large ribosomal subunit protein uL23 OS=Homo sapiens OX=9606 GN=RPL23A PE=1 SV=1
97	133	P46779	184.33	72	71	3.8E7	21	21	20	Carbamidomethylation; Acetylation (N-term); Oxidation (M)	15747	Large ribosomal subunit protein eL28 OS=Homo sapiens OX=9606 GN=RPL28 PE=1 SV=3
166	192	P62910	184.12	56	41	1.41E7	13	13	11	Carbamidomethylation; Acetylation (N-term)	15860	Large ribosomal subunit protein eL32 OS=Homo sapiens OX=9606 GN=RPL32 PE=1 SV=2
180	172	Q13595	183.89	38	19	3.17E6	15	12	9	Carbamidomethylation; Acetylation (N-term)	32689	Transformer-2 protein homolog alpha OS=Homo sapiens OX=9606 GN=TRA2A PE=1 SV=1
102	108	Q8N1N4	183.13	28	28	2.27E6	20	11	20	Carbamidomethylation	56866	Keratin type II cytoskeletal 78 OS=Homo sapiens OX=9606 GN=KRT78 PE=1 SV=2
160	170	P62888	181.46	78	76	2.68E7	11	11	17	Carbamidomethylation; Oxidation (M)	12784	Large ribosomal subunit protein eL30 OS=Homo sapiens OX=9606 GN=RPL30 PE=1 SV=2
154	97	Q96EB1	181.19	48	38	5.7E6	20	20	18	Carbamidomethylation; Acetylation (N-term); Oxidation (M)	46588	Elongator complex protein 4 OS=Homo sapiens OX=9606 GN=ELP4 PE=1 SV=2
71	113	P23396	181.17	86	76	3.74E7	26	26	24	Carbamidomethylation; Acetylation (N-term); Oxidation (M)	26688	Small ribosomal subunit protein uS3 OS=Homo sapiens OX=9606 GN=RPS3 PE=1 SV=2
136	127	P61978	179.88	36	32	5.17E6	17	17	17	Carbamidomethylation	50976	Heterogeneous nuclear ribonucleoprotein K OS=Homo sapiens OX=9606 GN=HNRNPK PE=1 SV=1
210	175	Q0PNE2	179.88	50	27	2.27E6	15	15	7	Carbamidomethylation; Oxidation (M)	29793	Elongator complex protein 6 OS=Homo sapiens OX=9606 GN=ELP6 PE=1 SV=1
133	122	Q15233	179.75	32	22	2.86E6	17	15	13	Carbamidomethylation; Oxidation (M)	54232	Non-POU domain-containing octamer-binding protein OS=Homo sapiens OX=9606 GN=NONO PE=1 SV=4
145	93	Q9HCE1	179.09	29	12	1.89E6	26	26	12	Carbamidomethylation	113671	Helicase MOV-10 OS=Homo sapiens OX=9606 GN=MOV10 PE=1 SV=2
173	181	P46782	179.06	47	29	1.34E7	13	13	11	Carbamidomethylation; Acetylation (N-term)	22876	Small ribosomal subunit protein uS7 OS=Homo sapiens OX=9606 GN=RPS5 PE=1 SV=4
156	237	P62899	178.43	68	48	1.77E7	13	13	12	Oxidation (M)	14463	Large ribosomal subunit protein eL31 OS=Homo sapiens OX=9606 GN=RPL31 PE=1 SV=1
155	152	P30050	177.77	82	65	4.81E7	15	15	13	Carbamidomethylation	17819	Large ribosomal subunit protein uL11 OS=Homo sapiens OX=9606 GN=RPL12 PE=1 SV=1
175	230	P62829	177.45	72	52	2.17E7	11	11	12	Carbamidomethylation; Oxidation (M)	14865	Large ribosomal subunit protein uL14 OS=Homo sapiens OX=9606 GN=RPL23 PE=1 SV=1
147	107	P35222	176.41	30	12	2.4E6	18	13	12	Carbamidomethylation; Oxidation (M)	85497	Catenin beta-1 OS=Homo sapiens OX=9606 GN=CTNNB1 PE=1 SV=1
163	351	P62263	175.82	43	43	2.67E7	11	11	13	Carbamidomethylation	16273	Small ribosomal subunit protein uS11 OS=Homo sapiens OX=9606 GN=RPS14 PE=1 SV=3
164	110	O60506	174.65	22	18	1.74E6	15	9	14	Carbamidomethylation	69603	Heterogeneous nuclear ribonucleoprotein Q OS=Homo sapiens OX=9606 GN=SYNCRIP PE=1 SV=2
148	109	P46379	172.92	20	14	5.79E6	17	17	14	Carbamidomethylation	119409	Large proline-rich protein BAG6 OS=Homo sapiens OX=9606 GN=BAG6 PE=1 SV=2
150	231	P61353	171.71	58	52	2.39E7	14	14	12	Oxidation (M)	15798	Large ribosomal subunit protein eL27 OS=Homo sapiens OX=9606 GN=RPL27 PE=1 SV=2
110	155	P46781	171.6	54	54	5.29E7	22	22	23	Oxidation (M)	22591	Small ribosomal subunit protein uS4 OS=Homo sapiens OX=9606 GN=RPS9 PE=1 SV=3
128	123	P10809	171.03	39	28	7.32E6	21	21	20	Carbamidomethylation; Oxidation (M)	61055	60 kDa heat shock protein mitochondrial OS=Homo sapiens OX=9606 GN=HSPD1 PE=1 SV=2
120	154	P84098	170.93	52	47	2.46E7	20	20	17		23466	Large ribosomal subunit protein eL19 OS=Homo sapiens OX=9606 GN=RPL19 PE=1 SV=1
211	199	P09651	170.84	27	20	3.42E6	10	10	6	Acetylation (N-term)	38747	Heterogeneous nuclear ribonucleoprotein A1 OS=Homo sapiens OX=9606 GN=HNRNPA1 PE=1 SV=5
237	150	Q9NUD5	170.4	33	13	7.86E5	14	14	5	Carbamidomethylation	43547	Zinc finger CCHC domain-containing protein 3 OS=Homo sapiens OX=9606 GN=ZCCHC3 PE=1 SV=2
149	104	P17987	170.17	31	26	6.7E6	17	17	17	Carbamidomethylation; Oxidation (M)	60344	T-complex protein 1 subunit alpha OS=Homo sapiens OX=9606 GN=TCP1 PE=1 SV=1
191	118	O43390	169.67	27	12	9.52E5	15	9	9	Carbamidomethylation	70943	Heterogeneous nuclear ribonucleoprotein R OS=Homo sapiens OX=9606 GN=HNRNPR PE=1 SV=1
162	179	P62913	169.38	52	49	2.04E7	13	13	14	Carbamidomethylation; Acetylation (N-term)	20252	Large ribosomal subunit protein uL5 OS=Homo sapiens OX=9606 GN=RPL11 PE=1 SV=2
219	245	P67809	168.6	50	31	3.91E5	8	5	5	Acetylation (N-term)	35924	Y-box-binding protein 1 OS=Homo sapiens OX=9606 GN=YBX1 PE=1 SV=3
157	125	Q99541	167.96	54	37	4.38E6	15	15	12	Carbamidomethylation; Acetylation (N-term)	48075	Perilipin-2 OS=Homo sapiens OX=9606 GN=PLIN2 PE=1 SV=2
167	208	P39019	167.86	61	57	7.92E6	13	13	14		16060	Small ribosomal subunit protein eS19 OS=Homo sapiens OX=9606 GN=RPS19 PE=1 SV=2
184	132	Q9BVP2	167.33	31	20	5.55E6	18	18	11	Carbamidomethylation	61993	Guanine nucleotide-binding protein-like 3 OS=Homo sapiens OX=9606 GN=GNL3 PE=1 SV=2
117	144	Q9NVI7	166.37	34	22	1.37E6	22	10	13	Acetylation (N-term)	71369	ATPase family AAA domain-containing protein 3A OS=Homo sapiens OX=9606 GN=ATAD3A PE=1 SV=2
100	222	P61254	166.07	58	58	4.83E6	16	4	21	Oxidation (M)	17258	Large ribosomal subunit protein uL24 OS=Homo sapiens OX=9606 GN=RPL26 PE=1 SV=1
193	324	P62266	165.48	40	38	2.02E7	9	9	9		15808	Small ribosomal subunit protein uS12 OS=Homo sapiens OX=9606 GN=RPS23 PE=1 SV=3
205	247	P04075	163.67	33	15	3.83E5	13	12	6	Carbamidomethylation; Acetylation (N-term); Oxidation (M)	39420	Fructose-bisphosphate aldolase A OS=Homo sapiens OX=9606 GN=ALDOA PE=1 SV=2
222	160	Q5SSJ5	162.94	26	22	2.55E6	16	16	12	Acetylation (N-term)	61207	Heterochromatin protein 1-binding protein 3 OS=Homo sapiens OX=9606 GN=HP1BP3 PE=1 SV=1
170	190	Q12905	162.82	26	18	2.7E6	11	11	11		43062	Interleukin enhancer-binding factor 2 OS=Homo sapiens OX=9606 GN=ILF2 PE=1 SV=2
196	140	P14618	162.5	31	19	3.53E6	15	15	9	Carbamidomethylation; Acetylation (N-term); Oxidation (M)	57937	Pyruvate kinase PKM OS=Homo sapiens OX=9606 GN=PKM PE=1 SV=4
152	164	P78332	162.26	14	11	2.95E6	16	14	13	Carbamidomethylation	128644	RNA-binding protein 6 OS=Homo sapiens OX=9606 GN=RBM6 PE=1 SV=5
151	120	Q9BQG0	161.74	17	10	4.85E6	20	20	14	Carbamidomethylation	148854	Myb-binding protein 1A OS=Homo sapiens OX=9606 GN=MYBBP1A PE=1 SV=2
182	134	Q9BUJ2	161.28	25	14	2.88E6	19	18	13	Carbamidomethylation	95739	Heterogeneous nuclear ribonucleoprotein U-like protein 1 OS=Homo sapiens OX=9606 GN=HNRNPUL1 PE=1 SV=2
217	166	P55795	161.14	26	19	2.18E5	9	3	9	Carbamidomethylation; Acetylation (N-term)	49264	Heterogeneous nuclear ribonucleoprotein H2 OS=Homo sapiens OX=9606 GN=HNRNPH2 PE=1 SV=1
195	126	Q9UJV9	161.02	27	19	3.17E6	14	14	13	Carbamidomethylation; Acetylation (N-term); Oxidation (M)	69838	Probable ATP-dependent RNA helicase DDX41 OS=Homo sapiens OX=9606 GN=DDX41 PE=1 SV=2
197	139	P40939	160.36	26	10	1.82E6	16	16	8	Carbamidomethylation; Acetylation (N-term); Oxidation (M)	83000	Trifunctional enzyme subunit alpha mitochondrial OS=Homo sapiens OX=9606 GN=HADHA PE=1 SV=2
158	149	Q4VCS5	157.68	17	17	5.49E6	17	17	18	Carbamidomethylation	118085	Angiomotin OS=Homo sapiens OX=9606 GN=AMOT PE=1 SV=1
174	229	P46776	157.41	51	51	2.33E7	9	9	13	Carbamidomethylation	16561	Large ribosomal subunit protein uL15 OS=Homo sapiens OX=9606 GN=RPL27A PE=1 SV=2
198	148	O43615	157.28	33	9	8.1E5	14	14	5	Carbamidomethylation; Oxidation (M)	51356	Mitochondrial import inner membrane translocase subunit TIM44 OS=Homo sapiens OX=9606 GN=TIMM44 PE=1 SV=2
139	193	P62249	156.21	73	70	5.9E7	20	20	20	Acetylation (N-term); Oxidation (M)	16445	Small ribosomal subunit protein uS9 OS=Homo sapiens OX=9606 GN=RPS16 PE=1 SV=2
224	162	P40227	155.16	29	23	2.78E6	14	14	11		58024	T-complex protein 1 subunit zeta OS=Homo sapiens OX=9606 GN=CCT6A PE=1 SV=3
159	153	Q5T9A4	154.58	20	16	4.05E5	13	1	10		72573	ATPase family AAA domain-containing protein 3B OS=Homo sapiens OX=9606 GN=ATAD3B PE=1 SV=1
286	281	Q86YZ3	152.25	5	3	1.74E6	9	9	5		282389	Hornerin OS=Homo sapiens OX=9606 GN=HRNR PE=1 SV=2
239	239	P63104	151.36	35	13	8.33E5	10	6	4	Acetylation (N-term); Oxidation (M)	27745	14-3-3 protein zeta/delta OS=Homo sapiens OX=9606 GN=YWHAZ PE=1 SV=1
185	146	O15042	151.24	18	8	1.4E6	17	17	11	Carbamidomethylation	118292	U2 snRNP-associated SURP motif-containing protein OS=Homo sapiens OX=9606 GN=U2SURP PE=1 SV=2
216	286	Q92522	150.91	34	27	5.11E6	9	9	8	Acetylation (N-term); Oxidation (M)	22487	Histone H1.10 OS=Homo sapiens OX=9606 GN=H1-10 PE=1 SV=1
186	147	P50991	150.25	27	25	2.8E6	16	15	15	Carbamidomethylation	57924	T-complex protein 1 subunit delta OS=Homo sapiens OX=9606 GN=CCT4 PE=1 SV=4
188	145	P04181	149.96	39	26	3.56E6	13	13	11	Carbamidomethylation	48535	Ornithine aminotransferase mitochondrial OS=Homo sapiens OX=9606 GN=OAT PE=1 SV=1
181	272	P62851	149.2	55	50	1.8E7	11	11	8	Carbamidomethylation	13742	Small ribosomal subunit protein eS25 OS=Homo sapiens OX=9606 GN=RPS25 PE=1 SV=1
122	253	Q9UNX3	149.01	49	49	2.21E5	13	1	18	Oxidation (M)	17256	Ribosomal protein uL24-like OS=Homo sapiens OX=9606 GN=RPL26L1 PE=1 SV=1
192	183	P06733	148.69	32	31	6.08E6	14	12	13	Carbamidomethylation	47169	Alpha-enolase OS=Homo sapiens OX=9606 GN=ENO1 PE=1 SV=2
244	220	P32969	148.44	49	19	2.75E6	9	9	4	Carbamidomethylation	21863	Large ribosomal subunit protein uL6 OS=Homo sapiens OX=9606 GN=RPL9P9 PE=1 SV=1
172	217	P50914	148.44	31	31	2.25E7	10	10	14	Carbamidomethylation; Oxidation (M)	23432	Large ribosomal subunit protein eL14 OS=Homo sapiens OX=9606 GN=RPL14 PE=1 SV=4
189	165	P52597	147.4	30	24	3.42E6	10	8	10	Acetylation (N-term); Oxidation (M)	45672	Heterogeneous nuclear ribonucleoprotein F OS=Homo sapiens OX=9606 GN=HNRNPF PE=1 SV=3
138	173	P33993	146.97	35	27	7.82E6	22	22	21	Carbamidomethylation; Acetylation (N-term)	81308	DNA replication licensing factor MCM7 OS=Homo sapiens OX=9606 GN=MCM7 PE=1 SV=4
231	178	Q9Y3I0	146.67	21	17	1.74E6	9	9	8		55210	RNA-splicing ligase RtcB homolog OS=Homo sapiens OX=9606 GN=RTCB PE=1 SV=1
214	174	O43175	146.26	24	21	4.21E6	10	10	10	Carbamidomethylation	56651	D-3-phosphoglycerate dehydrogenase OS=Homo sapiens OX=9606 GN=PHGDH PE=1 SV=4
178	284	Q9Y3U8	146.26	43	42	2.3E7	12	12	17	Carbamidomethylation; Acetylation (N-term); Oxidation (M)	12254	Large ribosomal subunit protein eL36 OS=Homo sapiens OX=9606 GN=RPL36 PE=1 SV=3
213	203	P17858	146.1	18	18	2.37E6	12	7	12	Carbamidomethylation; Acetylation (N-term); Oxidation (M)	85018	ATP-dependent 6-phosphofructokinase liver type OS=Homo sapiens OX=9606 GN=PFKL PE=1 SV=6
161	223	P62826	145.82	43	36	4.55E6	11	11	16	Carbamidomethylation; Acetylation (N-term)	24423	GTP-binding nuclear protein Ran OS=Homo sapiens OX=9606 GN=RAN PE=1 SV=3
177	198	Q8IXT5	144.93	15	9	1.5E6	15	15	10	Carbamidomethylation; Acetylation (N-term)	118103	RNA-binding protein 12B OS=Homo sapiens OX=9606 GN=RBM12B PE=1 SV=2
246	252	Q96AG4	144.14	30	18	2.09E6	10	10	7	Carbamidomethylation	34930	Leucine-rich repeat-containing protein 59 OS=Homo sapiens OX=9606 GN=LRRC59 PE=1 SV=1
327	244	P62136	143.16	30	9	1.09E5	7	3	2	Carbamidomethylation; Acetylation (N-term)	37512	Serine/threonine-protein phosphatase PP1-alpha catalytic subunit OS=Homo sapiens OX=9606 GN=PPP1CA PE=1 SV=1
234	177	Q14C86	141.04	10	3	3.96E5	12	12	5	Carbamidomethylation; Oxidation (M)	164979	GTPase-activating protein and VPS9 domain-containing protein 1 OS=Homo sapiens OX=9606 GN=GAPVD1 PE=1 SV=2
298	256	P36873	140.89	25	11	2.69E5	6	2	3	Carbamidomethylation; Acetylation (N-term)	36984	Serine/threonine-protein phosphatase PP1-gamma catalytic subunit OS=Homo sapiens OX=9606 GN=PPP1CC PE=1 SV=1
218	195	Q96HE7	140.44	27	21	3.97E6	12	12	9	Carbamidomethylation	54393	ERO1-like protein alpha OS=Homo sapiens OX=9606 GN=ERO1A PE=1 SV=2
208	280	P49207	140.08	48	46	2.33E7	12	12	11	Carbamidomethylation	13293	Large ribosomal subunit protein eL34 OS=Homo sapiens OX=9606 GN=RPL34 PE=1 SV=3
221	225	Q9NYF8	139.53	11	6	6.8E6	13	13	8		106122	Bcl-2-associated transcription factor 1 OS=Homo sapiens OX=9606 GN=BCLAF1 PE=1 SV=2
215	194	P09622	139.32	21	19	3.24E6	12	12	12	Carbamidomethylation	54177	Dihydrolipoyl dehydrogenase mitochondrial OS=Homo sapiens OX=9606 GN=DLD PE=1 SV=2
236	269	P62979	139.3	62	52	9.28E5	10	3	9	Carbamidomethylation	17965	Ubiquitin-ribosomal protein eS31 fusion protein OS=Homo sapiens OX=9606 GN=RPS27A PE=1 SV=2
171	468	P42766	138.95	31	31	1.56E7	7	7	12		14551	Large ribosomal subunit protein uL29 OS=Homo sapiens OX=9606 GN=RPL35 PE=1 SV=2
274	216	Q5D862	138.74	5	3	1.49E6	9	9	5	Acetylation (N-term)	248072	Filaggrin-2 OS=Homo sapiens OX=9606 GN=FLG2 PE=1 SV=1
362	317	Q8NB37	138.34	37	7	1.28E5	5	5	1	Carbamidomethylation; Acetylation (N-term); Oxidation (M)	23298	Glutamine amidotransferase-like class 1 domain-containing protein 1 OS=Homo sapiens OX=9606 GN=GATD1 PE=1 SV=1
169	328	P62847	136.9	47	44	1.38E7	9	9	16	Acetylation (N-term); Oxidation (M)	15423	Small ribosomal subunit protein eS24 OS=Homo sapiens OX=9606 GN=RPS24 PE=1 SV=1
272	300	P57053	136.48	53	40	1.14E7	8	8	6	Oxidation (M)	13944	Histone H2B type F-S OS=Homo sapiens OX=9606 GN=H2BC12L PE=1 SV=2
272	301	O60814	136.48	53	40	1.14E7	8	8	6	Oxidation (M)	13890	Histone H2B type 1-K OS=Homo sapiens OX=9606 GN=H2BC12 PE=1 SV=3
272	302	Q99880	136.48	59	46	1.15E7	9	9	7	Oxidation (M)	13952	Histone H2B type 1-L OS=Homo sapiens OX=9606 GN=H2BC13 PE=1 SV=3
272	305	P62807	136.48	53	40	1.14E7	8	8	6	Oxidation (M)	13906	Histone H2B type 1-C/E/F/G/I OS=Homo sapiens OX=9606 GN=H2BC10 PE=1 SV=4
272	308	Q99879	136.48	53	40	1.14E7	8	8	6	Oxidation (M)	13989	Histone H2B type 1-M OS=Homo sapiens OX=9606 GN=H2BC14 PE=1 SV=3
272	309	Q93079	136.48	53	40	1.14E7	8	8	6	Oxidation (M)	13892	Histone H2B type 1-H OS=Homo sapiens OX=9606 GN=H2BC9 PE=1 SV=3
272	310	Q5QNW6	136.48	53	40	1.14E7	8	8	6	Oxidation (M)	13920	Histone H2B type 2-F OS=Homo sapiens OX=9606 GN=H2BC18 PE=1 SV=3
272	311	Q99877	136.48	53	40	1.14E7	8	8	6	Oxidation (M)	13922	Histone H2B type 1-N OS=Homo sapiens OX=9606 GN=H2BC15 PE=1 SV=3
272	312	P58876	136.48	53	40	1.14E7	8	8	6	Oxidation (M)	13936	Histone H2B type 1-D OS=Homo sapiens OX=9606 GN=H2BC5 PE=1 SV=2
311	278	P40926	135.62	32	2	0E0	11	11	1	Carbamidomethylation; Oxidation (M)	35503	Malate dehydrogenase mitochondrial OS=Homo sapiens OX=9606 GN=MDH2 PE=1 SV=3
320	342	P05387	134.95	78	31	2.28E6	7	7	3		11665	Large ribosomal subunit protein P2 OS=Homo sapiens OX=9606 GN=RPLP2 PE=1 SV=1
282	265	Q16629	134.84	32	19	1.66E6	8	7	4	Carbamidomethylation	27367	Serine/arginine-rich splicing factor 7 OS=Homo sapiens OX=9606 GN=SRSF7 PE=1 SV=1
248	204	P55084	134.42	27	16	3.22E6	13	13	9	Acetylation (N-term)	51294	Trifunctional enzyme subunit beta mitochondrial OS=Homo sapiens OX=9606 GN=HADHB PE=1 SV=3
319	273	Q9Y262	134.3	14	10	7.7E5	7	7	5		66727	Eukaryotic translation initiation factor 3 subunit L OS=Homo sapiens OX=9606 GN=EIF3L PE=1 SV=1
176	200	O14654	134.18	15	8	2.92E6	18	18	11	Carbamidomethylation; Acetylation (N-term); Oxidation (M)	133767	Insulin receptor substrate 4 OS=Homo sapiens OX=9606 GN=IRS4 PE=1 SV=1
271	250	Q9BQ39	133.88	11	9	1.74E5	8	2	6		82565	ATP-dependent RNA helicase DDX50 OS=Homo sapiens OX=9606 GN=DDX50 PE=1 SV=1
204	197	P14625	133.62	14	12	4.26E6	14	12	12		92469	Endoplasmin OS=Homo sapiens OX=9606 GN=HSP90B1 PE=1 SV=1
220	393	P62805	133.62	55	46	4.2E6	7	7	10	Oxidation (M)	11367	Histone H4 OS=Homo sapiens OX=9606 GN=H4C16 PE=1 SV=2
252	241	P62258	132.41	29	17	1.56E6	8	6	5	Acetylation (N-term); Oxidation (M)	29174	14-3-3 protein epsilon OS=Homo sapiens OX=9606 GN=YWHAE PE=1 SV=1
135	463	A0A075B6R9	130.92	31	31	1.29E7	11	3	18		13079	Probable non-functional immunoglobulin kappa variable 2D-24 OS=Homo sapiens OX=9606 GN=IGKV2D-24 PE=1 SV=1
254	214	Q09161	130.8	12	4	6.25E5	8	8	3	Carbamidomethylation	91839	Nuclear cap-binding protein subunit 1 OS=Homo sapiens OX=9606 GN=NCBP1 PE=1 SV=1
229	303	Q08188	130.68	14	13	2.76E6	11	11	9	Carbamidomethylation	76632	Protein-glutamine gamma-glutamyltransferase E OS=Homo sapiens OX=9606 GN=TGM3 PE=1 SV=4
187	350	Q86Y46	130.63	11	10	6.37E4	12	1	11	Carbamidomethylation	58923	Keratin type II cytoskeletal 73 OS=Homo sapiens OX=9606 GN=KRT73 PE=1 SV=1
261	353	P62987	130.61	60	48	6.55E6	9	2	7	Carbamidomethylation	14728	Ubiquitin-ribosomal protein eL40 fusion protein OS=Homo sapiens OX=9606 GN=UBA52 PE=1 SV=2
223	207	Q8IWX8	130.12	20	9	1.47E6	15	15	9	Carbamidomethylation	103702	Calcium homeostasis endoplasmic reticulum protein OS=Homo sapiens OX=9606 GN=CHERP PE=1 SV=3
264	260	Q13247	129.08	19	7	6.09E5	7	6	3		39587	Serine/arginine-rich splicing factor 6 OS=Homo sapiens OX=9606 GN=SRSF6 PE=1 SV=2
333	473	P84090	128.33	39	15	2.5E6	4	4	3	Carbamidomethylation; Acetylation (N-term)	12259	Enhancer of rudimentary homolog OS=Homo sapiens OX=9606 GN=ERH PE=1 SV=1
329	338	Q86V81	127.91	34	8	1.29E6	7	7	3	Acetylation (N-term)	26888	THO complex subunit 4 OS=Homo sapiens OX=9606 GN=ALYREF PE=1 SV=3
304	375	Q9BSD7	127.86	29	26	7.85E5	5	5	4		20713	Cancer-related nucleoside-triphosphatase OS=Homo sapiens OX=9606 GN=NTPCR PE=1 SV=1
207	294	P69905	127.83	51	51	1.18E7	7	7	10	Oxidation (M)	15258	Hemoglobin subunit alpha OS=Homo sapiens OX=9606 GN=HBA2 PE=1 SV=2
240	224	P26641	127.44	27	25	4.58E6	12	12	11	Carbamidomethylation; Acetylation (N-term)	50119	Elongation factor 1-gamma OS=Homo sapiens OX=9606 GN=EEF1G PE=1 SV=3
278	234	P30154	126.64	18	10	1.21E6	8	7	5	Carbamidomethylation	66214	Serine/threonine-protein phosphatase 2A 65 kDa regulatory subunit A beta isoform OS=Homo sapiens OX=9606 GN=PPP2R1B PE=1 SV=3
279	282	P11177	126.5	23	20	1.44E6	7	7	7	Carbamidomethylation; Oxidation (M)	39233	Pyruvate dehydrogenase E1 component subunit beta mitochondrial OS=Homo sapiens OX=9606 GN=PDHB PE=1 SV=3
281	248	Q06830	126.49	43	43	1.7E6	9	6	9		22110	Peroxiredoxin-1 OS=Homo sapiens OX=9606 GN=PRDX1 PE=1 SV=1
268	242	Q7Z2W4	126.19	14	10	1.14E6	10	10	7		101431	Zinc finger CCCH-type antiviral protein 1 OS=Homo sapiens OX=9606 GN=ZC3HAV1 PE=1 SV=3
335	347	P62633	125.74	32	16	6.82E5	5	5	4	Carbamidomethylation; Acetylation (N-term)	19463	CCHC-type zinc finger nucleic acid binding protein OS=Homo sapiens OX=9606 GN=CNBP PE=1 SV=1
194	196	Q14684	125.74	21	19	4.32E6	15	15	12	Carbamidomethylation	84428	Ribosomal RNA processing protein 1 homolog B OS=Homo sapiens OX=9606 GN=RRP1B PE=1 SV=3
225	238	Q9Y285	125.51	21	18	5.16E6	12	12	10	Carbamidomethylation; Acetylation (N-term)	57564	Phenylalanine--tRNA ligase alpha subunit OS=Homo sapiens OX=9606 GN=FARSA PE=1 SV=3
228	202	Q96PK6	124.9	20	16	1.72E6	10	10	8	Carbamidomethylation	69492	RNA-binding protein 14 OS=Homo sapiens OX=9606 GN=RBM14 PE=1 SV=2
259	276	Q8NC51	124.89	26	25	4.62E6	10	9	9		44965	SERPINE1 mRNA-binding protein 1 OS=Homo sapiens OX=9606 GN=SERBP1 PE=1 SV=2
291	288	P05089	124.6	23	10	2.46E6	7	7	5		34735	Arginase-1 OS=Homo sapiens OX=9606 GN=ARG1 PE=1 SV=2
374	435	Q14103	124.24	13	11	6.38E5	5	3	5	Carbamidomethylation	38434	Heterogeneous nuclear ribonucleoprotein D0 OS=Homo sapiens OX=9606 GN=HNRNPD PE=1 SV=1
258	243	Q6KB66	124.05	23	15	1.05E6	10	9	7	Acetylation (N-term); Oxidation (M)	50525	Keratin type II cytoskeletal 80 OS=Homo sapiens OX=9606 GN=KRT80 PE=1 SV=2
179	361	P52756	123.7	6	6	3.57E5	8	1	9	Oxidation (M)	92154	RNA-binding protein 5 OS=Homo sapiens OX=9606 GN=RBM5 PE=1 SV=2
283	424	Q7RTV0	123.48	55	41	2.91E6	7	7	6	Carbamidomethylation	12405	PHD finger-like domain-containing protein 5A OS=Homo sapiens OX=9606 GN=PHF5A PE=1 SV=1
233	501	P42677	123.17	42	42	9.85E6	6	6	8	Carbamidomethylation; Oxidation (M)	9461	Small ribosomal subunit protein eS27 OS=Homo sapiens OX=9606 GN=RPS27 PE=1 SV=3
262	226	Q9BZE4	122.81	17	13	1.92E6	11	11	8	Carbamidomethylation; Acetylation (N-term)	73965	GTP-binding protein 4 OS=Homo sapiens OX=9606 GN=GTPBP4 PE=1 SV=3
371	450	Q01844	122.04	9	7	2.41E6	5	5	4		68478	RNA-binding protein EWS OS=Homo sapiens OX=9606 GN=EWSR1 PE=1 SV=1
260	275	P01857	122	23	23	3.36E6	9	3	11	Carbamidomethylation	43912	Immunoglobulin heavy constant gamma 1 OS=Homo sapiens OX=9606 GN=IGHG1 PE=1 SV=2
265	263	P07195	121.78	28	25	2.65E6	9	7	8	Carbamidomethylation	36639	L-lactate dehydrogenase B chain OS=Homo sapiens OX=9606 GN=LDHB PE=1 SV=2
297	470	Q969Q0	120.19	40	26	6.93E6	8	8	4	Carbamidomethylation	12469	Ribosomal protein eL42-like OS=Homo sapiens OX=9606 GN=RPL36AL PE=1 SV=3
235	218	P49368	120.15	26	21	2.86E6	13	13	12	Carbamidomethylation; Acetylation (N-term); Oxidation (M)	60534	T-complex protein 1 subunit gamma OS=Homo sapiens OX=9606 GN=CCT3 PE=1 SV=4
317	299	P09972	120.02	24	4	0E0	8	7	2		39456	Fructose-bisphosphate aldolase C OS=Homo sapiens OX=9606 GN=ALDOC PE=1 SV=2
201	228	Q02218	120.01	19	9	3.83E6	19	19	16	Carbamidomethylation	115935	2-oxoglutarate dehydrogenase complex component E1 OS=Homo sapiens OX=9606 GN=OGDH PE=1 SV=3
301	316	P22626	119.88	21	12	1.71E6	6	6	4		37430	Heterogeneous nuclear ribonucleoproteins A2/B1 OS=Homo sapiens OX=9606 GN=HNRNPA2B1 PE=1 SV=2
245	233	Q9NYA4	119.74	10	5	1.04E6	13	13	7	Carbamidomethylation	133353	Myotubularin-related protein 4 OS=Homo sapiens OX=9606 GN=MTMR4 PE=1 SV=2
247	235	Q16531	119.41	11	3	2.86E5	10	10	5	Carbamidomethylation	126968	DNA damage-binding protein 1 OS=Homo sapiens OX=9606 GN=DDB1 PE=1 SV=1
226	257	Q6PJG6	119.18	17	17	3.87E6	13	13	13	Carbamidomethylation	88119	BRCA1-associated ATM activator 1 OS=Homo sapiens OX=9606 GN=BRAT1 PE=1 SV=2
241	345	P61513	119.04	59	59	5.51E6	6	6	9	Carbamidomethylation	10275	Large ribosomal subunit protein eL43 OS=Homo sapiens OX=9606 GN=RPL37A PE=1 SV=2
292	290	P00338	118.86	26	18	1.86E6	8	6	6	Carbamidomethylation; Acetylation (N-term)	36689	L-lactate dehydrogenase A chain OS=Homo sapiens OX=9606 GN=LDHA PE=1 SV=2
256	1055	Q8NHM4	118.69	11	8	6.88E5	7	1	8		26537	Putative trypsin-6 OS=Homo sapiens OX=9606 GN=PRSS3P2 PE=5 SV=2
256	1056	P07477	118.69	11	8	6.88E5	7	1	8		26558	Serine protease 1 OS=Homo sapiens OX=9606 GN=PRSS1 PE=1 SV=1
256	1353	P07478	118.69	8	8	6.88E5	6	1	8		26488	Trypsin-2 OS=Homo sapiens OX=9606 GN=PRSS2 PE=1 SV=1
276	236	P04843	118.1	15	10	8.48E5	8	8	6		68569	Dolichyl-diphosphooligosaccharide--protein glycosyltransferase subunit 1 OS=Homo sapiens OX=9606 GN=RPN1 PE=1 SV=1
289	219	P07910	117.95	28	16	1.68E6	9	9	5	Acetylation (N-term)	33670	Heterogeneous nuclear ribonucleoproteins C1/C2 OS=Homo sapiens OX=9606 GN=HNRNPC PE=1 SV=4
348	348	O75390	117.9	12	5	3.13E5	7	7	2		51712	Citrate synthase mitochondrial OS=Homo sapiens OX=9606 GN=CS PE=1 SV=2
340	326	P60842	117.18	22	19	2.14E6	8	6	7	Carbamidomethylation; Acetylation (N-term); Oxidation (M)	46154	Eukaryotic initiation factor 4A-I OS=Homo sapiens OX=9606 GN=EIF4A1 PE=1 SV=1
199	652	P35030	117.16	15	10	1.69E7	10	4	13	Carbamidomethylation; Acetylation (N-term); Oxidation (M)	32529	Trypsin-3 OS=Homo sapiens OX=9606 GN=PRSS3 PE=1 SV=2
227	271	P08670	116.74	26	20	1.63E6	13	9	11		53652	Vimentin OS=Homo sapiens OX=9606 GN=VIM PE=1 SV=4
251	249	Q9NW13	116.49	10	8	1.61E6	8	8	7		85738	RNA-binding protein 28 OS=Homo sapiens OX=9606 GN=RBM28 PE=1 SV=3
415	371	P34932	116.15	7	7	2.63E5	4	3	4	Carbamidomethylation	94331	Heat shock 70 kDa protein 4 OS=Homo sapiens OX=9606 GN=HSPA4 PE=1 SV=4
203	289	P01023	115.04	6	4	1.39E7	11	11	8	Carbamidomethylation; Acetylation (N-term)	163290	Alpha-2-macroglobulin OS=Homo sapiens OX=9606 GN=A2M PE=1 SV=3
303	403	A0A0J9YX35	114.87	36	29	2.91E6	5	1	5	Oxidation (M)	12823	Immunoglobulin heavy variable 3-64D OS=Homo sapiens OX=9606 GN=IGHV3-64D PE=3 SV=1
206	603	Q2M2I5	114.34	7	7	6.41E5	9	2	11	Carbamidomethylation	55087	Keratin type I cytoskeletal 24 OS=Homo sapiens OX=9606 GN=KRT24 PE=1 SV=1
270	362	P22735	114.22	9	9	8.73E5	7	6	8	Carbamidomethylation	89787	Protein-glutamine gamma-glutamyltransferase K OS=Homo sapiens OX=9606 GN=TGM1 PE=1 SV=4
249	448	Q14CN4	113.48	10	8	1.14E5	10	1	6		55877	Keratin type II cytoskeletal 72 OS=Homo sapiens OX=9606 GN=KRT72 PE=1 SV=2
339	416	P12277	112.52	20	6	1E6	6	6	2	Carbamidomethylation; Oxidation (M)	42644	Creatine kinase B-type OS=Homo sapiens OX=9606 GN=CKB PE=1 SV=1
255	306	P08708	112.46	51	31	3.91E6	8	8	6	Carbamidomethylation	15550	Small ribosomal subunit protein eS17 OS=Homo sapiens OX=9606 GN=RPS17 PE=1 SV=2
330	415	P62854	112.15	48	35	2.71E6	4	4	5	Carbamidomethylation; Oxidation (M)	13015	Small ribosomal subunit protein eS26 OS=Homo sapiens OX=9606 GN=RPS26 PE=1 SV=3
243	287	P62244	111.6	40	40	5.17E6	7	7	7	Carbamidomethylation	14840	Small ribosomal subunit protein uS8 OS=Homo sapiens OX=9606 GN=RPS15A PE=1 SV=2
285	258	P50990	111.07	20	20	3.51E6	10	10	10		59621	T-complex protein 1 subunit theta OS=Homo sapiens OX=9606 GN=CCT8 PE=1 SV=4
403	410	O00303	111	16	11	7.03E5	4	4	3		37564	Eukaryotic translation initiation factor 3 subunit F OS=Homo sapiens OX=9606 GN=EIF3F PE=1 SV=1
209	332	P18077	110.83	49	48	1.71E7	11	11	10	Oxidation (M)	12538	Large ribosomal subunit protein eL33 OS=Homo sapiens OX=9606 GN=RPL35A PE=1 SV=2
305	320	Q01813	110.72	10	7	8.09E4	7	3	5		85596	ATP-dependent 6-phosphofructokinase platelet type OS=Homo sapiens OX=9606 GN=PFKP PE=1 SV=2
324	297	Q53GQ0	110.16	25	9	5.67E5	7	7	3	Carbamidomethylation	34324	Very-long-chain 3-oxoacyl-CoA reductase OS=Homo sapiens OX=9606 GN=HSD17B12 PE=1 SV=2
269	261	P43243	110.13	12	8	7.51E5	9	9	7		94623	Matrin-3 OS=Homo sapiens OX=9606 GN=MATR3 PE=1 SV=2
332	480	Q9NP97	109.96	65	22	5.41E6	6	6	4	Acetylation (N-term); Oxidation (M)	10922	Dynein light chain roadblock-type 1 OS=Homo sapiens OX=9606 GN=DYNLRB1 PE=1 SV=3
423	430	P01876	109.78	14	9	3.35E5	5	5	3	Carbamidomethylation	42849	Immunoglobulin heavy constant alpha 1 OS=Homo sapiens OX=9606 GN=IGHA1 PE=1 SV=3
316	438	P47914	109.72	30	23	1.66E7	7	7	5		17752	Large ribosomal subunit protein eL29 OS=Homo sapiens OX=9606 GN=RPL29 PE=1 SV=2
410	390	P00558	109.67	21	8	2.92E5	6	6	2	Carbamidomethylation; Acetylation (N-term)	44615	Phosphoglycerate kinase 1 OS=Homo sapiens OX=9606 GN=PGK1 PE=1 SV=3
263	431	P60866	109.35	41	41	5.5E6	6	6	7	Carbamidomethylation; Acetylation (N-term)	13373	Small ribosomal subunit protein uS10 OS=Homo sapiens OX=9606 GN=RPS20 PE=1 SV=1
328	333	O75494	109.35	24	18	9.77E5	6	6	4		31301	Serine/arginine-rich splicing factor 10 OS=Homo sapiens OX=9606 GN=SRSF10 PE=1 SV=1
212	255	Q5T749	109.17	21	9	2.62E6	11	11	5	Carbamidomethylation	64136	Keratinocyte proline-rich protein OS=Homo sapiens OX=9606 GN=KPRP PE=1 SV=1
366	346	O95793	109.14	11	11	1E6	5	5	5		63182	Double-stranded RNA-binding protein Staufen homolog 1 OS=Homo sapiens OX=9606 GN=STAU1 PE=1 SV=2
352	376	Q7L5D6	109.04	16	8	4.15E5	4	4	4	Acetylation (N-term); Oxidation (M)	36504	Golgi to ER traffic protein 4 homolog OS=Homo sapiens OX=9606 GN=GET4 PE=1 SV=1
266	262	P02788	108.97	11	10	2.06E6	7	7	6	Carbamidomethylation	78182	Lactotransferrin OS=Homo sapiens OX=9606 GN=LTF PE=1 SV=6
326	510	A0A0B4J1V6	108.8	25	25	3.11E6	4	2	5		12858	Immunoglobulin heavy variable 3-73 OS=Homo sapiens OX=9606 GN=IGHV3-73 PE=3 SV=1
232	503	P63173	107.93	57	53	7.22E6	6	6	7		8218	Large ribosomal subunit protein eL38 OS=Homo sapiens OX=9606 GN=RPL38 PE=1 SV=2
377	531	P46783	107.92	33	20	1.67E6	8	8	6		18898	Small ribosomal subunit protein eS10 OS=Homo sapiens OX=9606 GN=RPS10 PE=1 SV=1
351	445	P84103	107.8	35	10	1.7E6	6	5	2	Carbamidomethylation; Acetylation (N-term)	19330	Serine/arginine-rich splicing factor 3 OS=Homo sapiens OX=9606 GN=SRSF3 PE=1 SV=1
322	277	P48643	107.79	14	11	1.27E6	7	6	6	Carbamidomethylation	59671	T-complex protein 1 subunit epsilon OS=Homo sapiens OX=9606 GN=CCT5 PE=1 SV=1
290	259	Q92945	106.7	11	9	1.49E6	8	8	7	Carbamidomethylation; Acetylation (N-term)	73115	Far upstream element-binding protein 2 OS=Homo sapiens OX=9606 GN=KHSRP PE=1 SV=4
275	232	Q9NVP1	105.97	17	11	1.95E6	10	10	7	Carbamidomethylation	75407	ATP-dependent RNA helicase DDX18 OS=Homo sapiens OX=9606 GN=DDX18 PE=1 SV=2
293	343	Q07666	105.77	13	13	2.37E6	6	6	7		48227	KH domain-containing RNA-binding signal transduction-associated protein 1 OS=Homo sapiens OX=9606 GN=KHDRBS1 PE=1 SV=1
359	442	P35637	105.66	14	5	1.29E6	6	6	3	Acetylation (N-term)	53426	RNA-binding protein FUS OS=Homo sapiens OX=9606 GN=FUS PE=1 SV=1
379	458	P61626	105.34	25	25	2.87E6	5	5	6	Carbamidomethylation; Oxidation (M)	16537	Lysozyme C OS=Homo sapiens OX=9606 GN=LYZ PE=1 SV=1
342	391	P38919	103.88	11	11	8.13E5	4	3	4	Acetylation (N-term)	46871	Eukaryotic initiation factor 4A-III OS=Homo sapiens OX=9606 GN=EIF4A3 PE=1 SV=4
310	449	O15479	103.53	14	10	2.88E6	5	5	3		35277	Melanoma-associated antigen B2 OS=Homo sapiens OX=9606 GN=MAGEB2 PE=1 SV=3
441	398	P12273	103.4	46	10	1.51E5	6	6	1	Carbamidomethylation	16572	Prolactin-inducible protein OS=Homo sapiens OX=9606 GN=PIP PE=1 SV=1
466	368	P33991	103.35	7	4	4.01E5	5	4	4	Carbamidomethylation	96558	DNA replication licensing factor MCM4 OS=Homo sapiens OX=9606 GN=MCM4 PE=1 SV=5
284	274	P60174	103.06	42	20	1.58E6	9	9	5	Carbamidomethylation	26669	Triosephosphate isomerase OS=Homo sapiens OX=9606 GN=TPI1 PE=1 SV=4
325	394	O14556	102.94	12	10	6.95E5	6	3	6	Carbamidomethylation; Oxidation (M)	44501	Glyceraldehyde-3-phosphate dehydrogenase testis-specific OS=Homo sapiens OX=9606 GN=GAPDHS PE=1 SV=2
412	307	P53396	102.87	8	7	1.17E6	7	7	6		120839	ATP-citrate synthase OS=Homo sapiens OX=9606 GN=ACLY PE=1 SV=3
277	335	P07355	102.87	20	14	9.11E5	7	7	6	Carbamidomethylation; Oxidation (M)	38604	Annexin A2 OS=Homo sapiens OX=9606 GN=ANXA2 PE=1 SV=2
431	423	P62937	102.65	32	15	1.35E6	4	4	3	Carbamidomethylation; Oxidation (M)	18012	Peptidyl-prolyl cis-trans isomerase A OS=Homo sapiens OX=9606 GN=PPIA PE=1 SV=2
331	441	P35268	102.24	35	35	4.22E6	5	5	6		14787	Large ribosomal subunit protein eL22 OS=Homo sapiens OX=9606 GN=RPL22 PE=1 SV=2
341	313	P24752	101.6	21	11	7.57E5	6	6	4	Carbamidomethylation	45200	Acetyl-CoA acetyltransferase mitochondrial OS=Homo sapiens OX=9606 GN=ACAT1 PE=1 SV=1
433	461	Q9H7E9	101.44	25	21	1.18E6	4	4	3	Carbamidomethylation; Acetylation (N-term)	24992	UPF0488 protein C8orf33 OS=Homo sapiens OX=9606 GN=C8orf33 PE=1 SV=1
390	369	Q9NR31	101.23	21	21	3.07E6	4	4	4		22367	Small COPII coat GTPase SAR1A OS=Homo sapiens OX=9606 GN=SAR1A PE=1 SV=1
334	517	P81605	101.19	35	23	1.02E6	4	4	3		11284	Dermcidin OS=Homo sapiens OX=9606 GN=DCD PE=1 SV=2
338	356	Q9H0D6	100.99	9	5	1.02E6	6	6	5		108583	5'-3' exoribonuclease 2 OS=Homo sapiens OX=9606 GN=XRN2 PE=1 SV=1
437	549	P40616	100.75	37	14	7.13E5	5	5	2	Carbamidomethylation	20418	ADP-ribosylation factor-like protein 1 OS=Homo sapiens OX=9606 GN=ARL1 PE=1 SV=1
365	357	Q5JTH9	100.31	7	4	1.87E6	7	7	4	Carbamidomethylation	143702	RRP12-like protein OS=Homo sapiens OX=9606 GN=RRP12 PE=1 SV=2
427	485	Q13148	100.01	9	7	5.26E5	3	3	2		44740	TAR DNA-binding protein 43 OS=Homo sapiens OX=9606 GN=TARDBP PE=1 SV=1
364	314	P49327	99.97	6	6	2.18E6	14	14	14	Carbamidomethylation; Oxidation (M)	273424	Fatty acid synthase OS=Homo sapiens OX=9606 GN=FASN PE=1 SV=3
345	378	Q96P63	99.76	12	11	1.34E6	5	5	4		46276	Serpin B12 OS=Homo sapiens OX=9606 GN=SERPINB12 PE=1 SV=1
299	364	Q9H0U4	99.74	27	18	2.26E5	5	1	3		22171	Ras-related protein Rab-1B OS=Homo sapiens OX=9606 GN=RAB1B PE=1 SV=1
299	377	Q92928	99.74	27	18	2.26E5	5	1	3		22017	Putative Ras-related protein Rab-1C OS=Homo sapiens OX=9606 GN=RAB1C PE=5 SV=2
294	352	P62820	99.26	25	17	2.32E5	5	1	3		22678	Ras-related protein Rab-1A OS=Homo sapiens OX=9606 GN=RAB1A PE=1 SV=3
387	344	Q8IWS0	99.18	18	10	7.48E5	6	6	3	Carbamidomethylation	41290	PHD finger protein 6 OS=Homo sapiens OX=9606 GN=PHF6 PE=1 SV=1
309	298	Q9Y3T9	98.91	10	9	1.26E6	8	8	8	Carbamidomethylation	84919	Nucleolar complex protein 2 homolog OS=Homo sapiens OX=9606 GN=NOC2L PE=1 SV=4
306	329	Q13263	98.65	10	9	1.22E6	7	7	8		88550	Transcription intermediary factor 1-beta OS=Homo sapiens OX=9606 GN=TRIM28 PE=1 SV=5
315	323	Q15365	98.33	22	16	8.02E5	6	4	5	Carbamidomethylation	37498	Poly(rC)-binding protein 1 OS=Homo sapiens OX=9606 GN=PCBP1 PE=1 SV=2
358	437	P05109	97.78	40	31	2.69E6	5	5	3	Carbamidomethylation	10835	Protein S100-A8 OS=Homo sapiens OX=9606 GN=S100A8 PE=1 SV=1
396	456	P01780	97.75	29	29	4.82E5	4	1	5		12943	Immunoglobulin heavy variable 3-7 OS=Homo sapiens OX=9606 GN=IGHV3-7 PE=1 SV=2
368	525	P54707	97.38	5	2	1.04E6	6	1	4	Carbamidomethylation; Oxidation (M)	115510	Potassium-transporting ATPase alpha chain 2 OS=Homo sapiens OX=9606 GN=ATP12A PE=1 SV=3
461	365	Q14498	97.27	12	8	3.57E5	7	7	4	Carbamidomethylation; Acetylation (N-term)	59380	RNA-binding protein 39 OS=Homo sapiens OX=9606 GN=RBM39 PE=1 SV=2
337	429	P61106	96.47	27	27	1.68E6	6	5	7		23897	Ras-related protein Rab-14 OS=Homo sapiens OX=9606 GN=RAB14 PE=1 SV=4
422	336	Q99873	96.4	18	6	4.35E5	5	5	2	Carbamidomethylation	42462	Protein arginine N-methyltransferase 1 OS=Homo sapiens OX=9606 GN=PRMT1 PE=1 SV=3
267	334	Q14204	96.1	3	2	1.01E6	12	12	10		532412	Cytoplasmic dynein 1 heavy chain 1 OS=Homo sapiens OX=9606 GN=DYNC1H1 PE=1 SV=5
280	337	P78371	95.22	21	15	1.79E6	10	9	8	Carbamidomethylation; Acetylation (N-term)	57488	T-complex protein 1 subunit beta OS=Homo sapiens OX=9606 GN=CCT2 PE=1 SV=4
312	388	Q99613	95.13	6	5	8.61E5	6	6	7	Carbamidomethylation	105344	Eukaryotic translation initiation factor 3 subunit C OS=Homo sapiens OX=9606 GN=EIF3C PE=1 SV=1
312	389	B5ME19	95.13	6	5	8.61E5	6	6	7	Carbamidomethylation	105473	Eukaryotic translation initiation factor 3 subunit C-like protein OS=Homo sapiens OX=9606 GN=EIF3CL PE=1 SV=1
230	422	Q7Z3Z0	95.01	9	9	0E0	7	1	10	Oxidation (M)	49318	Keratin type I cytoskeletal 25 OS=Homo sapiens OX=9606 GN=KRT25 PE=1 SV=1
394	379	P48047	94.69	27	27	4.66E5	5	5	5		23277	ATP synthase subunit O mitochondrial OS=Homo sapiens OX=9606 GN=ATP5PO PE=1 SV=1
545	756	P00387	94.25	12	6	3E5	2	2	1		34235	NADH-cytochrome b5 reductase 3 OS=Homo sapiens OX=9606 GN=CYB5R3 PE=1 SV=3
313	408	O00425	93.79	13	6	1.73E5	6	2	4	Oxidation (M)	63705	Insulin-like growth factor 2 mRNA-binding protein 3 OS=Homo sapiens OX=9606 GN=IGF2BP3 PE=1 SV=2
381	359	Q9Y230	93.69	11	9	1.06E6	5	5	4	Carbamidomethylation	51157	RuvB-like 2 OS=Homo sapiens OX=9606 GN=RUVBL2 PE=1 SV=3
296	321	P06493	93.33	21	21	1.87E6	6	6	6	Acetylation (N-term)	34095	Cyclin-dependent kinase 1 OS=Homo sapiens OX=9606 GN=CDK1 PE=1 SV=3
444	537	Q9Y3B7	93.19	26	20	4.84E5	3	3	2		20683	Large ribosomal subunit protein uL11m OS=Homo sapiens OX=9606 GN=MRPL11 PE=1 SV=1
429	925	A6NHT5	92.27	4	4	1.02E7	2	2	3		37825	Homeobox protein HMX3 OS=Homo sapiens OX=9606 GN=HMX3 PE=1 SV=1
434	475	P51149	92.05	22	17	8.68E5	4	4	3		23490	Ras-related protein Rab-7a OS=Homo sapiens OX=9606 GN=RAB7A PE=1 SV=1
302	395	P68871	92.05	40	27	1.78E7	5	5	6	Oxidation (M)	15998	Hemoglobin subunit beta OS=Homo sapiens OX=9606 GN=HBB PE=1 SV=2
391	401	P08243	91.61	12	10	5.01E5	6	6	5	Carbamidomethylation	64370	Asparagine synthetase [glutamine-hydrolyzing] OS=Homo sapiens OX=9606 GN=ASNS PE=1 SV=4
288	341	Q14152	91	6	5	1.02E6	9	9	6	Carbamidomethylation	166569	Eukaryotic translation initiation factor 3 subunit A OS=Homo sapiens OX=9606 GN=EIF3A PE=1 SV=1
500	454	P22314	90.87	4	3	3.22E5	4	4	3		117849	Ubiquitin-like modifier-activating enzyme 1 OS=Homo sapiens OX=9606 GN=UBA1 PE=1 SV=3
354	400	P23381	90.81	11	11	7.59E5	4	4	4		53165	Tryptophan--tRNA ligase cytoplasmic OS=Homo sapiens OX=9606 GN=WARS1 PE=1 SV=2
464	407	Q99714	90.5	34	11	2.82E5	5	5	3	Carbamidomethylation; Oxidation (M)	26923	3-hydroxyacyl-CoA dehydrogenase type-2 OS=Homo sapiens OX=9606 GN=HSD17B10 PE=1 SV=3
400	548	O60884	89.71	8	5	2.67E5	4	4	2	Carbamidomethylation	45746	DnaJ homolog subfamily A member 2 OS=Homo sapiens OX=9606 GN=DNAJA2 PE=1 SV=1
388	465	P32322	89.55	11	11	7.51E4	4	1	3	Carbamidomethylation	33361	Pyrroline-5-carboxylate reductase 1 mitochondrial OS=Homo sapiens OX=9606 GN=PYCR1 PE=1 SV=2
411	500	Q6NXE6	89.41	7	4	4.23E5	3	3	3	Carbamidomethylation	54142	Armadillo repeat-containing protein 6 OS=Homo sapiens OX=9606 GN=ARMC6 PE=1 SV=2
459	508	P26599	89.25	17	14	1.55E6	8	8	8	Carbamidomethylation; Acetylation (N-term); Oxidation (M)	59633	Polypyrimidine tract-binding protein 1 OS=Homo sapiens OX=9606 GN=PTBP1 PE=1 SV=2
478	495	Q8N5K1	89.12	30	14	7.78E5	4	4	2	Carbamidomethylation	15278	CDGSH iron-sulfur domain-containing protein 2 OS=Homo sapiens OX=9606 GN=CISD2 PE=1 SV=1
370	476	P13010	88.95	8	8	1.3E6	8	8	9	Carbamidomethylation	82705	X-ray repair cross-complementing protein 5 OS=Homo sapiens OX=9606 GN=XRCC5 PE=1 SV=3
482	417	P30153	88.68	12	4	2.56E5	5	4	2	Carbamidomethylation; Oxidation (M)	65309	Serine/threonine-protein phosphatase 2A 65 kDa regulatory subunit A alpha isoform OS=Homo sapiens OX=9606 GN=PPP2R1A PE=1 SV=4
367	363	P56192	88.61	10	7	9.24E5	9	9	6	Carbamidomethylation	101116	Methionine--tRNA ligase cytoplasmic OS=Homo sapiens OX=9606 GN=MARS1 PE=1 SV=2
420	434	P41091	88.48	9	9	6.71E5	4	4	5	Carbamidomethylation; Acetylation (N-term)	51110	Eukaryotic translation initiation factor 2 subunit 3 OS=Homo sapiens OX=9606 GN=EIF2S3 PE=1 SV=3
420	446	Q2VIR3	88.48	9	9	6.71E5	4	4	5	Carbamidomethylation; Acetylation (N-term)	51229	Eukaryotic translation initiation factor 2 subunit 3B OS=Homo sapiens OX=9606 GN=EIF2S3B PE=2 SV=2
505	594	O95757	88.44	6	3	0E0	4	3	2	Carbamidomethylation; Acetylation (N-term)	94512	Heat shock 70 kDa protein 4L OS=Homo sapiens OX=9606 GN=HSPA4L PE=1 SV=3
349	406	Q14974	88.33	8	6	9.57E5	6	6	5		97170	Importin subunit beta-1 OS=Homo sapiens OX=9606 GN=KPNB1 PE=1 SV=2
416	399	Q9Y2W1	88.08	5	1	2.49E5	5	5	1		108666	Thyroid hormone receptor-associated protein 3 OS=Homo sapiens OX=9606 GN=THRAP3 PE=1 SV=2
533	727	Q86U42	87.61	10	5	6.67E5	3	3	1	Acetylation (N-term)	32749	Polyadenylate-binding protein 2 OS=Homo sapiens OX=9606 GN=PABPN1 PE=1 SV=3
467	532	Q9BU76	87.58	16	16	5.19E5	4	4	4		29412	Multiple myeloma tumor-associated protein 2 OS=Homo sapiens OX=9606 GN=MMTAG2 PE=1 SV=1
360	481	P07305	87.43	21	15	7.44E5	5	5	3	Acetylation (N-term)	20863	Histone H1.0 OS=Homo sapiens OX=9606 GN=H1-0 PE=1 SV=3
295	672	P31944	87.02	9	9	2.44E6	3	3	6	Oxidation (M)	27680	Caspase-14 OS=Homo sapiens OX=9606 GN=CASP14 PE=1 SV=2
418	420	Q9NQ55	86.98	11	5	5.3E5	5	5	3		53194	Suppressor of SWI4 1 homolog OS=Homo sapiens OX=9606 GN=PPAN PE=1 SV=1
450	529	Q6UWP8	86.76	9	3	1.93E5	3	3	2		60541	Suprabasin OS=Homo sapiens OX=9606 GN=SBSN PE=1 SV=2
308	397	P08237	86.74	7	7	3.51E5	7	3	7	Carbamidomethylation	85183	ATP-dependent 6-phosphofructokinase muscle type OS=Homo sapiens OX=9606 GN=PFKM PE=1 SV=2
323	405	Q96I25	86.59	11	11	8.69E5	5	5	6	Carbamidomethylation	44962	Splicing factor 45 OS=Homo sapiens OX=9606 GN=RBM17 PE=1 SV=1
347	385	P27348	86.58	26	15	6.2E4	7	2	4		27764	14-3-3 protein theta OS=Homo sapiens OX=9606 GN=YWHAQ PE=1 SV=1
336	330	P78527	86.52	2	2	1.26E6	8	8	8	Carbamidomethylation	469093	DNA-dependent protein kinase catalytic subunit OS=Homo sapiens OX=9606 GN=PRKDC PE=1 SV=3
401	661	P62841	86.46	27	13	1.8E6	4	4	2	Acetylation (N-term); Oxidation (M)	17040	Small ribosomal subunit protein uS19 OS=Homo sapiens OX=9606 GN=RPS15 PE=1 SV=2
458	414	P50213	86.34	19	6	8.25E4	7	7	2	Acetylation (N-term); Oxidation (M)	39592	Isocitrate dehydrogenase [NAD] subunit alpha mitochondrial OS=Homo sapiens OX=9606 GN=IDH3A PE=1 SV=1
344	349	Q15366	86.29	19	10	1.46E6	5	3	3	Carbamidomethylation	38580	Poly(rC)-binding protein 2 OS=Homo sapiens OX=9606 GN=PCBP2 PE=1 SV=1
384	471	P23528	85.84	26	14	6.09E5	4	4	2	Acetylation (N-term)	18502	Cofilin-1 OS=Homo sapiens OX=9606 GN=CFL1 PE=1 SV=3
408	511	Q9H8H2	84.8	6	4	3.52E5	4	4	3	Acetylation (N-term)	94087	ATP-dependent DNA helicase DDX31 OS=Homo sapiens OX=9606 GN=DDX31 PE=1 SV=2
483	472	Q13162	84.71	11	11	9.17E4	3	1	3		30540	Peroxiredoxin-4 OS=Homo sapiens OX=9606 GN=PRDX4 PE=1 SV=1
307	411	P01859	84.42	12	12	3.2E6	6	1	8	Carbamidomethylation	43806	Immunoglobulin heavy constant gamma 2 OS=Homo sapiens OX=9606 GN=IGHG2 PE=1 SV=3
369	436	Q92900	83.81	9	4	5.55E5	8	8	4	Carbamidomethylation	124345	Regulator of nonsense transcripts 1 OS=Homo sapiens OX=9606 GN=UPF1 PE=1 SV=2
442	474	P22392	83.58	32	32	8.47E5	4	4	4	Carbamidomethylation	17298	Nucleoside diphosphate kinase B OS=Homo sapiens OX=9606 GN=NME2 PE=1 SV=1
442	543	P15531	83.58	25	25	7.85E5	3	3	3	Carbamidomethylation	17149	Nucleoside diphosphate kinase A OS=Homo sapiens OX=9606 GN=NME1 PE=1 SV=1
355	427	P62081	83.25	31	13	2.23E6	7	7	3		22127	Small ribosomal subunit protein eS7 OS=Homo sapiens OX=9606 GN=RPS7 PE=1 SV=1
601	609	O75396	83.22	19	7	4.36E5	4	4	2		24741	Vesicle-trafficking protein SEC22b OS=Homo sapiens OX=9606 GN=SEC22B PE=1 SV=5
432	426	Q96C36	82.83	15	10	2.62E6	6	3	3	Carbamidomethylation; Acetylation (N-term)	33637	Pyrroline-5-carboxylate reductase 2 OS=Homo sapiens OX=9606 GN=PYCR2 PE=1 SV=1
520	539	P05455	82.69	9	2	0E0	3	3	1	Carbamidomethylation	46837	Lupus La protein OS=Homo sapiens OX=9606 GN=SSB PE=1 SV=2
424	447	O15226	82.65	7	6	6.1E5	5	5	4	Carbamidomethylation	77673	NF-kappa-B-repressing factor OS=Homo sapiens OX=9606 GN=NKRF PE=1 SV=2
443	478	P18669	82.63	16	4	2.99E5	3	3	2		28804	Phosphoglycerate mutase 1 OS=Homo sapiens OX=9606 GN=PGAM1 PE=1 SV=2
443	507	P15259	82.63	16	4	2.99E5	3	3	2		28766	Phosphoglycerate mutase 2 OS=Homo sapiens OX=9606 GN=PGAM2 PE=1 SV=3
504	520	Q99523	82.36	7	4	1.88E5	5	5	3		92068	Sortilin OS=Homo sapiens OX=9606 GN=SORT1 PE=1 SV=3
395	421	P28074	82.29	15	15	4.14E5	4	4	4		28480	Proteasome subunit beta type-5 OS=Homo sapiens OX=9606 GN=PSMB5 PE=1 SV=3
318	392	Q9Y265	81.5	19	14	5.28E5	7	7	5	Carbamidomethylation; Acetylation (N-term)	50228	RuvB-like 1 OS=Homo sapiens OX=9606 GN=RUVBL1 PE=1 SV=1
393	518	Q5T750	80.34	17	17	3.55E6	5	5	5	Carbamidomethylation	26238	Protein KPLCE OS=Homo sapiens OX=9606 GN=KPLCE PE=1 SV=1
471	659	Q99729	80.14	7	7	1.15E5	2	1	3	Carbamidomethylation	36225	Heterogeneous nuclear ribonucleoprotein A/B OS=Homo sapiens OX=9606 GN=HNRNPAB PE=1 SV=2
446	516	Q01081	79.67	12	12	1.12E6	3	3	3	Carbamidomethylation	27872	Splicing factor U2AF 35 kDa subunit OS=Homo sapiens OX=9606 GN=U2AF1 PE=1 SV=3
375	440	Q13838	79.6	11	9	2.12E6	5	5	5	Carbamidomethylation; Acetylation (N-term)	48991	Spliceosome RNA helicase DDX39B OS=Homo sapiens OX=9606 GN=DDX39B PE=1 SV=1
375	499	O00148	79.6	6	6	1.45E6	3	3	4		49130	ATP-dependent RNA helicase DDX39A OS=Homo sapiens OX=9606 GN=DDX39A PE=1 SV=2
414	340	P46459	79.57	10	2	1.56E5	6	6	1	Carbamidomethylation	82594	Vesicle-fusing ATPase OS=Homo sapiens OX=9606 GN=NSF PE=1 SV=3
426	479	Q8N9T8	79.38	5	3	4.44E5	3	3	2	Carbamidomethylation	82598	Protein KRI1 homolog OS=Homo sapiens OX=9606 GN=KRI1 PE=1 SV=3
380	566	O15371	79.15	7	5	3.1E5	4	4	3		63973	Eukaryotic translation initiation factor 3 subunit D OS=Homo sapiens OX=9606 GN=EIF3D PE=1 SV=1
485	555	P08865	79.14	17	7	9.55E5	4	4	3	Carbamidomethylation	32854	Small ribosomal subunit protein uS2 OS=Homo sapiens OX=9606 GN=RPSA PE=1 SV=4
353	387	Q00325	78.52	12	12	2.88E6	5	5	5		40095	Solute carrier family 25 member 3 OS=Homo sapiens OX=9606 GN=SLC25A3 PE=1 SV=2
382	491	Q9BY77	78.04	14	11	5.45E5	5	5	5		46089	Polymerase delta-interacting protein 3 OS=Homo sapiens OX=9606 GN=POLDIP3 PE=1 SV=2
404	879	P63167	77.15	27	21	8.16E5	3	3	2	Carbamidomethylation	10366	Dynein light chain 1 cytoplasmic OS=Homo sapiens OX=9606 GN=DYNLL1 PE=1 SV=1
413	457	Q9P2K5	76.1	8	6	4E5	5	4	4		64122	Myelin expression factor 2 OS=Homo sapiens OX=9606 GN=MYEF2 PE=1 SV=3
392	509	A0A0C4DH32	75.88	23	23	2.81E6	3	1	4		12673	Immunoglobulin heavy variable 3-20 OS=Homo sapiens OX=9606 GN=IGHV3-20 PE=3 SV=2
438	443	Q9BWF3	75.65	17	9	1.98E5	6	6	3		40314	RNA-binding protein 4 OS=Homo sapiens OX=9606 GN=RBM4 PE=1 SV=1
363	418	Q9UQ35	75.44	4	2	8.54E5	9	9	5		299616	Serine/arginine repetitive matrix protein 2 OS=Homo sapiens OX=9606 GN=SRRM2 PE=1 SV=2
480	625	Q8TDD1	75.09	5	3	3.26E5	4	3	3		98595	ATP-dependent RNA helicase DDX54 OS=Homo sapiens OX=9606 GN=DDX54 PE=1 SV=2
530	637	Q12931	74.24	5	5	2.39E5	3	2	3		80110	Heat shock protein 75 kDa mitochondrial OS=Homo sapiens OX=9606 GN=TRAP1 PE=1 SV=3
447	541	P18085	73.7	16	16	6.99E5	3	2	3	Oxidation (M)	20511	ADP-ribosylation factor 4 OS=Homo sapiens OX=9606 GN=ARF4 PE=1 SV=3
492	564	Q9BQ67	72.46	11	4	2.28E6	4	4	2	Carbamidomethylation	49419	Glutamate-rich WD repeat-containing protein 1 OS=Homo sapiens OX=9606 GN=GRWD1 PE=1 SV=1
591	559	P62873	72.18	19	2	4.73E4	5	5	1	Carbamidomethylation; Acetylation (N-term)	37377	Guanine nucleotide-binding protein G(I)/G(S)/G(T) subunit beta-1 OS=Homo sapiens OX=9606 GN=GNB1 PE=1 SV=3
398	451	P51153	71.91	25	16	5.31E4	5	2	3		22774	Ras-related protein Rab-13 OS=Homo sapiens OX=9606 GN=RAB13 PE=1 SV=1
535	561	Q6UX71	71.91	5	3	3.01E5	3	3	2		59583	Plexin domain-containing protein 2 OS=Homo sapiens OX=9606 GN=PLXDC2 PE=1 SV=1
514	620	Q99848	71.86	15	15	7.67E5	4	4	4	Acetylation (N-term)	34852	Probable rRNA-processing protein EBP2 OS=Homo sapiens OX=9606 GN=EBNA1BP2 PE=1 SV=2
436	536	Q13951	71.66	15	9	5.41E5	4	4	2		21508	Core-binding factor subunit beta OS=Homo sapiens OX=9606 GN=CBFB PE=1 SV=2
523	701	Q9Y3Y2	71.36	16	16	5.06E5	3	3	3		26397	Chromatin target of PRMT1 protein OS=Homo sapiens OX=9606 GN=CHTOP PE=1 SV=2
462	482	Q93009	71.11	4	2	4.91E5	5	5	3		128302	Ubiquitin carboxyl-terminal hydrolase 7 OS=Homo sapiens OX=9606 GN=USP7 PE=1 SV=2
455	527	P63010	71.02	6	4	4.88E5	6	2	4	Carbamidomethylation	104553	AP-2 complex subunit beta OS=Homo sapiens OX=9606 GN=AP2B1 PE=1 SV=1
513	584	Q99878	70.8	36	21	1.05E5	6	2	4		13936	Histone H2A type 1-J OS=Homo sapiens OX=9606 GN=H2AC14 PE=1 SV=3
513	585	Q96KK5	70.8	36	21	1.05E5	6	2	4		13906	Histone H2A type 1-H OS=Homo sapiens OX=9606 GN=H2AC12 PE=1 SV=3
513	586	Q16777	70.8	36	21	1.05E5	6	2	4		13988	Histone H2A type 2-C OS=Homo sapiens OX=9606 GN=H2AC20 PE=1 SV=4
513	587	Q9BTM1	70.8	36	21	1.05E5	6	2	4		14019	Histone H2A.J OS=Homo sapiens OX=9606 GN=H2AJ PE=1 SV=1
513	588	P20671	70.8	35	21	1.05E5	6	2	4		14107	Histone H2A type 1-D OS=Homo sapiens OX=9606 GN=H2AC7 PE=1 SV=2
513	589	P0C0S8	70.8	35	21	1.05E5	6	2	4		14091	Histone H2A type 1 OS=Homo sapiens OX=9606 GN=H2AC17 PE=1 SV=2
513	590	Q6FI13	70.8	35	21	1.05E5	6	2	4		14095	Histone H2A type 2-A OS=Homo sapiens OX=9606 GN=H2AC19 PE=1 SV=3
564	941	P56537	70.7	11	4	3.23E5	2	2	1		26599	Eukaryotic translation initiation factor 6 OS=Homo sapiens OX=9606 GN=EIF6 PE=1 SV=1
378	432	Q92499	70.32	10	8	1.27E6	8	8	6	Carbamidomethylation	82432	ATP-dependent RNA helicase DDX1 OS=Homo sapiens OX=9606 GN=DDX1 PE=1 SV=2
521	597	Q15427	70.04	9	7	4.07E5	4	4	3	Acetylation (N-term)	44386	Splicing factor 3B subunit 4 OS=Homo sapiens OX=9606 GN=SF3B4 PE=1 SV=1
512	455	P11441	69.81	45	32	8.31E5	7	7	5		17776	Ubiquitin-like protein 4A OS=Homo sapiens OX=9606 GN=UBL4A PE=1 SV=1
468	601	P62273	69.78	48	48	6.83E6	4	4	5	Carbamidomethylation; Oxidation (M)	6677	Small ribosomal subunit protein uS14 OS=Homo sapiens OX=9606 GN=RPS29 PE=1 SV=2
439	513	Q04837	69.09	24	24	6.95E5	3	3	3		17260	Single-stranded DNA-binding protein mitochondrial OS=Homo sapiens OX=9606 GN=SSBP1 PE=1 SV=1
518	519	Q1KMD3	69.07	6	6	4.6E5	4	4	4	Carbamidomethylation	85105	Heterogeneous nuclear ribonucleoprotein U-like protein 2 OS=Homo sapiens OX=9606 GN=HNRNPUL2 PE=1 SV=1
473	466	P56182	68.37	11	11	1.11E6	6	6	5	Carbamidomethylation	52839	Ribosomal RNA processing protein 1 homolog A OS=Homo sapiens OX=9606 GN=RRP1 PE=1 SV=1
515	572	Q9Y5A9	68.34	5	3	6.84E5	3	3	2	Acetylation (N-term)	62334	YTH domain-containing family protein 2 OS=Homo sapiens OX=9606 GN=YTHDF2 PE=1 SV=2
465	545	P29401	68.3	8	4	6.47E5	4	4	3		67878	Transketolase OS=Homo sapiens OX=9606 GN=TKT PE=1 SV=3
476	634	P31153	68.28	9	9	5.24E5	4	4	4		43661	S-adenosylmethionine synthase isoform type-2 OS=Homo sapiens OX=9606 GN=MAT2A PE=1 SV=1
488	534	O14744	67.66	7	7	8.19E5	4	4	4	Acetylation (N-term)	72684	Protein arginine N-methyltransferase 5 OS=Homo sapiens OX=9606 GN=PRMT5 PE=1 SV=4
452	1412	P62861	67.13	9	9	2.25E6	3	3	3		14390	Ubiquitin-like FUBI-ribosomal protein eS30 fusion protein OS=Homo sapiens OX=9606 GN=FAU PE=1 SV=2
417	487	O43790	66.83	5	5	3.04E5	3	2	4	Carbamidomethylation	53501	Keratin type II cuticular Hb6 OS=Homo sapiens OX=9606 GN=KRT86 PE=1 SV=1
417	492	Q14533	66.83	5	5	3.04E5	3	2	4	Carbamidomethylation	54928	Keratin type II cuticular Hb1 OS=Homo sapiens OX=9606 GN=KRT81 PE=1 SV=3
417	494	P78385	66.83	5	5	3.04E5	3	2	4	Carbamidomethylation	54195	Keratin type II cuticular Hb3 OS=Homo sapiens OX=9606 GN=KRT83 PE=1 SV=2
490	570	Q99623	66.77	14	11	2.52E5	4	4	3		33296	Prohibitin-2 OS=Homo sapiens OX=9606 GN=PHB2 PE=1 SV=2
472	464	Q13610	66.75	9	3	6.37E5	5	5	2	Carbamidomethylation	55828	Periodic tryptophan protein 1 homolog OS=Homo sapiens OX=9606 GN=PWP1 PE=1 SV=1
445	546	P07339	65.76	13	6	7.88E5	4	4	2	Carbamidomethylation; Oxidation (M)	44552	Cathepsin D OS=Homo sapiens OX=9606 GN=CTSD PE=1 SV=1
696	722	Q96RL7	65.65	1	1	2.08E6	2	2	2		360277	Intermembrane lipid transfer protein VPS13A OS=Homo sapiens OX=9606 GN=VPS13A PE=1 SV=2
614	692	P55786	65.25	2	2	1.15E5	2	2	2		103276	Puromycin-sensitive aminopeptidase OS=Homo sapiens OX=9606 GN=NPEPPS PE=1 SV=2
421	550	P29508	64.95	10	7	1.06E6	4	4	4		44565	Serpin B3 OS=Homo sapiens OX=9606 GN=SERPINB3 PE=1 SV=2
493	577	P62195	64.48	7	7	1.6E5	3	2	3		45626	26S proteasome regulatory subunit 8 OS=Homo sapiens OX=9606 GN=PSMC5 PE=1 SV=1
529	583	P12956	64.1	9	9	6.54E5	4	4	4		69843	X-ray repair cross-complementing protein 6 OS=Homo sapiens OX=9606 GN=XRCC6 PE=1 SV=2
586	655	Q9H5H4	63.72	4	2	1.66E5	2	2	1		60229	Zinc finger protein 768 OS=Homo sapiens OX=9606 GN=ZNF768 PE=1 SV=2
479	560	P32119	63.41	31	22	2.01E5	7	6	5		21892	Peroxiredoxin-2 OS=Homo sapiens OX=9606 GN=PRDX2 PE=1 SV=5
507	629	P22102	63.03	5	5	5.94E5	5	5	5	Carbamidomethylation	107767	Trifunctional purine biosynthetic protein adenosine-3 OS=Homo sapiens OX=9606 GN=GART PE=1 SV=1
541	684	P36542	62.85	8	4	1.31E5	2	2	1		32996	ATP synthase subunit gamma mitochondrial OS=Homo sapiens OX=9606 GN=ATP5F1C PE=1 SV=1
550	621	P61604	62.67	30	30	5.46E5	3	3	3		10932	10 kDa heat shock protein mitochondrial OS=Homo sapiens OX=9606 GN=HSPE1 PE=1 SV=2
409	551	P22087	62.42	23	11	5.23E5	6	6	6		33784	rRNA 2'-O-methyltransferase fibrillarin OS=Homo sapiens OX=9606 GN=FBL PE=1 SV=2
469	615	P04040	62.19	9	9	7.8E5	4	4	4	Carbamidomethylation	59756	Catalase OS=Homo sapiens OX=9606 GN=CAT PE=1 SV=3
792	751	P67775	61.92	13	5	1.78E5	2	2	1	Carbamidomethylation	35594	Serine/threonine-protein phosphatase 2A catalytic subunit alpha isoform OS=Homo sapiens OX=9606 GN=PPP2CA PE=1 SV=1
792	752	P62714	61.92	13	5	1.78E5	2	2	1	Carbamidomethylation	35575	Serine/threonine-protein phosphatase 2A catalytic subunit beta isoform OS=Homo sapiens OX=9606 GN=PPP2CB PE=1 SV=1
604	664	P00367	61.81	4	4	9.25E4	2	2	2		61398	Glutamate dehydrogenase 1 mitochondrial OS=Homo sapiens OX=9606 GN=GLUD1 PE=1 SV=2
604	668	P49448	61.81	4	4	9.25E4	2	2	2		61434	Glutamate dehydrogenase 2 mitochondrial OS=Homo sapiens OX=9606 GN=GLUD2 PE=1 SV=2
486	613	P02765	61.76	11	5	5.68E5	4	4	3	Carbamidomethylation; Oxidation (M)	39341	Alpha-2-HS-glycoprotein OS=Homo sapiens OX=9606 GN=AHSG PE=1 SV=2
532	702	Q5T3I0	61.72	6	6	1.78E5	2	2	2	Carbamidomethylation	50381	G patch domain-containing protein 4 OS=Homo sapiens OX=9606 GN=GPATCH4 PE=1 SV=2
531	678	O43156	61.69	2	1	1.5E5	2	2	1		122069	TELO2-interacting protein 1 homolog OS=Homo sapiens OX=9606 GN=TTI1 PE=1 SV=3
595	712	P09429	61.6	14	7	2.94E5	2	2	1	Carbamidomethylation	24894	High mobility group protein B1 OS=Homo sapiens OX=9606 GN=HMGB1 PE=1 SV=3
506	761	P06312	61.44	13	13	1.05E7	2	2	3		13380	Immunoglobulin kappa variable 4-1 OS=Homo sapiens OX=9606 GN=IGKV4-1 PE=1 SV=1
641	1227	P60900	61.21	5	5	3.88E5	1	1	1		27399	Proteasome subunit alpha type-6 OS=Homo sapiens OX=9606 GN=PSMA6 PE=1 SV=1
495	892	P25311	60.87	7	7	6.28E5	2	2	2	Carbamidomethylation	34259	Zinc-alpha-2-glycoprotein OS=Homo sapiens OX=9606 GN=AZGP1 PE=1 SV=2
580	706	Q9NY93	60.77	6	6	3.02E5	3	3	4		61590	Probable ATP-dependent RNA helicase DDX56 OS=Homo sapiens OX=9606 GN=DDX56 PE=1 SV=1
487	665	Q9H9B4	60.08	8	8	1.99E5	3	3	3		35619	Sideroflexin-1 OS=Homo sapiens OX=9606 GN=SFXN1 PE=1 SV=4
563	895	P05386	59.95	52	14	5.43E5	2	2	1	Carbamidomethylation	11514	Large ribosomal subunit protein P1 OS=Homo sapiens OX=9606 GN=RPLP1 PE=1 SV=1
449	709	P62191	59.74	5	5	3.04E5	2	1	3		49185	26S proteasome regulatory subunit 4 OS=Homo sapiens OX=9606 GN=PSMC1 PE=1 SV=1
527	642	Q6ZVX7	59.14	12	8	5.12E5	3	3	2		30847	F-box only protein 50 OS=Homo sapiens OX=9606 GN=NCCRP1 PE=1 SV=1
542	729	Q8WW35	58.65	19	6	5.01E5	2	2	1		16122	Dynein light chain Tctex-type protein 2B OS=Homo sapiens OX=9606 GN=DYNLT2B PE=1 SV=2
510	596	P11586	58.53	8	5	5.35E5	7	7	5		101531	C-1-tetrahydrofolate synthase cytoplasmic OS=Homo sapiens OX=9606 GN=MTHFD1 PE=1 SV=4
615	715	Q9H7B2	57.87	8	3	5.68E4	2	2	1		35583	Ribosome production factor 2 homolog OS=Homo sapiens OX=9606 GN=RPF2 PE=1 SV=2
539	638	Q8TE02	57.78	12	5	8.03E5	3	3	1		33197	Elongator complex protein 5 OS=Homo sapiens OX=9606 GN=ELP5 PE=1 SV=3
627	654	Q15424	57.66	3	1	9.02E4	3	3	1		102642	Scaffold attachment factor B1 OS=Homo sapiens OX=9606 GN=SAFB PE=1 SV=4
528	667	P26038	57.12	5	5	3.44E5	3	3	3		67820	Moesin OS=Homo sapiens OX=9606 GN=MSN PE=1 SV=3
528	670	P15311	57.12	5	5	3.44E5	3	3	3		69413	Ezrin OS=Homo sapiens OX=9606 GN=EZR PE=1 SV=4
528	686	P35241	57.12	5	5	3.44E5	3	3	3		68564	Radixin OS=Homo sapiens OX=9606 GN=RDX PE=1 SV=1
522	681	P61221	56.73	3	3	3.22E5	2	2	2	Carbamidomethylation	67314	ATP-binding cassette sub-family E member 1 OS=Homo sapiens OX=9606 GN=ABCE1 PE=1 SV=1
648	821	Q92947	56.55	5	5	2.74E5	2	2	2		48127	Glutaryl-CoA dehydrogenase mitochondrial OS=Homo sapiens OX=9606 GN=GCDH PE=1 SV=1
607	688	Q13283	56.5	5	5	2.05E5	2	2	2		52164	Ras GTPase-activating protein-binding protein 1 OS=Homo sapiens OX=9606 GN=G3BP1 PE=1 SV=1
554	906	P24539	56.27	6	3	1.65E5	2	2	1		28909	ATP synthase F(0) complex subunit B1 mitochondrial OS=Homo sapiens OX=9606 GN=ATP5PB PE=1 SV=2
708	671	P08195	56.2	16	4	1.71E5	6	6	2	Acetylation (N-term); Oxidation (M)	67994	Amino acid transporter heavy chain SLC3A2 OS=Homo sapiens OX=9606 GN=SLC3A2 PE=1 SV=3
494	762	Q14157	56.1	2	2	2.33E5	2	2	2		114534	Ubiquitin-associated protein 2-like OS=Homo sapiens OX=9606 GN=UBAP2L PE=1 SV=2
470	626	Q13347	56	14	10	2.55E5	4	4	3		36502	Eukaryotic translation initiation factor 3 subunit I OS=Homo sapiens OX=9606 GN=EIF3I PE=1 SV=1
547	782	Q9NX20	55.87	8	8	1.47E5	2	2	2		28449	Large ribosomal subunit protein uL16m OS=Homo sapiens OX=9606 GN=MRPL16 PE=1 SV=1
511	708	Q2TAZ0	55.83	1	1	0E0	2	2	1		212858	Autophagy-related protein 2 homolog A OS=Homo sapiens OX=9606 GN=ATG2A PE=1 SV=3
683	1357	Q9BVC6	55.51	5	5	4.96E5	1	1	1		26210	Voltage-gated monoatomic cation channel TMEM109 OS=Homo sapiens OX=9606 GN=TMEM109 PE=1 SV=1
650	928	O75874	55.35	3	3	1.27E5	1	1	1		46659	Isocitrate dehydrogenase [NADP] cytoplasmic OS=Homo sapiens OX=9606 GN=IDH1 PE=1 SV=2
517	595	P0C0L4	55.11	2	1	1.32E5	3	3	1		192784	Complement C4-A OS=Homo sapiens OX=9606 GN=C4A PE=1 SV=2
517	689	P0C0L5	55.11	2	1	1.32E5	2	2	1		192750	Complement C4-B OS=Homo sapiens OX=9606 GN=C4B_2 PE=1 SV=2
567	663	Q7Z406	54.96	2	1	0E0	3	2	2	Carbamidomethylation	227868	Myosin-14 OS=Homo sapiens OX=9606 GN=MYH14 PE=1 SV=2
548	792	Q03113	54.92	5	5	1.85E5	2	1	2		44279	Guanine nucleotide-binding protein subunit alpha-12 OS=Homo sapiens OX=9606 GN=GNA12 PE=1 SV=4
589	802	Q02978	54.78	5	5	4.57E5	1	1	1	Acetylation (N-term)	34062	Mitochondrial 2-oxoglutarate/malate carrier protein OS=Homo sapiens OX=9606 GN=SLC25A11 PE=1 SV=3
632	831	P50416	54.16	3	3	2.44E5	2	2	2		88368	Carnitine O-palmitoyltransferase 1 liver isoform OS=Homo sapiens OX=9606 GN=CPT1A PE=1 SV=2
457	544	P55884	53.98	8	7	9.82E5	6	6	6	Carbamidomethylation	92482	Eukaryotic translation initiation factor 3 subunit B OS=Homo sapiens OX=9606 GN=EIF3B PE=1 SV=3
496	915	P61204	53.9	12	12	2.65E5	2	1	2	Oxidation (M)	20601	ADP-ribosylation factor 3 OS=Homo sapiens OX=9606 GN=ARF3 PE=1 SV=2
496	916	P84077	53.9	12	12	2.65E5	2	1	2	Oxidation (M)	20697	ADP-ribosylation factor 1 OS=Homo sapiens OX=9606 GN=ARF1 PE=1 SV=2
628	710	P54886	53.76	3	3	1.75E5	2	2	2		87302	Delta-1-pyrroline-5-carboxylate synthase OS=Homo sapiens OX=9606 GN=ALDH18A1 PE=1 SV=2
551	746	P63000	53.65	9	5	3.7E5	2	2	1	Carbamidomethylation	21450	Ras-related C3 botulinum toxin substrate 1 OS=Homo sapiens OX=9606 GN=RAC1 PE=1 SV=1
551	747	P60763	53.65	9	5	3.7E5	2	2	1	Carbamidomethylation	21379	Ras-related C3 botulinum toxin substrate 3 OS=Homo sapiens OX=9606 GN=RAC3 PE=1 SV=1
551	923	P15153	53.65	9	5	3.7E5	2	2	1	Carbamidomethylation	21429	Ras-related C3 botulinum toxin substrate 2 OS=Homo sapiens OX=9606 GN=RAC2 PE=1 SV=1
501	573	Q9UMS4	53.54	12	4	1.09E7	4	4	2	Carbamidomethylation	55181	Pre-mRNA-processing factor 19 OS=Homo sapiens OX=9606 GN=PRPF19 PE=1 SV=1
552	779	O00231	53.49	5	5	2.5E5	2	2	2	Acetylation (N-term)	47464	26S proteasome non-ATPase regulatory subunit 11 OS=Homo sapiens OX=9606 GN=PSMD11 PE=1 SV=3
502	707	Q96GQ7	53.46	3	3	4.77E5	2	2	2		89835	Probable ATP-dependent RNA helicase DDX27 OS=Homo sapiens OX=9606 GN=DDX27 PE=1 SV=2
619	819	Q7Z6E9	53.04	1	1	1.74E5	1	1	1		201563	E3 ubiquitin-protein ligase RBBP6 OS=Homo sapiens OX=9606 GN=RBBP6 PE=1 SV=1
868	1017	P59665	52.91	19	19	3.21E5	2	2	2	Carbamidomethylation	10201	Neutrophil defensin 1 OS=Homo sapiens OX=9606 GN=DEFA1B PE=1 SV=1
868	1018	P59666	52.91	19	19	3.21E5	2	2	2	Carbamidomethylation	10245	Neutrophil defensin 3 OS=Homo sapiens OX=9606 GN=DEFA3 PE=1 SV=1
602	614	Q8N163	52.31	4	3	2.91E5	3	3	2	Carbamidomethylation	102902	Cell cycle and apoptosis regulator protein 2 OS=Homo sapiens OX=9606 GN=CCAR2 PE=1 SV=2
587	658	P55060	52.29	5	5	3.2E5	3	3	4	Carbamidomethylation; Acetylation (N-term)	110417	Exportin-2 OS=Homo sapiens OX=9606 GN=CSE1L PE=1 SV=3
526	604	Q04637	52.27	2	2	9.09E4	3	3	3		175490	Eukaryotic translation initiation factor 4 gamma 1 OS=Homo sapiens OX=9606 GN=EIF4G1 PE=1 SV=4
646	676	Q15382	52.07	17	17	1.76E5	3	3	3		20497	GTP-binding protein Rheb OS=Homo sapiens OX=9606 GN=RHEB PE=1 SV=1
383	578	P25398	51.71	32	32	1.49E6	4	4	5	Carbamidomethylation	14515	Small ribosomal subunit protein eS12 OS=Homo sapiens OX=9606 GN=RPS12 PE=1 SV=3
617	773	P30101	51.65	5	5	3.33E5	2	2	2		56782	Protein disulfide-isomerase A3 OS=Homo sapiens OX=9606 GN=PDIA3 PE=1 SV=4
611	793	Q9UI10	51.58	4	2	1.4E5	2	2	1		57557	Translation initiation factor eIF2B subunit delta OS=Homo sapiens OX=9606 GN=EIF2B4 PE=1 SV=2
665	699	P30041	51.45	13	10	1.93E5	3	3	2	Carbamidomethylation	25035	Peroxiredoxin-6 OS=Homo sapiens OX=9606 GN=PRDX6 PE=1 SV=3
549	1213	P15814	51.31	8	8	4.93E5	1	1	2		22963	Immunoglobulin lambda-like polypeptide 1 OS=Homo sapiens OX=9606 GN=IGLL1 PE=1 SV=1
739	674	O75616	51.28	8	5	1.27E5	3	3	2		48350	GTPase Era mitochondrial OS=Homo sapiens OX=9606 GN=ERAL1 PE=1 SV=2
682	981	P00918	51.19	7	7	6.32E5	2	2	2		29246	Carbonic anhydrase 2 OS=Homo sapiens OX=9606 GN=CA2 PE=1 SV=2
645	660	P51148	51.15	19	5	2.36E5	3	3	1		23483	Ras-related protein Rab-5C OS=Homo sapiens OX=9606 GN=RAB5C PE=1 SV=2
600	826	Q86VP6	51.14	1	1	0E0	1	1	1	Acetylation (N-term)	136375	Cullin-associated NEDD8-dissociated protein 1 OS=Homo sapiens OX=9606 GN=CAND1 PE=1 SV=2
681	932	P62834	50.92	12	6	0E0	2	2	1		20987	Ras-related protein Rap-1A OS=Homo sapiens OX=9606 GN=RAP1A PE=1 SV=1
681	933	P61224	50.92	12	6	0E0	2	2	1		20825	Ras-related protein Rap-1b OS=Homo sapiens OX=9606 GN=RAP1B PE=1 SV=1
637	885	A0A075B7D0	50.9	9	9	9.08E4	1	1	1	Carbamidomethylation	13012	Immunoglobulin heavy variable 1/OR15-1 (non-functional) (Fragment) OS=Homo sapiens OX=9606 GN=IGHV1OR15-1 PE=1 SV=1
590	840	Q9UL25	50.72	7	7	1.9E5	1	1	1	Acetylation (N-term)	24348	Ras-related protein Rab-21 OS=Homo sapiens OX=9606 GN=RAB21 PE=1 SV=3
463	606	Q99459	50.71	3	3	2.67E5	3	3	3		92251	Cell division cycle 5-like protein OS=Homo sapiens OX=9606 GN=CDC5L PE=1 SV=2
610	772	Q09028	50.66	5	5	6.01E4	2	2	2	Acetylation (N-term)	47656	Histone-binding protein RBBP4 OS=Homo sapiens OX=9606 GN=RBBP4 PE=1 SV=3
537	694	Q5TEC6	50.53	20	5	3.03E6	3	3	1		15430	Histone H3-7 OS=Homo sapiens OX=9606 GN=H3-7 PE=1 SV=1
456	662	P41252	50.35	3	1	1.39E5	4	3	2		144498	Isoleucine--tRNA ligase cytoplasmic OS=Homo sapiens OX=9606 GN=IARS1 PE=1 SV=2
451	1366	A0A0A0MS14	50.32	9	9	5.05E6	1	1	2	Carbamidomethylation; Oxidation (M)	13508	Immunoglobulin heavy variable 1-45 OS=Homo sapiens OX=9606 GN=IGHV1-45 PE=3 SV=1
597	748	P10599	49.83	35	35	5.81E5	4	4	4	Carbamidomethylation	11737	Thioredoxin OS=Homo sapiens OX=9606 GN=TXN PE=1 SV=3
588	705	P25788	49.76	14	10	9.55E5	3	3	2		28433	Proteasome subunit alpha type-3 OS=Homo sapiens OX=9606 GN=PSMA3 PE=1 SV=2
625	622	P42696	49.63	10	10	4.55E5	4	4	4	Carbamidomethylation; Acetylation (N-term)	48565	RNA-binding protein 34 OS=Homo sapiens OX=9606 GN=RBM34 PE=1 SV=2
499	679	Q5THJ4	49.56	1	1	5.85E5	2	2	3		491920	Intermembrane lipid transfer protein VPS13D OS=Homo sapiens OX=9606 GN=VPS13D PE=1 SV=2
540	648	P31689	49.55	8	6	3.71E5	3	3	2	Carbamidomethylation	44868	DnaJ homolog subfamily A member 1 OS=Homo sapiens OX=9606 GN=DNAJA1 PE=1 SV=2
565	1368	Q59GN2	49.23	20	20	3.01E6	1	1	2		6323	Putative ribosomal protein eL39-like 5 OS=Homo sapiens OX=9606 GN=RPL39P5 PE=5 SV=2
565	1369	P62891	49.23	20	20	3.01E6	1	1	2		6407	Large ribosomal subunit protein eL39 OS=Homo sapiens OX=9606 GN=RPL39 PE=1 SV=2
661	1174	Q5VSP4	49.21	7	7	9.32E5	1	1	1		17918	Putative lipocalin 1-like protein 1 OS=Homo sapiens OX=9606 GN=LCN1P1 PE=5 SV=1
661	1175	P31025	49.21	6	6	9.32E5	1	1	1		19250	Lipocalin-1 OS=Homo sapiens OX=9606 GN=LCN1 PE=1 SV=1
546	778	P05198	48.87	7	7	2.46E5	2	2	2		36112	Eukaryotic translation initiation factor 2 subunit 1 OS=Homo sapiens OX=9606 GN=EIF2S1 PE=1 SV=3
633	835	Q9H814	48.04	6	6	5.14E5	2	2	2	Carbamidomethylation	44403	Phosphorylated adapter RNA export protein OS=Homo sapiens OX=9606 GN=PHAX PE=1 SV=1
671	1152	Q14444	47.98	2	2	2.77E5	1	1	1		78366	Caprin-1 OS=Homo sapiens OX=9606 GN=CAPRIN1 PE=1 SV=2
524	807	Q08554	47.44	2	2	4.76E5	1	1	1		99987	Desmocollin-1 OS=Homo sapiens OX=9606 GN=DSC1 PE=1 SV=2
569	631	P20930	47.41	1	0	3.18E5	3	3	1		435180	Filaggrin OS=Homo sapiens OX=9606 GN=FLG PE=1 SV=3
684	1371	Q9Y3B9	47.33	4	4	2.09E5	1	1	1		31484	RRP15-like protein OS=Homo sapiens OX=9606 GN=RRP15 PE=1 SV=2
599	780	Q13867	46.94	5	3	3.52E5	3	3	3		52562	Bleomycin hydrolase OS=Homo sapiens OX=9606 GN=BLMH PE=1 SV=1
536	643	P10515	45.89	4	2	5.35E5	3	3	2		68997	Dihydrolipoyllysine-residue acetyltransferase component of pyruvate dehydrogenase complex mitochondrial OS=Homo sapiens OX=9606 GN=DLAT PE=1 SV=3
596	739	Q8WTT2	45.85	2	2	1.49E5	2	2	2		92548	Nucleolar complex protein 3 homolog OS=Homo sapiens OX=9606 GN=NOC3L PE=1 SV=1
643	1282	Q9UNL2	45.27	8	8	0E0	1	1	1		21080	Translocon-associated protein subunit gamma OS=Homo sapiens OX=9606 GN=SSR3 PE=1 SV=1
685	1380	A0A0B4J2B8	45.25	9	9	6.36E4	1	1	1	Carbamidomethylation	12954	Immunoglobulin heavy variable 1/OR15-9 (non-functional) (Fragment) OS=Homo sapiens OX=9606 GN=IGHV1OR15-9 PE=1 SV=1
685	1381	A0A087WYE8	45.25	9	9	6.36E4	1	1	1	Carbamidomethylation	13023	Immunoglobulin heavy variable 1/OR21-1 (non-functional) (Fragment) OS=Homo sapiens OX=9606 GN=IGHV1OR21-1 PE=1 SV=1
758	758	P51659	45.25	3	1	5.89E4	2	2	1		79686	Peroxisomal multifunctional enzyme type 2 OS=Homo sapiens OX=9606 GN=HSD17B4 PE=1 SV=3
608	690	P08621	44.89	6	2	1.02E5	3	3	1		51557	U1 small nuclear ribonucleoprotein 70 kDa OS=Homo sapiens OX=9606 GN=SNRNP70 PE=1 SV=2
847	1383	P02746	44.42	6	6	1.31E5	1	1	1		26722	Complement C1q subcomponent subunit B OS=Homo sapiens OX=9606 GN=C1QB PE=1 SV=3
729	698	P42704	44.26	2	2	1.74E5	2	2	2		157904	Leucine-rich PPR motif-containing protein mitochondrial OS=Homo sapiens OX=9606 GN=LRPPRC PE=1 SV=3
913	1212	P09211	44.26	5	5	1.62E5	1	1	1		23356	Glutathione S-transferase P OS=Homo sapiens OX=9606 GN=GSTP1 PE=1 SV=2
660	1170	Q9BRJ6	44.19	6	6	3.66E5	1	1	1	Carbamidomethylation	22083	Uncharacterized protein C7orf50 OS=Homo sapiens OX=9606 GN=C7orf50 PE=1 SV=1
673	1386	P62306	44.08	15	15	7.81E4	1	1	2		9725	Small nuclear ribonucleoprotein F OS=Homo sapiens OX=9606 GN=SNRPF PE=1 SV=1
653	1005	P62314	43.86	17	11	2.32E5	2	2	1		13282	Small nuclear ribonucleoprotein Sm D1 OS=Homo sapiens OX=9606 GN=SNRPD1 PE=1 SV=1
881	1230	P31151	43.69	11	11	2.29E5	1	1	1		11471	Protein S100-A7 OS=Homo sapiens OX=9606 GN=S100A7 PE=1 SV=4
686	1387	P57088	43.58	5	5	3.21E5	1	1	1		27978	Transmembrane protein 33 OS=Homo sapiens OX=9606 GN=TMEM33 PE=1 SV=2
574	636	P48634	43.37	1	1	2.33E5	3	2	3		228861	Protein PRRC2A OS=Homo sapiens OX=9606 GN=PRRC2A PE=1 SV=3
583	623	O00567	42.89	7	7	5.89E5	4	4	4	Carbamidomethylation	66050	Nucleolar protein 56 OS=Homo sapiens OX=9606 GN=NOP56 PE=1 SV=4
598	759	P22234	42.85	8	8	9.05E5	3	3	3	Carbamidomethylation; Acetylation (N-term)	47079	Bifunctional phosphoribosylaminoimidazole carboxylase/phosphoribosylaminoimidazole succinocarboxamide synthetase OS=Homo sapiens OX=9606 GN=PAICS PE=1 SV=3
962	1394	Q14139	42.81	1	1	1.34E5	1	1	1		122560	Ubiquitin conjugation factor E4 A OS=Homo sapiens OX=9606 GN=UBE4A PE=1 SV=2
578	738	P42357	42.48	3	3	2.49E5	2	2	3		72698	Histidine ammonia-lyase OS=Homo sapiens OX=9606 GN=HAL PE=1 SV=1
669	1042	Q02790	42.44	4	4	3.2E5	2	2	2	Carbamidomethylation	51805	Peptidyl-prolyl cis-trans isomerase FKBP4 OS=Homo sapiens OX=9606 GN=FKBP4 PE=1 SV=3
876	1171	P14174	42.08	8	8	7.22E5	1	1	1	Carbamidomethylation	12476	Macrophage migration inhibitory factor OS=Homo sapiens OX=9606 GN=MIF PE=1 SV=4
884	1286	P60953	41.33	5	5	1.07E5	1	1	1	Carbamidomethylation	21259	Cell division control protein 42 homolog OS=Homo sapiens OX=9606 GN=CDC42 PE=1 SV=2
884	1393	P17081	41.33	5	5	1.07E5	1	1	1	Carbamidomethylation	22659	Rho-related GTP-binding protein RhoQ OS=Homo sapiens OX=9606 GN=RHOQ PE=1 SV=2
559	1214	Q3ZCQ8	41.19	5	5	1.15E5	1	1	1		39646	Mitochondrial import inner membrane translocase subunit TIM50 OS=Homo sapiens OX=9606 GN=TIMM50 PE=1 SV=2
618	810	P27694	41.16	2	2	1.32E5	1	1	1		68138	Replication protein A 70 kDa DNA-binding subunit OS=Homo sapiens OX=9606 GN=RPA1 PE=1 SV=2
642	1235	Q99733	40.69	3	3	2.51E5	2	2	2		42823	Nucleosome assembly protein 1-like 4 OS=Homo sapiens OX=9606 GN=NAP1L4 PE=1 SV=1
642	1398	P55209	40.69	3	3	2.51E5	2	2	2		45374	Nucleosome assembly protein 1-like 1 OS=Homo sapiens OX=9606 GN=NAP1L1 PE=1 SV=1
795	920	Q13601	40.41	6	6	2.73E5	2	2	2	Carbamidomethylation	43665	KRR1 small subunit processome component homolog OS=Homo sapiens OX=9606 GN=KRR1 PE=1 SV=4
965	1408	P60468	40.11	10	10	0E0	1	1	1		9974	Protein transport protein Sec61 subunit beta OS=Homo sapiens OX=9606 GN=SEC61B PE=1 SV=2
605	673	Q00587	39.85	10	7	6.31E5	3	3	2		40295	Cdc42 effector protein 1 OS=Homo sapiens OX=9606 GN=CDC42EP1 PE=1 SV=1
649	872	Q8N5F7	39.68	6	2	1.51E5	2	2	1		47138	NF-kappa-B-activating protein OS=Homo sapiens OX=9606 GN=NKAP PE=1 SV=1
649	1409	Q5M9Q1	39.68	2	2	1.51E5	1	1	1		46312	NKAP-like protein OS=Homo sapiens OX=9606 GN=NKAPL PE=1 SV=3
730	763	O00541	39.54	5	5	3.81E5	3	3	3		68003	Pescadillo homolog OS=Homo sapiens OX=9606 GN=PES1 PE=1 SV=1
497	1411	P62316	39.26	8	8	2.14E5	1	1	2	Carbamidomethylation	13527	Small nuclear ribonucleoprotein Sm D2 OS=Homo sapiens OX=9606 GN=SNRPD2 PE=1 SV=1
576	732	P07814	39.19	3	3	5.5E5	5	5	5	Carbamidomethylation	170590	Bifunctional glutamate/proline--tRNA ligase OS=Homo sapiens OX=9606 GN=EPRS1 PE=1 SV=5
738	647	P33992	39.16	6	5	3.03E5	4	4	3	Carbamidomethylation	82286	DNA replication licensing factor MCM5 OS=Homo sapiens OX=9606 GN=MCM5 PE=1 SV=5
570	612	O76021	38.85	15	11	1.15E6	8	8	6	Carbamidomethylation	54973	Ribosomal L1 domain-containing protein 1 OS=Homo sapiens OX=9606 GN=RSL1D1 PE=1 SV=3
594	704	Q9GZR7	38.83	3	2	1.63E5	3	3	2		96332	ATP-dependent RNA helicase DDX24 OS=Homo sapiens OX=9606 GN=DDX24 PE=1 SV=1
558	1199	P30876	38.8	2	2	1.16E5	2	2	2	Acetylation (N-term)	133896	DNA-directed RNA polymerase II subunit RPB2 OS=Homo sapiens OX=9606 GN=POLR2B PE=1 SV=1
630	798	Q15050	38.49	9	7	2.15E5	3	3	2	Carbamidomethylation	41193	Ribosome biogenesis regulatory protein homolog OS=Homo sapiens OX=9606 GN=RRS1 PE=1 SV=2
647	777	P54136	38.33	5	5	3.69E5	3	3	3	Carbamidomethylation	75379	Arginine--tRNA ligase cytoplasmic OS=Homo sapiens OX=9606 GN=RARS1 PE=1 SV=2
674	1415	Q9Y295	38.27	3	3	2.11E5	1	1	1		40542	Developmentally-regulated GTP-binding protein 1 OS=Homo sapiens OX=9606 GN=DRG1 PE=1 SV=1
402	934	B9A064	38.03	4	4	2.96E7	1	1	3		23063	Immunoglobulin lambda-like polypeptide 5 OS=Homo sapiens OX=9606 GN=IGLL5 PE=1 SV=2
640	995	O60264	37.98	2	2	4.06E5	2	2	2		121905	SWI/SNF-related matrix-associated actin-dependent regulator of chromatin subfamily A member 5 OS=Homo sapiens OX=9606 GN=SMARCA5 PE=1 SV=1
761	809	Q3YEC7	37.83	2	1	3.41E5	2	2	1	Acetylation (N-term)	79549	Rab-like protein 6 OS=Homo sapiens OX=9606 GN=RABL6 PE=1 SV=2
656	1061	O00487	37.77	4	4	0E0	1	1	1		34577	26S proteasome non-ATPase regulatory subunit 14 OS=Homo sapiens OX=9606 GN=PSMD14 PE=1 SV=1
657	1098	P62318	37.42	15	15	7.62E5	2	2	2		13916	Small nuclear ribonucleoprotein Sm D3 OS=Homo sapiens OX=9606 GN=SNRPD3 PE=1 SV=1
968	1431	P0DOY3	37.32	9	9	9.99E4	1	1	1		11266	Immunoglobulin lambda constant 3 OS=Homo sapiens OX=9606 GN=IGLC3 PE=1 SV=1
968	1432	P0DOY2	37.32	9	9	9.99E4	1	1	1		11294	Immunoglobulin lambda constant 2 OS=Homo sapiens OX=9606 GN=IGLC2 PE=1 SV=1
654	1020	Q9BWG6	37.16	5	5	2.05E7	1	1	1	Acetylation (N-term)	25949	Sodium channel modifier 1 OS=Homo sapiens OX=9606 GN=SCNM1 PE=1 SV=1
775	740	Q7KZF4	36.29	2	2	2.75E5	2	2	2		101997	Staphylococcal nuclease domain-containing protein 1 OS=Homo sapiens OX=9606 GN=SND1 PE=1 SV=1
760	765	P45954	36.11	5	2	0E0	2	2	1		47485	Short/branched chain specific acyl-CoA dehydrogenase mitochondrial OS=Homo sapiens OX=9606 GN=ACADSB PE=1 SV=1
407	785	Q9Y6X9	35.94	2	2	8.82E6	2	2	4	Acetylation (N-term)	117823	ATPase MORC2 OS=Homo sapiens OX=9606 GN=MORC2 PE=1 SV=2
879	1204	O00483	35.71	12	12	6.84E4	1	1	1		9370	Cytochrome c oxidase subunit NDUFA4 OS=Homo sapiens OX=9606 GN=NDUFA4 PE=1 SV=1
809	1177	O15067	35.7	2	2	2.29E5	2	2	2		144734	Phosphoribosylformylglycinamidine synthase OS=Homo sapiens OX=9606 GN=PFAS PE=1 SV=4
821	854	P34897	35.5	4	4	6.19E5	2	2	2		55993	Serine hydroxymethyltransferase mitochondrial OS=Homo sapiens OX=9606 GN=SHMT2 PE=1 SV=3
606	687	P25786	35.17	10	7	4.45E5	3	3	2		29556	Proteasome subunit alpha type-1 OS=Homo sapiens OX=9606 GN=PSMA1 PE=1 SV=1
824	919	Q01780	34.66	1	1	1.73E5	1	1	1		100831	Exosome complex component 10 OS=Homo sapiens OX=9606 GN=EXOSC10 PE=1 SV=2
688	1464	P50402	34.5	5	5	1.61E5	1	1	1		28994	Emerin OS=Homo sapiens OX=9606 GN=EMD PE=1 SV=1
663	1258	Q8NCA5	34.43	2	2	2.07E5	1	1	1		55272	Protein FAM98A OS=Homo sapiens OX=9606 GN=FAM98A PE=1 SV=2
675	1466	Q9UHD9	34.32	1	1	4.36E5	1	1	1		65696	Ubiquilin-2 OS=Homo sapiens OX=9606 GN=UBQLN2 PE=1 SV=2
689	1476	Q8NI51	34.31	1	1	1.09E5	1	1	1		75747	Transcriptional repressor CTCFL OS=Homo sapiens OX=9606 GN=CTCFL PE=1 SV=2
971	1468	P28072	34.06	4	4	1.7E5	1	1	1		25358	Proteasome subunit beta type-6 OS=Homo sapiens OX=9606 GN=PSMB6 PE=1 SV=4
841	1163	Q9NRY5	33.98	4	4	2.63E5	2	2	2		55468	Protein FAM114A2 OS=Homo sapiens OX=9606 GN=FAM114A2 PE=1 SV=4
972	1490	Q9NQT5	33.79	5	5	6.79E5	1	1	1	Acetylation (N-term)	29572	Exosome complex component RRP40 OS=Homo sapiens OX=9606 GN=EXOSC3 PE=1 SV=3
676	1499	Q13410	33.63	2	2	3.47E5	1	1	1		58960	Butyrophilin subfamily 1 member A1 OS=Homo sapiens OX=9606 GN=BTN1A1 PE=1 SV=3
704	666	Q5VT06	33.47	1	1	3.43E5	3	3	4		350931	Centrosome-associated protein 350 OS=Homo sapiens OX=9606 GN=CEP350 PE=1 SV=1
691	1501	Q15637	33.46	2	2	1.34E5	1	1	1	Carbamidomethylation	68330	Splicing factor 1 OS=Homo sapiens OX=9606 GN=SF1 PE=1 SV=4
613	1028	Q99575	33.23	1	1	7.82E4	1	1	2		114709	Ribonucleases P/MRP protein subunit POP1 OS=Homo sapiens OX=9606 GN=POP1 PE=1 SV=2
690	1489	O00743	33.21	4	4	6.27E4	1	1	1		35144	Serine/threonine-protein phosphatase 6 catalytic subunit OS=Homo sapiens OX=9606 GN=PPP6C PE=1 SV=1
827	972	P12004	33	3	3	2.37E5	1	1	1		28769	Proliferating cell nuclear antigen OS=Homo sapiens OX=9606 GN=PCNA PE=1 SV=1
639	926	P02675	32.96	2	2	2.42E5	1	1	1		55928	Fibrinogen beta chain OS=Homo sapiens OX=9606 GN=FGB PE=1 SV=2
886	1322	O75534	32.96	2	2	2.97E4	1	1	2		88885	Cold shock domain-containing protein E1 OS=Homo sapiens OX=9606 GN=CSDE1 PE=1 SV=2
692	1506	P17812	32.88	2	2	3.58E5	1	1	1	Carbamidomethylation	66690	CTP synthase 1 OS=Homo sapiens OX=9606 GN=CTPS1 PE=1 SV=2
849	1503	A0A075B6H8	32.35	22	22	8.38E6	1	1	2	Carbamidomethylation; Acetylation (N-term)	13014	Probable non-functional immunoglobulin kappa variable 1D-42 OS=Homo sapiens OX=9606 GN=IGKV1D-42 PE=1 SV=6
883	1279	Q9Y3C6	32.22	10	10	5.95E5	1	1	1		18237	Peptidyl-prolyl cis-trans isomerase-like 1 OS=Homo sapiens OX=9606 GN=PPIL1 PE=1 SV=1
919	1331	Q96T49	32.2	1	1	0E0	1	1	1		63551	Protein phosphatase 1 regulatory inhibitor subunit 16B OS=Homo sapiens OX=9606 GN=PPP1R16B PE=1 SV=1
621	842	P01040	32.18	19	12	4.76E5	2	2	1		11006	Cystatin-A OS=Homo sapiens OX=9606 GN=CSTA PE=1 SV=1
778	880	O00268	31.92	1	1	7.16E4	1	1	1		110114	Transcription initiation factor TFIID subunit 4 OS=Homo sapiens OX=9606 GN=TAF4 PE=1 SV=2
927	1516	Q6IAN0	31.82	4	4	6.83E4	1	1	1		35119	Dehydrogenase/reductase SDR family member 7B OS=Homo sapiens OX=9606 GN=DHRS7B PE=1 SV=2
764	832	Q9H936	31.64	5	2	4.12E5	2	2	1		34470	Mitochondrial glutamate carrier 1 OS=Homo sapiens OX=9606 GN=SLC25A22 PE=1 SV=1
764	865	Q9H1K4	31.64	5	3	4.12E5	2	2	1		33849	Mitochondrial glutamate carrier 2 OS=Homo sapiens OX=9606 GN=SLC25A18 PE=1 SV=1
737	646	Q96QA5	31.64	7	6	1.01E6	4	4	4	Acetylation (N-term); Oxidation (M)	49365	Gasdermin-A OS=Homo sapiens OX=9606 GN=GSDMA PE=1 SV=4
819	836	Q9UQ80	31.6	4	4	4.02E5	2	2	2		43787	Proliferation-associated protein 2G4 OS=Homo sapiens OX=9606 GN=PA2G4 PE=1 SV=3
802	1021	Q9Y2X0	31.59	1	1	7.19E5	1	1	1	Acetylation (N-term); Oxidation (M)	96793	Mediator of RNA polymerase II transcription subunit 16 OS=Homo sapiens OX=9606 GN=MED16 PE=1 SV=2
693	1533	Q8IW75	31.58	2	2	2.27E5	1	1	1		47175	Serpin A12 OS=Homo sapiens OX=9606 GN=SERPINA12 PE=1 SV=1
918	1328	Q14318	31.49	2	2	0E0	1	1	1		44562	Peptidyl-prolyl cis-trans isomerase FKBP8 OS=Homo sapiens OX=9606 GN=FKBP8 PE=1 SV=2
793	889	O00411	31.44	2	2	2.43E5	2	2	2		138620	DNA-directed RNA polymerase mitochondrial OS=Homo sapiens OX=9606 GN=POLRMT PE=1 SV=2
571	633	Q8TDN6	31.44	16	10	9.28E5	8	8	5		41401	Ribosome biogenesis protein BRX1 homolog OS=Homo sapiens OX=9606 GN=BRIX1 PE=1 SV=2
763	824	Q08J23	31.38	2	2	3.37E5	2	2	2		86471	RNA cytosine C(5)-methyltransferase NSUN2 OS=Homo sapiens OX=9606 GN=NSUN2 PE=1 SV=2
817	818	P25205	31.27	4	2	2.12E5	3	2	2	Carbamidomethylation	90981	DNA replication licensing factor MCM3 OS=Homo sapiens OX=9606 GN=MCM3 PE=1 SV=3
888	1423	Q14574	31.23	1	1	7.12E4	1	1	1		99969	Desmocollin-3 OS=Homo sapiens OX=9606 GN=DSC3 PE=1 SV=3
460	1310	Q96M19	31.18	4	4	1.3E9	1	1	4	Acetylation (N-term)	18185	Putative transmembrane protein encoded by LINC00477 OS=Homo sapiens OX=9606 GN=LINC00477 PE=5 SV=1
460	1559	A0A0B4J1U7	31.18	6	6	1.3E9	1	1	4	Acetylation (N-term)	13481	Immunoglobulin heavy variable 6-1 OS=Homo sapiens OX=9606 GN=IGHV6-1 PE=3 SV=1
833	1054	O75342	30.99	2	2	8.41E4	1	1	1		80356	Arachidonate 12-lipoxygenase 12R-type OS=Homo sapiens OX=9606 GN=ALOX12B PE=1 SV=1
759	760	Q93008	30.63	1	0	1.75E5	3	3	1		290461	Ubiquitin carboxyl-terminal hydrolase 9X OS=Homo sapiens OX=9606 GN=USP9X PE=1 SV=4
634	837	P47895	30.62	3	3	1.01E6	2	2	2		56109	Retinaldehyde dehydrogenase 3 OS=Homo sapiens OX=9606 GN=ALDH1A3 PE=1 SV=2
634	989	P05091	30.62	2	2	2.42E5	1	1	1		56381	Aldehyde dehydrogenase mitochondrial OS=Homo sapiens OX=9606 GN=ALDH2 PE=1 SV=2
634	1131	P00352	30.62	2	2	2.42E5	1	1	1		54862	Aldehyde dehydrogenase 1A1 OS=Homo sapiens OX=9606 GN=ALDH1A1 PE=1 SV=2
634	1176	P48448	30.62	5	2	2.42E5	2	2	1	Acetylation (N-term)	42635	Aldehyde dehydrogenase family 3 member B2 OS=Homo sapiens OX=9606 GN=ALDH3B2 PE=2 SV=3
634	1191	P43353	30.62	4	4	4.03E6	2	2	2	Acetylation (N-term)	51840	Aldehyde dehydrogenase family 3 member B1 OS=Homo sapiens OX=9606 GN=ALDH3B1 PE=1 SV=1
634	1304	O94788	30.62	2	2	2.42E5	1	1	1		56724	Retinal dehydrogenase 2 OS=Homo sapiens OX=9606 GN=ALDH1A2 PE=1 SV=3
634	1333	P30837	30.62	2	2	2.42E5	1	1	1		57249	Aldehyde dehydrogenase X mitochondrial OS=Homo sapiens OX=9606 GN=ALDH1B1 PE=1 SV=4
634	1390	P30838	30.62	2	2	2.42E5	1	1	1		50395	Aldehyde dehydrogenase dimeric NADP-preferring OS=Homo sapiens OX=9606 GN=ALDH3A1 PE=1 SV=3
634	1570	P51648	30.62	2	2	2.42E5	1	1	1		54848	Aldehyde dehydrogenase family 3 member A2 OS=Homo sapiens OX=9606 GN=ALDH3A2 PE=1 SV=1
634	1571	P49189	30.62	2	2	2.42E5	1	1	1		53802	4-trimethylaminobutyraldehyde dehydrogenase OS=Homo sapiens OX=9606 GN=ALDH9A1 PE=1 SV=3
503	1343	Q96NB1	30.4	4	4	2.61E5	1	1	4		19778	Centrosomal protein 20 OS=Homo sapiens OX=9606 GN=CEP20 PE=1 SV=1
638	893	Q14739	30.27	1	1	2.85E5	1	1	1		70703	Delta(14)-sterol reductase LBR OS=Homo sapiens OX=9606 GN=LBR PE=1 SV=2
750	1087	P06702	30.23	18	11	1.85E5	3	3	1		13242	Protein S100-A9 OS=Homo sapiens OX=9606 GN=S100A9 PE=1 SV=1
406	711	Q9C075	30.17	10	4	2.67E7	7	4	7	Oxidation (M)	48131	Keratin type I cytoskeletal 23 OS=Homo sapiens OX=9606 GN=KRT23 PE=1 SV=2
722	806	Q13206	29.71	2	2	2.89E5	2	2	2		100888	Probable ATP-dependent RNA helicase DDX10 OS=Homo sapiens OX=9606 GN=DDX10 PE=1 SV=2
800	988	Q15084	29.69	3	3	7.45E4	1	1	2		48121	Protein disulfide-isomerase A6 OS=Homo sapiens OX=9606 GN=PDIA6 PE=1 SV=1
740	700	Q9BW92	29.44	5	3	1.25E5	3	3	2		81036	Threonine--tRNA ligase mitochondrial OS=Homo sapiens OX=9606 GN=TARS2 PE=1 SV=1
863	947	Q12849	29.43	6	6	7.09E5	3	3	3		53126	G-rich sequence factor 1 OS=Homo sapiens OX=9606 GN=GRSF1 PE=1 SV=3
575	794	Q86Y56	29.41	2	2	3.08E5	2	2	2		93521	Dynein axonemal assembly factor 5 OS=Homo sapiens OX=9606 GN=DNAAF5 PE=1 SV=4
887	1375	Q9H3G5	29.34	2	2	0E0	1	1	1		54164	Probable serine carboxypeptidase CPVL OS=Homo sapiens OX=9606 GN=CPVL PE=1 SV=2
897	1646	Q86T24	29.32	1	1	0E0	1	1	1	Oxidation (M)	74485	Transcriptional regulator Kaiso OS=Homo sapiens OX=9606 GN=ZBTB33 PE=1 SV=2
889	1450	O94761	29.22	1	1	1.96E5	1	1	1		133067	ATP-dependent DNA helicase Q4 OS=Homo sapiens OX=9606 GN=RECQL4 PE=1 SV=2
932	1638	Q9H3N1	29.21	4	4	1.36E5	1	1	1		31791	Thioredoxin-related transmembrane protein 1 OS=Homo sapiens OX=9606 GN=TMX1 PE=1 SV=1
658	1119	Q15717	29.13	3	3	2.89E5	1	1	1		36092	ELAV-like protein 1 OS=Homo sapiens OX=9606 GN=ELAVL1 PE=1 SV=2
694	1653	Q9GZL7	29.12	2	2	2.3E5	1	1	1		47708	Ribosome biogenesis protein WDR12 OS=Homo sapiens OX=9606 GN=WDR12 PE=1 SV=2
830	1002	Q86UE4	29.09	2	2	2.04E5	1	1	1		63837	Protein LYRIC OS=Homo sapiens OX=9606 GN=MTDH PE=1 SV=2
850	1542	O60477	29.05	1	1	0E0	1	1	3		88760	BMP/retinoic acid-inducible neural-specific protein 1 OS=Homo sapiens OX=9606 GN=BRINP1 PE=1 SV=2
850	1687	Q76B58	29.05	1	1	0E0	1	1	3		88445	BMP/retinoic acid-inducible neural-specific protein 3 OS=Homo sapiens OX=9606 GN=BRINP3 PE=1 SV=1
917	1299	Q9UN37	28.92	7	3	1.03E5	2	2	1		48898	Vacuolar protein sorting-associated protein 4A OS=Homo sapiens OX=9606 GN=VPS4A PE=1 SV=1
917	1325	O75351	28.92	6	3	1.03E5	2	2	1	Carbamidomethylation	49302	Vacuolar protein sorting-associated protein 4B OS=Homo sapiens OX=9606 GN=VPS4B PE=1 SV=2
917	1674	Q6PIW4	28.92	2	2	1.03E5	1	1	1		74077	Fidgetin-like protein 1 OS=Homo sapiens OX=9606 GN=FIGNL1 PE=1 SV=2
672	1351	Q08431	28.84	3	3	7.5E5	1	1	1		43105	Lactadherin OS=Homo sapiens OX=9606 GN=MFGE8 PE=1 SV=3
697	677	Q9NU22	28.51	1	0	0E0	6	6	1		632827	Midasin OS=Homo sapiens OX=9606 GN=MDN1 PE=1 SV=2
717	929	Q96PZ7	28.37	0	0	0E0	1	1	1		388738	CUB and sushi domain-containing protein 1 OS=Homo sapiens OX=9606 GN=CSMD1 PE=1 SV=3
893	1578	P21399	28.28	1	1	9.07E5	1	1	1		98399	Cytoplasmic aconitate hydratase OS=Homo sapiens OX=9606 GN=ACO1 PE=1 SV=3
728	683	P11387	28.24	6	2	2.66E5	4	4	2	Carbamidomethylation	90726	DNA topoisomerase 1 OS=Homo sapiens OX=9606 GN=TOP1 PE=1 SV=2
928	1521	Q9Y5F7	28.23	1	1	0E0	1	1	1		101214	Protocadherin gamma-C4 OS=Homo sapiens OX=9606 GN=PCDHGC4 PE=1 SV=1
584	886	Q9Y5B9	28.22	1	1	1.71E5	2	2	1		119914	FACT complex subunit SPT16 OS=Homo sapiens OX=9606 GN=SUPT16H PE=1 SV=1
584	1023	Q9BW19	28.22	4	4	2.28E5	2	2	2	Carbamidomethylation	73748	Kinesin-like protein KIFC1 OS=Homo sapiens OX=9606 GN=KIFC1 PE=1 SV=2
930	1553	E9PRG8	28.2	11	11	1.68E5	1	1	1		14234	Uncharacterized protein C11orf98 OS=Homo sapiens OX=9606 GN=C11orf98 PE=1 SV=2
922	1388	Q96CT7	28.12	6	6	7.49E4	1	1	1		25835	Coiled-coil domain-containing protein 124 OS=Homo sapiens OX=9606 GN=CCDC124 PE=1 SV=1
929	1549	Q9Y3F4	28.01	3	3	1.07E6	1	1	1		38438	Serine-threonine kinase receptor-associated protein OS=Homo sapiens OX=9606 GN=STRAP PE=1 SV=1
852	1748	O95573	27.96	2	2	1.78E5	1	1	1	Carbamidomethylation	80420	Fatty acid CoA ligase Acsl3 OS=Homo sapiens OX=9606 GN=ACSL3 PE=1 SV=3
980	1792	O75038	27.89	1	1	9.66E4	1	1	1		154668	1-phosphatidylinositol 4 5-bisphosphate phosphodiesterase eta-2 OS=Homo sapiens OX=9606 GN=PLCH2 PE=1 SV=3
762	822	O95684	27.71	7	7	9.55E5	3	3	3		43065	Centrosomal protein 43 OS=Homo sapiens OX=9606 GN=CEP43 PE=1 SV=1
718	1039	Q8TF72	27.66	0	0	2.96E6	1	1	2		216856	Protein Shroom3 OS=Homo sapiens OX=9606 GN=SHROOM3 PE=1 SV=2
566	808	Q8WZ42	27.65	0	0	1.71E6	12	12	7	Acetylation (N-term); Oxidation (M)	3815922	Titin OS=Homo sapiens OX=9606 GN=TTN PE=1 SV=4
890	1457	Q14119	27.62	2	2	1.28E5	1	1	1		56931	Vascular endothelial zinc finger 1 OS=Homo sapiens OX=9606 GN=VEZF1 PE=1 SV=2
715	795	Q6ZMQ8	27.5	3	3	8.02E6	3	3	3	Acetylation (N-term)	144569	Serine/threonine-protein kinase LMTK1 OS=Homo sapiens OX=9606 GN=AATK PE=1 SV=2
620	838	P14678	27.4	9	6	1.79E5	3	3	2	Carbamidomethylation	24610	Small nuclear ribonucleoprotein-associated proteins B and B' OS=Homo sapiens OX=9606 GN=SNRPB PE=1 SV=2
620	862	P63162	27.4	9	6	1.79E5	3	3	2	Carbamidomethylation	24614	Small nuclear ribonucleoprotein-associated protein N OS=Homo sapiens OX=9606 GN=SNRPN PE=1 SV=1
652	987	P39656	27.27	5	5	2.48E5	2	2	2		50801	Dolichyl-diphosphooligosaccharide--protein glycosyltransferase 48 kDa subunit OS=Homo sapiens OX=9606 GN=DDOST PE=1 SV=4
921	1346	O14976	27.24	2	2	2.89E5	2	2	2		143190	Cyclin-G-associated kinase OS=Homo sapiens OX=9606 GN=GAK PE=1 SV=2
748	1057	Q9C0H9	26.99	1	1	3.61E4	1	1	2		127105	SRC kinase signaling inhibitor 1 OS=Homo sapiens OX=9606 GN=SRCIN1 PE=1 SV=4
851	1654	Q7Z4Q2	26.87	4	4	3E5	1	1	2		74583	HEAT repeat-containing protein 3 OS=Homo sapiens OX=9606 GN=HEATR3 PE=1 SV=2
756	737	Q5C9Z4	26.87	4	1	0E0	4	4	1	Carbamidomethylation	96257	Nucleolar MIF4G domain-containing protein 1 OS=Homo sapiens OX=9606 GN=NOM1 PE=1 SV=1
624	1863	O15195	26.71	1	1	6.51E7	1	1	3	Acetylation (N-term)	95907	Villin-like protein OS=Homo sapiens OX=9606 GN=VILL PE=1 SV=3
769	1097	Q8TEX9	26.69	1	1	0E0	1	1	1	Carbamidomethylation	118715	Importin-4 OS=Homo sapiens OX=9606 GN=IPO4 PE=1 SV=2
807	1086	Q9NUU7	26.63	2	2	4.95E4	1	1	3	Carbamidomethylation	53975	ATP-dependent RNA helicase DDX19A OS=Homo sapiens OX=9606 GN=DDX19A PE=1 SV=1
866	982	P62857	26.62	30	30	8.26E4	2	2	2		7841	Small ribosomal subunit protein eS28 OS=Homo sapiens OX=9606 GN=RPS28 PE=1 SV=1
983	1946	Q96M85	26.6	5	5	0E0	1	1	1		19601	Putative uncharacterized protein FLJ32756 OS=Homo sapiens OX=9606 PE=2 SV=1
985	1951	Q8IUF1	26.43	4	4	7.35E4	1	1	1		44034	Zinc-regulated GTPase metalloprotein activator 1B OS=Homo sapiens OX=9606 GN=ZNG1B PE=2 SV=1
985	1952	Q4V339	26.43	4	4	7.35E4	1	1	1		43964	Zinc-regulated GTPase metalloprotein activator 1F OS=Homo sapiens OX=9606 GN=ZNG1F PE=3 SV=1
985	1953	Q9BRT8	26.43	4	4	7.35E4	1	1	1		44068	Zinc-regulated GTPase metalloprotein activator 1A OS=Homo sapiens OX=9606 GN=ZNG1A PE=1 SV=1
985	1954	Q5RIA9	26.43	4	4	7.35E4	1	1	1		44068	Zinc-regulated GTPase metalloprotein activator 1E OS=Homo sapiens OX=9606 GN=ZNG1E PE=2 SV=1
985	1955	Q5JTY5	26.43	4	4	7.35E4	1	1	1		44038	Zinc-regulated GTPase metalloprotein activator 1C OS=Homo sapiens OX=9606 GN=ZNG1C PE=1 SV=1
664	1971	Q5VZF2	26.35	2	2	1.04E7	1	1	3	Carbamidomethylation	40518	Muscleblind-like protein 2 OS=Homo sapiens OX=9606 GN=MBNL2 PE=1 SV=2
787	1269	P20042	26.24	3	3	1.93E5	1	1	2	Acetylation (N-term)	38388	Eukaryotic translation initiation factor 2 subunit 2 OS=Homo sapiens OX=9606 GN=EIF2S2 PE=1 SV=2
991	2160	P07741	26.15	6	6	2.31E5	1	1	1	Acetylation (N-term)	19608	Adenine phosphoribosyltransferase OS=Homo sapiens OX=9606 GN=APRT PE=1 SV=2
747	985	Q9NRM7	26.1	1	1	2.75E4	2	2	1		120136	Serine/threonine-protein kinase LATS2 OS=Homo sapiens OX=9606 GN=LATS2 PE=1 SV=2
936	1689	P00738	26.04	2	2	9.43E4	1	1	1		45205	Haptoglobin OS=Homo sapiens OX=9606 GN=HP PE=1 SV=1
943	1778	Q14CZ7	25.98	1	1	4.2E4	1	1	1		75689	FAST kinase domain-containing protein 3 mitochondrial OS=Homo sapiens OX=9606 GN=FASTKD3 PE=1 SV=2
953	2241	A0A0A0MT36	25.88	8	8	0E0	1	1	1		12340	Immunoglobulin kappa variable 6D-21 OS=Homo sapiens OX=9606 GN=IGKV6D-21 PE=3 SV=1
953	2242	A0A0C4DH26	25.88	8	8	0E0	1	1	1		12570	Probable non-functional immunoglobulin kappa variable 6D-41 OS=Homo sapiens OX=9606 GN=IGKV6D-41 PE=1 SV=1
784	1141	P28749	25.79	1	1	8.37E4	1	1	1	Acetylation (N-term)	120847	Retinoblastoma-like protein 1 OS=Homo sapiens OX=9606 GN=RBL1 PE=1 SV=3
777	843	O15381	25.78	4	2	3.34E4	2	2	1	Carbamidomethylation	95051	Nuclear valosin-containing protein-like OS=Homo sapiens OX=9606 GN=NVL PE=1 SV=1
846	1278	P43652	25.72	2	2	6.05E6	2	2	2		69069	Afamin OS=Homo sapiens OX=9606 GN=AFM PE=1 SV=1
899	1703	Q9BYT9	25.7	1	1	3.21E5	1	1	1		114657	Anoctamin-3 OS=Homo sapiens OX=9606 GN=ANO3 PE=1 SV=2
585	1031	O60437	25.6	0	0	2.52E5	1	1	1		204745	Periplakin OS=Homo sapiens OX=9606 GN=PPL PE=1 SV=4
585	1617	O43147	25.6	1	1	2.52E5	1	1	1		113285	Small G protein signaling modulator 2 OS=Homo sapiens OX=9606 GN=SGSM2 PE=1 SV=4
585	2256	Q9Y4G8	25.6	0	0	2.52E5	1	1	1		167416	Rap guanine nucleotide exchange factor 2 OS=Homo sapiens OX=9606 GN=RAPGEF2 PE=1 SV=1
880	1226	P78412	25.59	2	2	2.46E6	1	1	1	Carbamidomethylation; Acetylation (N-term)	48240	Iroquois-class homeodomain protein IRX-6 OS=Homo sapiens OX=9606 GN=IRX6 PE=1 SV=3
811	1755	Q8TDN4	25.57	1	1	2.71E6	1	1	1		67599	CDK5 and ABL1 enzyme substrate 1 OS=Homo sapiens OX=9606 GN=CABLES1 PE=1 SV=2
811	2081	Q9NX31	25.57	2	2	2.71E6	1	1	1		31779	Oxidative stress-responsive serine-rich protein 1 OS=Homo sapiens OX=9606 GN=OSER1 PE=1 SV=2
844	1233	Q9UGP8	25.5	2	2	2.44E5	1	1	1		87997	Translocation protein SEC63 homolog OS=Homo sapiens OX=9606 GN=SEC63 PE=1 SV=2
804	1027	Q96KV7	25.45	2	1	3.19E5	2	2	1	Carbamidomethylation; Oxidation (M)	187436	WD repeat-containing protein 90 OS=Homo sapiens OX=9606 GN=WDR90 PE=1 SV=2
780	1009	P35251	25.43	1	1	1.14E5	1	1	1		128254	Replication factor C subunit 1 OS=Homo sapiens OX=9606 GN=RFC1 PE=1 SV=4
721	1003	Q12802	25.41	0	0	1.83E8	2	2	2		307550	A-kinase anchor protein 13 OS=Homo sapiens OX=9606 GN=AKAP13 PE=1 SV=2
931	1594	P63241	25.39	13	13	9.49E4	2	2	2		16832	Eukaryotic translation initiation factor 5A-1 OS=Homo sapiens OX=9606 GN=EIF5A PE=1 SV=2
773	2338	Q8NHX4	25.36	4	4	8.04E7	2	2	3		20901	Spermatogenesis-associated protein 3 OS=Homo sapiens OX=9606 GN=SPATA3 PE=2 SV=2
904	2155	Q96NL0	25.35	2	2	0E0	1	1	1		52814	RUN domain-containing protein 3B OS=Homo sapiens OX=9606 GN=RUNDC3B PE=2 SV=1
577	1096	P49792	25.32	1	0	2.69E7	2	2	2	Acetylation (N-term)	358201	E3 SUMO-protein ligase RanBP2 OS=Homo sapiens OX=9606 GN=RANBP2 PE=1 SV=2
577	1120	O14715	25.32	0	0	2.69E7	1	1	2		198992	RANBP2-like and GRIP domain-containing protein 8 OS=Homo sapiens OX=9606 GN=RGPD8 PE=1 SV=2
577	1121	Q99666	25.32	0	0	2.69E7	1	1	2		198922	RANBP2-like and GRIP domain-containing protein 5/6 OS=Homo sapiens OX=9606 GN=RGPD6 PE=1 SV=3
577	1161	A6NKT7	25.32	0	0	2.69E7	1	1	2		197486	RanBP2-like and GRIP domain-containing protein 3 OS=Homo sapiens OX=9606 GN=RGPD3 PE=3 SV=2
577	1162	Q7Z3J3	25.32	0	0	2.69E7	1	1	2		197287	RanBP2-like and GRIP domain-containing protein 4 OS=Homo sapiens OX=9606 GN=RGPD4 PE=2 SV=3
752	1237	O60610	25.3	2	2	2.24E6	2	2	2	Carbamidomethylation	141347	Protein diaphanous homolog 1 OS=Homo sapiens OX=9606 GN=DIAPH1 PE=1 SV=2
783	1104	P02786	25.24	4	2	1.59E5	2	2	1		84871	Transferrin receptor protein 1 OS=Homo sapiens OX=9606 GN=TFRC PE=1 SV=2
848	1455	Q96HS1	25.22	6	6	4.53E5	2	2	2		32004	Serine/threonine-protein phosphatase PGAM5 mitochondrial OS=Homo sapiens OX=9606 GN=PGAM5 PE=1 SV=2
698	1045	O75592	25.21	0	0	7.55E6	1	1	2		513643	E3 ubiquitin-protein ligase MYCBP2 OS=Homo sapiens OX=9606 GN=MYCBP2 PE=1 SV=4
955	2341	Q8IUL8	25.15	1	1	1.35E6	1	1	2		126291	Cartilage intermediate layer protein 2 OS=Homo sapiens OX=9606 GN=CILP2 PE=2 SV=2
786	1105	Q6ZV65	25.12	4	2	5.54E5	2	2	1	Acetylation (N-term)	45662	Protein FAM47E OS=Homo sapiens OX=9606 GN=FAM47E PE=1 SV=3
786	1220	Q8WWZ7	25.12	0	0	5.54E5	1	1	1		186506	Cholesterol transporter ABCA5 OS=Homo sapiens OX=9606 GN=ABCA5 PE=1 SV=2
754	1894	P46439	25.09	3	3	4.47E7	1	1	3		25675	Glutathione S-transferase Mu 5 OS=Homo sapiens OX=9606 GN=GSTM5 PE=1 SV=3
754	2380	Q03013	25.09	3	3	4.47E7	1	1	3		25561	Glutathione S-transferase Mu 4 OS=Homo sapiens OX=9606 GN=GSTM4 PE=1 SV=3
754	2381	P28161	25.09	3	3	4.47E7	1	1	3		25745	Glutathione S-transferase Mu 2 OS=Homo sapiens OX=9606 GN=GSTM2 PE=1 SV=2
742	849	Q14789	24.95	1	0	0E0	3	3	1	Oxidation (M)	376019	Golgin subfamily B member 1 OS=Homo sapiens OX=9606 GN=GOLGB1 PE=1 SV=2
872	1066	Q9HBH5	24.95	6	4	0E0	2	2	1		36865	Retinol dehydrogenase 14 OS=Homo sapiens OX=9606 GN=RDH14 PE=1 SV=1
781	1014	Q6AHZ1	24.92	1	1	4.31E5	1	1	1		166781	Zinc finger protein 518A OS=Homo sapiens OX=9606 GN=ZNF518A PE=1 SV=2
956	2419	P23435	24.87	4	4	6.37E5	1	1	1		21097	Cerebellin-1 OS=Homo sapiens OX=9606 GN=CBLN1 PE=1 SV=1
857	2465	Q6ZMJ2	24.86	1	1	9.87E5	1	1	2		53994	Scavenger receptor class A member 5 OS=Homo sapiens OX=9606 GN=SCARA5 PE=1 SV=1
855	2103	Q96DN5	24.86	1	1	5.89E4	1	1	1		124189	TBC1 domain family member 31 OS=Homo sapiens OX=9606 GN=TBC1D31 PE=1 SV=2
765	858	P23526	24.84	5	3	0E0	2	2	1	Oxidation (M)	47716	Adenosylhomocysteinase OS=Homo sapiens OX=9606 GN=AHCY PE=1 SV=4
735	1113	Q86VI3	24.82	1	1	4.66E7	1	1	1	Oxidation (M)	184698	Ras GTPase-activating-like protein IQGAP3 OS=Homo sapiens OX=9606 GN=IQGAP3 PE=1 SV=2
770	1107	Q32MQ0	24.78	1	1	1.73E6	1	1	1		77361	Zinc finger protein 750 OS=Homo sapiens OX=9606 GN=ZNF750 PE=1 SV=1
854	1826	Q9UBS9	24.73	1	1	1.95E5	1	1	1		139430	SUN domain-containing ossification factor OS=Homo sapiens OX=9606 GN=SUCO PE=1 SV=1
845	1264	Q92613	24.67	1	1	5.56E5	1	1	1		93808	Protein Jade-3 OS=Homo sapiens OX=9606 GN=JADE3 PE=1 SV=1
903	1986	Q96AE7	24.62	1	1	5.01E5	1	1	1		129558	Tetratricopeptide repeat protein 17 OS=Homo sapiens OX=9606 GN=TTC17 PE=1 SV=1
714	1019	Q92614	24.61	2	2	6.01E5	2	2	2	Acetylation (N-term)	233113	Unconventional myosin-XVIIIa OS=Homo sapiens OX=9606 GN=MYO18A PE=1 SV=3
744	910	Q9P258	24.58	5	5	2.53E5	2	2	2	Carbamidomethylation	56085	Protein RCC2 OS=Homo sapiens OX=9606 GN=RCC2 PE=1 SV=2
